# Supplementary material for: A computational method for drug sensitivity prediction of cancer cell lines based on various molecular information
Source: PLoS One. 2021 Apr 29;16(4):e0250620. doi: 10.1371/journal.pone.0250620 (PMC8084246; doi:10.1371/journal.pone.0250620)
Supplement: S1 File — (XLSX) [file pone.0250620.s001.xlsx]

## Sheet: Title page
A Computational Method for Drug Sensitivity Prediction of Cancer Cell Lines Based on Various Molecular Information
Fatemeh Ahmadi Moughari, Changiz Eslahchi
Corresponding author: Changiz Eslahchi
Contact mail: ch-eslahchi@sbu.ac.ir

## Sheet: Table of contents
Table of contents
Supplementary Tables
No.	Title
S1 Table	STiTCH network of GDSC
S2 Table	STiTCH network of CCLE
S3 Table	GDSC target protein set
S4 Table	CCLE target protein set
S5 Table	STRING PPI network of GDSC
S6 Table	STRING PPI network of CCLE
S7 Table	Novel Sensitive Predictions
S8 Table	Novel Resistant Predictions

## Sheet: S1 Table
S1 Table. STiTCH network of GDSC
The weights of edges in STiTCH network for drugs in GDSC
#node1	node2	node1_string_internal_id	node2_string_internal_id	node1_external_id	node2_external_id	neighborhood_on_chromosome	gene_fusion	phylogenetic_cooccurrence	homology	coexpression	experimentally_determined_interaction	database_annotated	automated_textmining	prediction	combined_score
TOP1	camptothecin	1854138	-100002538	9606.ENSP00000354522	-1.CID100002538	0	0	0	0	0	0.863	0.8	0.996	0	0.999
HSP90AA1	tanespimycin	1851814	-100151069	9606.ENSP00000335153	-1.CID100151069	0	0	0	0	0	0.828	0.9	0.966	0	0.999
HSP90AA1	AKT1	1851814	1846136	9606.ENSP00000335153	9606.ENSP00000270202	0	0	0	0	0	0.994	0.9	0.988	0	0.999
MTOR	AKT1	1854147	1846136	9606.ENSP00000354558	9606.ENSP00000270202	0	0	0	0	0	0.999	0.9	0.995	0	0.999
AR	HSP90AA1	1856164	1851814	9606.ENSP00000363822	9606.ENSP00000335153	0	0	0	0	0	0.996	0.9	0.935	0	0.999
EGFR	gefitinib	1846445	-100123631	9606.ENSP00000275493	-1.CID100123631	0	0	0	0	0	0.912	0.9	0.986	0	0.999
AR	bicalutamide	1856164	-100002375	9606.ENSP00000363822	-1.CID100002375	0	0	0	0	0	0.925	0.9	0.97	0	0.999
HSP90AA1	ERBB2	1851814	1846101	9606.ENSP00000335153	9606.ENSP00000269571	0	0	0	0	0	0.999	0.9	0.944	0	0.999
AKT1	ERBB3	1846136	1845918	9606.ENSP00000270202	9606.ENSP00000267101	0	0	0	0	0	0.567	0.9	0.988	0	0.999
EGFR	ERBB3	1846445	1845918	9606.ENSP00000275493	9606.ENSP00000267101	0	0	0	0.921	0	0.994	0.9	0.981	0	0.999
RARB	retinoic acid	1851458	-100005538	9606.ENSP00000332296	-1.CID100005538	0	0	0	0	0	0.938	0.8	0.95	0	0.999
PARP1	CASP3	1854450	1849375	9606.ENSP00000355759	9606.ENSP00000311032	0	0	0	0	0	0.972	0.9	0.675	0	0.999
DHFR	methotrexate	1859928	-100004112	9606.ENSP00000396308	-1.CID100004112	0	0	0	0	0	0.995	0.9	0.998	0	0.999
BCL2L1	TP53	1848421	1846083	9606.ENSP00000302564	9606.ENSP00000269305	0	0	0	0	0	0.996	0	0.974	0	0.999
RARA	retinoic acid	1844268	-100005538	9606.ENSP00000254066	-1.CID100005538	0	0	0	0	0	0.95	0.8	0.981	0	0.999
TP53	MAPK14	1846083	1843222	9606.ENSP00000269305	9606.ENSP00000229794	0	0	0	0	0	0.912	0.9	0.917	0	0.999
HSP90AA1	EGFR	1851814	1846445	9606.ENSP00000335153	9606.ENSP00000275493	0	0	0	0	0	0.99	0.9	0.932	0	0.999
ATM	TP53	1846577	1846083	9606.ENSP00000278616	9606.ENSP00000269305	0	0	0	0	0	0.999	0.9	0.974	0	0.999
HSP90AA1	TP53	1851814	1846083	9606.ENSP00000335153	9606.ENSP00000269305	0	0	0	0	0	0.997	0.9	0.942	0	0.999
ERBB2	ERBB3	1846101	1845918	9606.ENSP00000269571	9606.ENSP00000267101	0	0	0	0.91	0	0.999	0.9	0.98	0	0.999
TYMS	methotrexate	1849803	-100004112	9606.ENSP00000315644	-1.CID100004112	0	0	0	0	0	0.892	0.9	0.912	0	0.999
PAICS	PFAS	1858750	1849628	9606.ENSP00000382595	9606.ENSP00000313490	0.608	0	0	0	0.94	0.87	0	0.764	0	0.999
CHEK1	TP53	1859362	1846083	9606.ENSP00000388648	9606.ENSP00000269305	0	0	0	0	0	0.992	0.9	0.962	0	0.999
EGFR	ERBB2	1846445	1846101	9606.ENSP00000275493	9606.ENSP00000269571	0	0	0	0.947	0	0.999	0.9	0.988	0	0.999
AR	KLK3	1856164	1849687	9606.ENSP00000363822	9606.ENSP00000314151	0	0	0	0	0	0.997	0.9	0.647	0	0.999
EGFR	afatinib	1846445	-110163178	9606.ENSP00000275493	-1.CID110163178	0	0	0	0	0	0.899	0.9	0.924	0	0.999
CHEK1	ATM	1859362	1846577	9606.ENSP00000388648	9606.ENSP00000278616	0	0	0	0	0	0.916	0.9	0.987	0	0.999
ABL1	ATM	1855665	1846577	9606.ENSP00000361423	9606.ENSP00000278616	0	0	0	0	0	0.992	0.9	0.974	0	0.999
PAICS	GART	1858750	1857440	9606.ENSP00000382595	9606.ENSP00000371236	0.608	0	0.414	0	0.975	0.96	0	0.804	0	0.999
GART	PFAS	1857440	1849628	9606.ENSP00000371236	9606.ENSP00000313490	0.608	0.017	0.291	0	0.975	0	0	0.944	0	0.999
ABL1	nilotinib	1855665	-100644241	9606.ENSP00000361423	-1.CID100644241	0	0	0	0	0	0.896	0.8	0.912	0	0.998
TOP2A	TOP1	1860923	1854138	9606.ENSP00000411532	9606.ENSP00000354522	0	0	0	0	0.127	0.978	0	0.944	0	0.998
GART	ATIC	1857440	1843445	9606.ENSP00000371236	9606.ENSP00000236959	0.608	0	0.473	0	0.975	0	0	0.811	0	0.998
DHFR	TYMS	1859928	1849803	9606.ENSP00000396308	9606.ENSP00000315644	0.462	0	0.51	0	0.086	0	0.9	0.937	0	0.998
RXRA	retinoic acid	1861433	-100005538	9606.ENSP00000419692	-1.CID100005538	0	0	0	0	0	0.931	0.8	0.924	0	0.998
ATIC	CAIR	1843445	-100000200	9606.ENSP00000236959	-1.CID100000200	0	0	0	0	0	0.8	0.9	0.941	0	0.998
CRABP1	retinoic acid	1848075	-100005538	9606.ENSP00000299529	-1.CID100005538	0	0	0	0	0	0.795	0.7	0.974	0	0.998
PAICS	ADSL	1858750	1842562	9606.ENSP00000382595	9606.ENSP00000216194	0.608	0	0	0	0.807	0.292	0.9	0.741	0	0.998
TOP2A	TOP2B	1860923	1859958	9606.ENSP00000411532	9606.ENSP00000396704	0.608	0	0	0.977	0.288	0.993	0	0.924	0	0.998
BCL2L1	AKT1	1848421	1846136	9606.ENSP00000302564	9606.ENSP00000270202	0	0	0	0	0	0.567	0.9	0.975	0	0.998
PARP1	TP53	1854450	1846083	9606.ENSP00000355759	9606.ENSP00000269305	0	0	0	0	0	0.983	0	0.924	0	0.998
ERBB2	afatinib	1846101	-110163178	9606.ENSP00000269571	-1.CID110163178	0	0	0	0	0	0.893	0.8	0.929	0	0.998
TOP2B	etoposide	1859958	-100003310	9606.ENSP00000396704	-1.CID100003310	0	0	0	0	0	0.8	0.8	0.963	0	0.998
PFAS	ATIC	1849628	1843445	9606.ENSP00000313490	9606.ENSP00000236959	0.608	0	0	0	0.973	0	0	0.847	0	0.998
EGFR	TP53	1846445	1846083	9606.ENSP00000275493	9606.ENSP00000269305	0	0	0	0	0	0	0.9	0.974	0	0.997
KIT	pazopanib	1847112	-110113978	9606.ENSP00000288135	-1.CID110113978	0	0	0	0	0	0.897	0.8	0.889	0	0.997
ERBB2	gefitinib	1846101	-100123631	9606.ENSP00000269571	-1.CID100123631	0	0	0	0	0	0.669	0.7	0.973	0	0.997
TOP2B	TOP1	1859958	1854138	9606.ENSP00000396704	9606.ENSP00000354522	0	0	0	0	0.127	0.96	0	0.943	0	0.997
TOP2A	etoposide	1860923	-100003310	9606.ENSP00000411532	-1.CID100003310	0	0	0	0	0	0	0.9	0.976	0	0.997
KDR	pazopanib	1845437	-110113978	9606.ENSP00000263923	-1.CID110113978	0	0	0	0	0	0.877	0.8	0.898	0	0.997
PAICS	ATIC	1858750	1843445	9606.ENSP00000382595	9606.ENSP00000236959	0.608	0	0.253	0	0.968	0.077	0	0.721	0	0.997
CDK6	palbociclib	1845799	-105330286	9606.ENSP00000265734	-1.CID105330286	0	0	0	0	0	0.8	0.8	0.931	0	0.997
HSP90AA1	CDK4	1851814	1844551	9606.ENSP00000335153	9606.ENSP00000257904	0	0	0	0	0	0.948	0	0.95	0	0.997
DCK	gemcitabine	1847023	-100003461	9606.ENSP00000286648	-1.CID100003461	0	0	0	0	0	0.846	0.9	0.852	0	0.997
DCK	cytarabine	1847023	-100000596	9606.ENSP00000286648	-1.CID100000596	0	0	0	0	0	0.8	0.9	0.861	0	0.997
CRABP2	retinoic acid	1854763	-100005538	9606.ENSP00000357204	-1.CID100005538	0	0	0	0	0	0.868	0.7	0.95	0	0.997
CDA	cytarabine	1856229	-100000596	9606.ENSP00000364212	-1.CID100000596	0	0	0	0	0	0.795	0.9	0.905	0	0.997
ATIC	ADSL	1843445	1842562	9606.ENSP00000236959	9606.ENSP00000216194	0.462	0	0	0	0.662	0	0.9	0.831	0	0.996
MTOR	AZD8055	1854147	-125001065	9606.ENSP00000354558	-1.CID125001065	0	0	0	0	0	0.906	0.8	0.847	0	0.996
SMO	vismodegib	1843960	-124776445	9606.ENSP00000249373	-1.CID124776445	0	0	0	0	0	0.918	0.8	0.772	0	0.996
PARP1	veliparib	1854450	-111842604	9606.ENSP00000355759	-1.CID111842604	0	0	0	0	0	0.8	0.8	0.907	0	0.996
KDR	axitinib	1845437	-103086685	9606.ENSP00000263923	-1.CID103086685	0	0	0	0	0	0.892	0.8	0.864	0	0.996
CHEK1	AZD7762	1859362	-111152667	9606.ENSP00000388648	-1.CID111152667	0	0	0	0	0	0.8	0.8	0.922	0	0.996
ABCB1	vinblastine	1845794	-100013342	9606.ENSP00000265724	-1.CID100013342	0	0	0	0	0	0.31	0.9	0.951	0	0.996
RARG	retinoic acid	1858196	-100005538	9606.ENSP00000377947	-1.CID100005538	0	0	0	0	0	0.957	0.8	0.663	0	0.996
ABL1	ponatinib	1855665	-124826799	9606.ENSP00000361423	-1.CID124826799	0	0	0	0	0	0.965	0.8	0.458	0	0.996
NTRK1	lestaurtinib	1861874	-100126565	9606.ENSP00000431418	-1.CID100126565	0	0	0	0	0	0.888	0.8	0.834	0	0.996
PARP1	olaparib	1854450	-123725625	9606.ENSP00000355759	-1.CID123725625	0	0	0	0	0	0.749	0.8	0.925	0	0.996
CYP26A1	retinoic acid	1842997	-100005538	9606.ENSP00000224356	-1.CID100005538	0	0	0	0	0	0	0.9	0.962	0	0.996
HSP90AA1	KDR	1851814	1845437	9606.ENSP00000335153	9606.ENSP00000263923	0	0	0	0	0	0.6	0.9	0.904	0	0.995
ABL1	HSP90AA1	1855665	1851814	9606.ENSP00000361423	9606.ENSP00000335153	0	0	0	0	0	0.953	0	0.897	0	0.995
ERBB3	gefitinib	1845918	-100123631	9606.ENSP00000267101	-1.CID100123631	0	0	0	0	0	0.172	0.9	0.952	0	0.995
KDR	motesanib	1845437	-111667893	9606.ENSP00000263923	-1.CID111667893	0	0	0	0	0	0.852	0.8	0.844	0	0.995
AR	EGFR	1856164	1846445	9606.ENSP00000363822	9606.ENSP00000275493	0	0	0	0	0	0.926	0	0.938	0	0.995
BCL2L1	navitoclax	1848421	-124978538	9606.ENSP00000302564	-1.CID124978538	0	0	0	0	0	0.735	0.8	0.907	0	0.994
CDK4	palbociclib	1844551	-105330286	9606.ENSP00000257904	-1.CID105330286	0	0	0	0	0	0.653	0.8	0.923	0	0.994
ABCG2	doxorubicin	1843466	-100001690	9606.ENSP00000237612	-1.CID100001690	0	0	0	0	0	0	0.7	0.982	0	0.994
MAPK14	BIRB796	1843222	-100156422	9606.ENSP00000229794	-1.CID100156422	0	0	0	0	0	0.899	0.8	0.76	0	0.994
ATM	ATM kinase inh.	1846577	-105278396	9606.ENSP00000278616	-1.CID105278396	0	0	0	0	0	0.678	0.7	0.944	0	0.994
AR	AKT1	1856164	1846136	9606.ENSP00000363822	9606.ENSP00000270202	0	0	0	0	0	0.914	0	0.942	0	0.994
AKT1	MK-2206 dihydr.	1846136	-124964624	9606.ENSP00000270202	-1.CID124964624	0	0	0	0	0	0.654	0.8	0.913	0	0.993
CASP3	etoposide	1849375	-100003310	9606.ENSP00000311032	-1.CID100003310	0	0	0	0	0	0.244	0.9	0.92	0	0.993
gefitinib	afatinib	-100123631	-110163178	-1.CID100123631	-1.CID110163178	0	0	0	0.546	0	0	0.9	0.936	0	0.993
TP53	etoposide	1846083	-100003310	9606.ENSP00000269305	-1.CID100003310	0	0	0	0	0	0	0.9	0.937	0	0.993
KLK3	bicalutamide	1849687	-100002375	9606.ENSP00000314151	-1.CID100002375	0	0	0	0	0	0	0.9	0.937	0	0.993
CYP3A4	docetaxel	1852052	-100003143	9606.ENSP00000337915	-1.CID100003143	0	0	0	0	0	0.161	0.9	0.923	0	0.993
PDGFRB	pazopanib	1844996	-110113978	9606.ENSP00000261799	-1.CID110113978	0	0	0	0	0	0.898	0.8	0.705	0	0.993
JAK2	lestaurtinib	1857411	-100126565	9606.ENSP00000371067	-1.CID100126565	0	0	0	0	0	0.922	0	0.9	0	0.992
CYP26B1	retinoic acid	1842113	-100005538	9606.ENSP00000001146	-1.CID100005538	0	0	0	0	0	0	0.9	0.923	0	0.992
AR	CDK6	1856164	1845799	9606.ENSP00000363822	9606.ENSP00000265734	0	0	0	0	0	0.879	0.9	0.405	0	0.992
MTOR	HSP90AA1	1854147	1851814	9606.ENSP00000354558	9606.ENSP00000335153	0	0	0	0	0	0	0.9	0.928	0	0.992
MAPK12	BIRB796	1842497	-100156422	9606.ENSP00000215659	-1.CID100156422	0	0	0	0	0	0.896	0.8	0.66	0	0.992
GART	ADSL	1857440	1842562	9606.ENSP00000371236	9606.ENSP00000216194	0.608	0	0	0	0.931	0	0	0.736	0	0.992
ABCB1	docetaxel	1845794	-100003143	9606.ENSP00000265724	-1.CID100003143	0	0	0	0	0	0	0.9	0.916	0	0.991
DCTD	gemcitabine	1853462	-100003461	9606.ENSP00000349576	-1.CID100003461	0	0	0	0	0	0	0.9	0.919	0	0.991
EGFR	gemcitabine	1846445	-100003461	9606.ENSP00000275493	-1.CID100003461	0	0	0	0	0	0	0.9	0.92	0	0.991
FGFR1	PD 173074	1859710	-100001401	9606.ENSP00000393312	-1.CID100001401	0	0	0	0	0	0.8	0.7	0.865	0	0.991
ABCG2	gefitinib	1843466	-100123631	9606.ENSP00000237612	-1.CID100123631	0	0	0	0	0	0.356	0.9	0.881	0	0.991
ABL1	bosutinib	1855665	-105328940	9606.ENSP00000361423	-1.CID105328940	0	0	0	0	0	0.932	0.8	0.342	0	0.99
MTOR	temsirolimus	1854147	-100148191	9606.ENSP00000354558	-1.CID100148191	0	0	0	0	0	0.173	0.8	0.943	0	0.99
TP53	ABCB1	1846083	1845794	9606.ENSP00000269305	9606.ENSP00000265724	0	0	0	0	0	0	0.9	0.913	0	0.99
BCL2L1	etoposide	1848421	-100003310	9606.ENSP00000302564	-1.CID100003310	0	0	0	0	0	0	0.9	0.897	0	0.989
TP53	mitomycin C	1846083	-100005746	9606.ENSP00000269305	-1.CID100005746	0	0	0	0	0	0	0.9	0.901	0	0.989
MTOR	TP53	1854147	1846083	9606.ENSP00000354558	9606.ENSP00000269305	0	0	0	0	0	0.576	0	0.972	0	0.988
ABL1	TP53	1855665	1846083	9606.ENSP00000361423	9606.ENSP00000269305	0	0	0	0	0	0.812	0	0.942	0	0.988
TP53	CDK4	1846083	1844551	9606.ENSP00000269305	9606.ENSP00000257904	0	0	0	0	0	0	0	0.988	0	0.988
AR	TP53	1856164	1846083	9606.ENSP00000363822	9606.ENSP00000269305	0	0	0	0	0	0.812	0	0.943	0	0.988
CASP3	gemcitabine	1849375	-100003461	9606.ENSP00000311032	-1.CID100003461	0	0	0	0	0	0	0.9	0.885	0	0.988
ABCG2	docetaxel	1843466	-100003143	9606.ENSP00000237612	-1.CID100003143	0	0	0	0	0	0	0.9	0.879	0	0.987
JAK2	KIT	1857411	1847112	9606.ENSP00000371067	9606.ENSP00000288135	0	0	0	0.619	0	0.819	0.9	0.932	0	0.987
TOP2A	doxorubicin	1860923	-100001690	9606.ENSP00000411532	-1.CID100001690	0	0	0	0	0	0.244	0.8	0.915	0	0.986
CASP3	docetaxel	1849375	-100003143	9606.ENSP00000311032	-1.CID100003143	0	0	0	0	0	0	0.9	0.872	0	0.986
RXRA	bexarotene	1861433	-100082146	9606.ENSP00000419692	-1.CID100082146	0	0	0	0	0	0.901	0.8	0.338	0	0.986
MTOR	EGFR	1854147	1846445	9606.ENSP00000354558	9606.ENSP00000275493	0	0	0	0	0	0.293	0.9	0.823	0	0.986
TP53	Nutlin-3	1846083	-100216345	9606.ENSP00000269305	-1.CID100216345	0	0	0	0	0	0.244	0.7	0.938	0	0.985
NTRK1	ABL1	1861874	1855665	9606.ENSP00000431418	9606.ENSP00000361423	0	0	0	0.682	0	0.808	0.9	0.859	0	0.985
CDK6	CDK4	1845799	1844551	9606.ENSP00000265734	9606.ENSP00000257904	0	0	0.526	0.977	0	0.842	0.9	0.987	0	0.984
CHEK1	HSP90AA1	1859362	1851814	9606.ENSP00000388648	9606.ENSP00000335153	0	0	0	0	0.07	0.831	0	0.909	0	0.984
TP53	cisplatin	1846083	-100002767	9606.ENSP00000269305	-1.CID100002767	0	0	0	0	0	0	0.7	0.948	0	0.984
TOP1	mitomycin C	1854138	-100005746	9606.ENSP00000354522	-1.CID100005746	0	0	0	0	0	0	0.9	0.845	0	0.984
HSP90AA1	NVP-AUY922	1851814	-110096043	9606.ENSP00000335153	-1.CID110096043	0	0	0	0	0	0.887	0	0.866	0	0.984
AKT1	RARA	1846136	1844268	9606.ENSP00000270202	9606.ENSP00000254066	0	0	0	0	0	0.812	0.9	0.243	0	0.984
PAICS	CAIR	1858750	-100000200	9606.ENSP00000382595	-1.CID100000200	0	0	0	0	0	0.755	0.9	0.351	0	0.983
KIT	motesanib	1847112	-111667893	9606.ENSP00000288135	-1.CID111667893	0	0	0	0	0	0.895	0.8	0.216	0	0.982
TP53	doxorubicin	1846083	-100001690	9606.ENSP00000269305	-1.CID100001690	0	0	0	0	0	0	0.7	0.944	0	0.982
CDA	DCK	1856229	1847023	9606.ENSP00000364212	9606.ENSP00000286648	0	0	0	0	0	0	0.9	0.824	0	0.981
KIT	nilotinib	1847112	-100644241	9606.ENSP00000288135	-1.CID100644241	0	0	0	0	0	0.845	0.8	0.419	0	0.981
CASP3	MAPK14	1849375	1843222	9606.ENSP00000311032	9606.ENSP00000229794	0	0	0	0	0	0	0.9	0.802	0	0.979
CASP3	AKT1	1849375	1846136	9606.ENSP00000311032	9606.ENSP00000270202	0	0	0	0	0	0.812	0	0.889	0	0.978
HSP90AA1	ERBB3	1851814	1845918	9606.ENSP00000335153	9606.ENSP00000267101	0	0	0	0	0	0.562	0.9	0.537	0	0.978
TOP1	TP53	1854138	1846083	9606.ENSP00000354522	9606.ENSP00000269305	0	0	0	0	0	0.917	0	0.754	0	0.978
ABCB1	doxorubicin	1845794	-100001690	9606.ENSP00000265724	-1.CID100001690	0	0	0	0	0	0.09	0.7	0.925	0	0.978
PFAS	ADSL	1849628	1842562	9606.ENSP00000313490	9606.ENSP00000216194	0.608	0	0	0	0.695	0	0	0.831	0	0.978
doxorubicin	etoposide	-100001690	-100003310	-1.CID100001690	-1.CID100003310	0	0	0	0.533	0	0.201	0	0.972	0	0.977
EGFR	cisplatin	1846445	-100002767	9606.ENSP00000275493	-1.CID100002767	0	0	0	0	0	0	0.7	0.926	0	0.977
KIT	ponatinib	1847112	-124826799	9606.ENSP00000288135	-1.CID124826799	0	0	0	0	0	0.858	0.8	0.261	0	0.977
DCTD	TYMS	1853462	1849803	9606.ENSP00000349576	9606.ENSP00000315644	0.284	0	0	0	0.22	0	0.9	0.638	0	0.977
PDGFRB	nilotinib	1844996	-100644241	9606.ENSP00000261799	-1.CID100644241	0	0	0	0	0	0.746	0	0.905	0	0.975
AKT1	TP53	1846136	1846083	9606.ENSP00000270202	9606.ENSP00000269305	0	0	0	0	0	0	0	0.974	0	0.975
ERBB2	TP53	1846101	1846083	9606.ENSP00000269571	9606.ENSP00000269305	0	0	0	0	0	0	0	0.974	0	0.974
JAK2	ERBB2	1857411	1846101	9606.ENSP00000371067	9606.ENSP00000269571	0	0	0	0.627	0	0.602	0.9	0.941	0	0.973
MTOR	BCL2L1	1854147	1848421	9606.ENSP00000354558	9606.ENSP00000302564	0	0	0	0	0	0.576	0	0.939	0	0.973
EGFR	doxorubicin	1846445	-100001690	9606.ENSP00000275493	-1.CID100001690	0	0	0	0	0	0	0.7	0.911	0	0.972
DCTD	DCK	1853462	1847023	9606.ENSP00000349576	9606.ENSP00000286648	0	0	0	0	0.082	0	0.9	0.725	0	0.972
doxorubicin	cisplatin	-100001690	-100002767	-1.CID100001690	-1.CID100002767	0	0	0	0	0	0	0	0.971	0	0.971
ATM	CDK4	1846577	1844551	9606.ENSP00000278616	9606.ENSP00000257904	0	0	0	0	0	0	0.9	0.728	0	0.971
cisplatin	mitomycin C	-100002767	-100005746	-1.CID100002767	-1.CID100005746	0	0	0	0	0	0	0	0.97	0	0.97
AKT1	Akti-1/2	1846136	-110196499	9606.ENSP00000270202	-1.CID110196499	0	0	0	0	0	0.8	0	0.85	0	0.969
ATM	cisplatin	1846577	-100002767	9606.ENSP00000278616	-1.CID100002767	0	0	0	0	0	0	0.7	0.902	0	0.969
TP53	camptothecin	1846083	-100002538	9606.ENSP00000269305	-1.CID100002538	0	0	0	0	0	0	0.7	0.901	0	0.969
JAK2	PDGFRB	1857411	1844996	9606.ENSP00000371067	9606.ENSP00000261799	0	0	0	0.616	0	0.593	0.9	0.744	0	0.969
TP53	retinoic acid	1846083	-100005538	9606.ENSP00000269305	-1.CID100005538	0	0	0	0	0	0	0.7	0.9	0	0.969
TOP1	CASP3	1854138	1849375	9606.ENSP00000354522	9606.ENSP00000311032	0	0	0	0	0	0.576	0.9	0.346	0	0.969
CASP3	doxorubicin	1849375	-100001690	9606.ENSP00000311032	-1.CID100001690	0	0	0	0	0	0	0.7	0.899	0	0.968
MTOR	NVP-BEZ235	1854147	-111977753	9606.ENSP00000354558	-1.CID111977753	0	0	0	0	0	0.697	0.8	0.516	0	0.968
CASP3	cisplatin	1849375	-100002767	9606.ENSP00000311032	-1.CID100002767	0	0	0	0	0	0	0.7	0.898	0	0.968
ABCG2	etoposide	1843466	-100003310	9606.ENSP00000237612	-1.CID100003310	0	0	0	0	0	0	0.9	0.689	0	0.968
PARP1	cisplatin	1854450	-100002767	9606.ENSP00000355759	-1.CID100002767	0	0	0	0	0	0	0.7	0.894	0	0.967
NVP-BEZ235	pictilisib	-111977753	-117755052	-1.CID111977753	-1.CID117755052	0	0	0	0	0	0	0.9	0.682	0	0.967
AKT1	doxorubicin	1846136	-100001690	9606.ENSP00000270202	-1.CID100001690	0	0	0	0	0	0	0.7	0.893	0	0.967
AKT1	cisplatin	1846136	-100002767	9606.ENSP00000270202	-1.CID100002767	0	0	0	0	0	0	0.7	0.892	0	0.966
AKT1	etoposide	1846136	-100003310	9606.ENSP00000270202	-1.CID100003310	0	0	0	0	0	0	0.7	0.89	0	0.966
RXRA	RARA	1861433	1844268	9606.ENSP00000419692	9606.ENSP00000254066	0	0	0	0.784	0	0.957	0	0.982	0	0.966
ABCG2	methotrexate	1843466	-100004112	9606.ENSP00000237612	-1.CID100004112	0	0	0	0	0	0	0.9	0.669	0	0.965
AKT1	NVP-BEZ235	1846136	-111977753	9606.ENSP00000270202	-1.CID111977753	0	0	0	0	0	0	0.7	0.888	0	0.965
ATM	doxorubicin	1846577	-100001690	9606.ENSP00000278616	-1.CID100001690	0	0	0	0	0	0	0.7	0.887	0	0.965
ERBB2	tanespimycin	1846101	-100151069	9606.ENSP00000269571	-1.CID100151069	0	0	0	0	0	0.584	0.15	0.906	0	0.964
KDR	ponatinib	1845437	-124826799	9606.ENSP00000263923	-1.CID124826799	0	0	0	0	0	0.826	0.8	0	0	0.964
ABL1	BCL2L1	1855665	1848421	9606.ENSP00000361423	9606.ENSP00000302564	0	0	0	0	0	0.576	0	0.917	0	0.963
MTOR	cisplatin	1854147	-100002767	9606.ENSP00000354558	-1.CID100002767	0	0	0	0	0	0	0.7	0.881	0	0.963
AKT1	MAPK14	1846136	1843222	9606.ENSP00000270202	9606.ENSP00000229794	0	0	0	0.67	0	0.945	0	0.976	0	0.963
KLK3	docetaxel	1849687	-100003143	9606.ENSP00000314151	-1.CID100003143	0	0	0	0	0	0	0.9	0.64	0	0.963
CASP3	camptothecin	1849375	-100002538	9606.ENSP00000311032	-1.CID100002538	0	0	0	0	0	0	0.7	0.883	0	0.963
TP53	docetaxel	1846083	-100003143	9606.ENSP00000269305	-1.CID100003143	0	0	0	0	0	0	0.7	0.879	0	0.962
TOP2B	doxorubicin	1859958	-100001690	9606.ENSP00000396704	-1.CID100001690	0	0	0	0	0	0	0.7	0.878	0	0.962
EGFR	docetaxel	1846445	-100003143	9606.ENSP00000275493	-1.CID100003143	0	0	0	0	0	0	0.9	0.633	0	0.962
CASP3	retinoic acid	1849375	-100005538	9606.ENSP00000311032	-1.CID100005538	0	0	0	0	0	0	0.7	0.874	0	0.961
ABL1	MTOR	1855665	1854147	9606.ENSP00000361423	9606.ENSP00000354558	0	0	0	0	0	0.596	0	0.908	0	0.961
ABL1	cisplatin	1855665	-100002767	9606.ENSP00000361423	-1.CID100002767	0	0	0	0	0	0	0.7	0.871	0	0.96
cisplatin	gemcitabine	-100002767	-100003461	-1.CID100002767	-1.CID100003461	0	0	0	0	0	0	0	0.96	0	0.96
PARP1	rucaparib	1854450	-109931953	9606.ENSP00000355759	-1.CID109931953	0	0	0	0	0	0.735	0.8	0.28	0	0.959
CDK4	retinoic acid	1844551	-100005538	9606.ENSP00000257904	-1.CID100005538	0	0	0	0	0	0	0.7	0.869	0	0.959
TP53	vorinostat	1846083	-100005311	9606.ENSP00000269305	-1.CID100005311	0	0	0	0	0	0	0.7	0.864	0	0.958
AR	ERBB3	1856164	1845918	9606.ENSP00000363822	9606.ENSP00000267101	0	0	0	0	0	0.615	0	0.896	0	0.958
KIT	retinoic acid	1847112	-100005538	9606.ENSP00000288135	-1.CID100005538	0	0	0	0	0	0	0.7	0.859	0	0.956
PDGFRB	axitinib	1844996	-103086685	9606.ENSP00000261799	-1.CID103086685	0	0	0	0	0	0.899	0	0.561	0	0.954
ABCG2	cisplatin	1843466	-100002767	9606.ENSP00000237612	-1.CID100002767	0	0	0	0	0	0	0	0.953	0	0.954
CASP3	thapsigargin	1849375	-100005428	9606.ENSP00000311032	-1.CID100005428	0	0	0	0	0	0	0.7	0.849	0	0.953
JAK2	HSP90AA1	1857411	1851814	9606.ENSP00000371067	9606.ENSP00000335153	0	0	0	0	0	0.593	0	0.886	0	0.952
DHFR	ATIC	1859928	1843445	9606.ENSP00000396308	9606.ENSP00000236959	0	0	0	0	0	0	0.9	0.539	0	0.951
ABCB1	etoposide	1845794	-100003310	9606.ENSP00000265724	-1.CID100003310	0	0	0	0	0	0	0.9	0.529	0	0.951
CASP3	gefitinib	1849375	-100123631	9606.ENSP00000311032	-1.CID100123631	0	0	0	0	0	0	0.7	0.844	0	0.951
PARP1	ATM	1854450	1846577	9606.ENSP00000355759	9606.ENSP00000278616	0	0	0	0	0.087	0.576	0	0.881	0	0.95
cisplatin	etoposide	-100002767	-100003310	-1.CID100002767	-1.CID100003310	0	0	0	0	0	0	0	0.95	0	0.95
TP53	ATM kinase inh.	1846083	-105278396	9606.ENSP00000269305	-1.CID105278396	0	0	0	0	0	0	0.7	0.839	0	0.95
AR	ERBB2	1856164	1846101	9606.ENSP00000363822	9606.ENSP00000269571	0	0	0	0	0	0.149	0	0.942	0	0.949
PARP1	gemcitabine	1854450	-100003461	9606.ENSP00000355759	-1.CID100003461	0	0	0	0	0	0	0.7	0.837	0	0.949
TOP1	etoposide	1854138	-100003310	9606.ENSP00000354522	-1.CID100003310	0	0	0	0	0	0	0.175	0.938	0	0.948
camptothecin	etoposide	-100002538	-100003310	-1.CID100002538	-1.CID100003310	0	0	0	0	0	0.264	0	0.932	0	0.948
TP53	bexarotene	1846083	-100082146	9606.ENSP00000269305	-1.CID100082146	0	0	0	0	0	0	0.7	0.833	0	0.948
MTOR	PDGFRB	1854147	1844996	9606.ENSP00000354558	9606.ENSP00000261799	0	0	0	0	0	0.088	0	0.943	0	0.947
CASP3	mitomycin C	1849375	-100005746	9606.ENSP00000311032	-1.CID100005746	0	0	0	0	0	0	0.7	0.83	0	0.947
TYMS	docetaxel	1849803	-100003143	9606.ENSP00000315644	-1.CID100003143	0	0	0	0	0	0	0.9	0.488	0	0.947
BCL2L1	vorinostat	1848421	-100005311	9606.ENSP00000302564	-1.CID100005311	0	0	0	0	0	0	0.7	0.829	0	0.947
ABCB1	methotrexate	1845794	-100004112	9606.ENSP00000265724	-1.CID100004112	0	0	0	0	0	0	0.9	0.478	0	0.946
axitinib	pazopanib	-103086685	-110113978	-1.CID103086685	-1.CID110113978	0	0	0	0	0	0	0	0.946	0	0.946
CASP3	NVP-BEZ235	1849375	-111977753	9606.ENSP00000311032	-1.CID111977753	0	0	0	0	0	0	0.7	0.825	0	0.945
doxorubicin	vinblastine	-100001690	-100013342	-1.CID100001690	-1.CID100013342	0	0	0	0	0	0	0	0.944	0	0.944
BCL2L1	EGFR	1848421	1846445	9606.ENSP00000302564	9606.ENSP00000275493	0	0	0	0	0	0	0	0.943	0	0.944
CASP3	embelin	1849375	-100003218	9606.ENSP00000311032	-1.CID100003218	0	0	0	0	0	0	0.7	0.819	0	0.944
doxorubicin	docetaxel	-100001690	-100003143	-1.CID100001690	-1.CID100003143	0	0	0	0	0	0	0	0.944	0	0.944
JAK2	ERBB3	1857411	1845918	9606.ENSP00000371067	9606.ENSP00000267101	0	0	0	0.626	0	0.269	0.9	0.657	0	0.942
AKT1	PDGFRB	1846136	1844996	9606.ENSP00000270202	9606.ENSP00000261799	0	0	0	0.617	0	0.101	0.9	0.95	0	0.94
JAK2	BCL2L1	1857411	1848421	9606.ENSP00000371067	9606.ENSP00000302564	0	0	0	0	0	0	0	0.94	0	0.94
NTRK1	HSP90AA1	1861874	1851814	9606.ENSP00000431418	9606.ENSP00000335153	0	0	0	0	0	0.651	0	0.834	0	0.939
AR	Sb 216763	1856164	-100176158	9606.ENSP00000363822	-1.CID100176158	0	0	0	0	0	0	0.7	0.8	0	0.938
doxorubicin	bleomycin	-100001690	-100072466	-1.CID100001690	-1.CID100072466	0	0	0	0	0	0	0	0.937	0	0.937
ABL1	CDK6	1855665	1845799	9606.ENSP00000361423	9606.ENSP00000265734	0	0	0	0.66	0	0.107	0.9	0.896	0	0.935
CYP3A4	CYP26A1	1852052	1842997	9606.ENSP00000337915	9606.ENSP00000224356	0	0	0.524	0.648	0	0	0.9	0.591	0	0.934
ADSL	CAIR	1842562	-100000200	9606.ENSP00000216194	-1.CID100000200	0	0	0	0	0	0	0.9	0.358	0	0.933
etoposide	vinblastine	-100003310	-100013342	-1.CID100003310	-1.CID100013342	0	0	0	0	0	0.264	0	0.911	0	0.932
ERBB2	doxorubicin	1846101	-100001690	9606.ENSP00000269571	-1.CID100001690	0	0	0	0	0	0.138	0.7	0.751	0	0.931
ABL1	PDGFRB	1855665	1844996	9606.ENSP00000361423	9606.ENSP00000261799	0	0	0	0.625	0	0.08	0.9	0.784	0	0.931
CYP3A4	CYP26B1	1852052	1842113	9606.ENSP00000337915	9606.ENSP00000001146	0	0	0.512	0.645	0	0	0.9	0.489	0	0.931
etoposide	methotrexate	-100003310	-100004112	-1.CID100003310	-1.CID100004112	0	0	0	0	0	0	0	0.931	0	0.931
RARA	CYP26A1	1844268	1842997	9606.ENSP00000254066	9606.ENSP00000224356	0	0	0	0	0	0	0	0.928	0	0.928
ABL1	MAPK14	1855665	1843222	9606.ENSP00000361423	9606.ENSP00000229794	0	0	0	0.665	0	0.194	0.9	0.462	0	0.928
AR	MAPK14	1856164	1843222	9606.ENSP00000363822	9606.ENSP00000229794	0	0	0	0	0	0.099	0.9	0.266	0	0.928
AKT1	ATIC	1846136	1843445	9606.ENSP00000270202	9606.ENSP00000236959	0	0	0	0	0	0	0	0.928	0	0.928
EGFR	MAPK14	1846445	1843222	9606.ENSP00000275493	9606.ENSP00000229794	0	0	0	0.632	0	0.884	0	0.971	0	0.926
cytarabine	gemcitabine	-100000596	-100003461	-1.CID100000596	-1.CID100003461	0	0	0	0.838	0	0.268	0	0.902	0	0.926
ABL1	cytarabine	1855665	-100000596	9606.ENSP00000361423	-1.CID100000596	0	0	0	0	0	0	0.9	0.282	0	0.926
CHEK1	AKT1	1859362	1846136	9606.ENSP00000388648	9606.ENSP00000270202	0	0	0.227	0.644	0	0.881	0	0.917	0	0.925
mitomycin C	bleomycin	-100005746	-100072466	-1.CID100005746	-1.CID100072466	0	0	0	0	0	0.182	0	0.911	0	0.925
CHEK1	KIT	1859362	1847112	9606.ENSP00000388648	9606.ENSP00000288135	0	0	0	0	0	0.111	0.9	0.233	0	0.925
DCK	etoposide	1847023	-100003310	9606.ENSP00000286648	-1.CID100003310	0	0	0	0	0	0	0.9	0.266	0	0.924
ABL1	CDK4	1855665	1844551	9606.ENSP00000361423	9606.ENSP00000257904	0	0	0	0.656	0	0.107	0.9	0.582	0	0.924
RARB	RARA	1851458	1844268	9606.ENSP00000332296	9606.ENSP00000254066	0	0	0	0.98	0	0.267	0.9	0.725	0	0.924
docetaxel	gemcitabine	-100003143	-100003461	-1.CID100003143	-1.CID100003461	0	0	0	0	0	0	0	0.923	0	0.923
ABL1	MAPK12	1855665	1842497	9606.ENSP00000361423	9606.ENSP00000215659	0	0	0	0.644	0	0.194	0.9	0.274	0	0.923
KIT	axitinib	1847112	-103086685	9606.ENSP00000288135	-1.CID103086685	0	0	0	0	0	0.896	0	0.28	0	0.923
ABCG2	vinblastine	1843466	-100013342	9606.ENSP00000237612	-1.CID100013342	0	0	0	0	0	0	0	0.923	0	0.923
nilotinib	ponatinib	-100644241	-124826799	-1.CID100644241	-1.CID124826799	0	0	0	0	0	0	0	0.923	0	0.923
doxorubicin	methotrexate	-100001690	-100004112	-1.CID100001690	-1.CID100004112	0	0	0	0	0	0	0	0.923	0	0.923
AKT1	SMO	1846136	1843960	9606.ENSP00000270202	9606.ENSP00000249373	0	0	0	0	0	0	0.9	0.259	0	0.922
BCL2L1	ERBB2	1848421	1846101	9606.ENSP00000302564	9606.ENSP00000269571	0	0	0	0	0	0	0	0.92	0	0.921
CASP3	BCL2L1	1849375	1848421	9606.ENSP00000311032	9606.ENSP00000302564	0	0	0	0	0	0.195	0	0.905	0	0.921
PDGFRB	motesanib	1844996	-111667893	9606.ENSP00000261799	-1.CID111667893	0	0	0	0	0	0.886	0	0.313	0	0.92
BCL2L1	obatoclax	1848421	-111244031	9606.ENSP00000302564	-1.CID111244031	0	0	0	0	0	0.359	0	0.877	0	0.919
cisplatin	bleomycin	-100002767	-100072466	-1.CID100002767	-1.CID100072466	0	0	0	0	0	0	0	0.919	0	0.919
docetaxel	vinorelbine	-100003143	-100005672	-1.CID100003143	-1.CID100005672	0	0	0	0	0	0	0	0.919	0	0.919
PDGFRB	lestaurtinib	1844996	-100126565	9606.ENSP00000261799	-1.CID100126565	0	0	0	0	0	0.907	0	0.142	0	0.918
DCK	ADSL	1847023	1842562	9606.ENSP00000286648	9606.ENSP00000216194	0	0	0	0	0.09	0	0.9	0.152	0	0.916
doxorubicin	mitomycin C	-100001690	-100005746	-1.CID100001690	-1.CID100005746	0	0	0	0	0	0	0	0.916	0	0.916
ERBB2	cisplatin	1846101	-100002767	9606.ENSP00000269571	-1.CID100002767	0	0	0	0	0	0	0.7	0.726	0	0.915
FGFR1	ponatinib	1859710	-124826799	9606.ENSP00000393312	-1.CID124826799	0	0	0	0	0	0.417	0.8	0.316	0	0.915
CASP3	TP53	1849375	1846083	9606.ENSP00000311032	9606.ENSP00000269305	0	0	0	0	0	0	0	0.914	0	0.914
PARP1	TOP1	1854450	1854138	9606.ENSP00000355759	9606.ENSP00000354522	0	0	0	0	0	0.77	0	0.637	0	0.913
cisplatin	methotrexate	-100002767	-100004112	-1.CID100002767	-1.CID100004112	0	0	0	0	0	0	0	0.913	0	0.913
cisplatin	docetaxel	-100002767	-100003143	-1.CID100002767	-1.CID100003143	0	0	0	0	0	0	0	0.913	0	0.913
PD 0325901	SB590885	-109826528	-111316960	-1.CID109826528	-1.CID111316960	0	0	0	0	0	0	0	0.913	0	0.913
BCL2L1	KIT	1848421	1847112	9606.ENSP00000302564	9606.ENSP00000288135	0	0	0	0	0	0	0	0.912	0	0.912
AR	RARA	1856164	1844268	9606.ENSP00000363822	9606.ENSP00000254066	0	0	0	0.658	0	0	0.9	0.35	0	0.911
AKT1	tanespimycin	1846136	-100151069	9606.ENSP00000270202	-1.CID100151069	0	0	0	0	0	0	0.15	0.897	0	0.91
MAPK14	doxorubicin	1843222	-100001690	9606.ENSP00000229794	-1.CID100001690	0	0	0	0	0	0	0.7	0.71	0	0.91
PARP1	AKT1	1854450	1846136	9606.ENSP00000355759	9606.ENSP00000270202	0	0	0	0	0	0	0	0.908	0	0.909
CYP3A4	retinoic acid	1852052	-100005538	9606.ENSP00000337915	-1.CID100005538	0	0	0	0	0	0	0.9	0.118	0	0.909
EGFR	bosutinib	1846445	-105328940	9606.ENSP00000275493	-1.CID105328940	0	0	0	0	0	0.896	0	0.15	0	0.909
docetaxel	vinblastine	-100003143	-100013342	-1.CID100003143	-1.CID100013342	0	0	0	0	0	0.371	0	0.859	0	0.908
ERBB3	bosutinib	1845918	-105328940	9606.ENSP00000267101	-1.CID105328940	0	0	0	0	0	0.899	0	0.12	0	0.908
RARG	AR	1858196	1856164	9606.ENSP00000377947	9606.ENSP00000363822	0	0	0	0.664	0	0	0.9	0.211	0	0.905
MAPK14	vx-702	1843222	-110341154	9606.ENSP00000229794	-1.CID110341154	0	0	0	0	0	0.893	0	0	0.135	0.905
AR	RARB	1856164	1851458	9606.ENSP00000363822	9606.ENSP00000332296	0	0	0	0.669	0	0	0.9	0.185	0	0.904
JAK2	EGFR	1857411	1846445	9606.ENSP00000371067	9606.ENSP00000275493	0	0	0	0.63	0	0.851	0	0.962	0	0.904
KLK3	CDK6	1849687	1845799	9606.ENSP00000314151	9606.ENSP00000265734	0	0	0	0	0	0	0.9	0.071	0	0.903
ATM	etoposide	1846577	-100003310	9606.ENSP00000278616	-1.CID100003310	0	0	0	0	0	0	0	0.902	0	0.903
MAPK14	MAPK12	1843222	1842497	9606.ENSP00000229794	9606.ENSP00000215659	0	0	0.526	0.974	0	0	0.9	0.649	0	0.902
RARG	RARB	1858196	1851458	9606.ENSP00000377947	9606.ENSP00000332296	0	0	0	0.979	0	0	0.9	0.81	0	0.901
ABCG2	nilotinib	1843466	-100644241	9606.ENSP00000237612	-1.CID100644241	0	0	0	0	0	0	0	0.901	0	0.901
RARG	RARA	1858196	1844268	9606.ENSP00000377947	9606.ENSP00000254066	0	0	0	0.974	0	0	0.9	0.751	0	0.901
HSP90AA1	KIT	1851814	1847112	9606.ENSP00000335153	9606.ENSP00000288135	0	0	0	0	0	0.096	0	0.895	0	0.901
TYMS	gemcitabine	1849803	-100003461	9606.ENSP00000315644	-1.CID100003461	0	0	0	0	0	0	0.8	0.519	0	0.901
TYMS	cisplatin	1849803	-100002767	9606.ENSP00000315644	-1.CID100002767	0	0	0	0	0	0	0.7	0.678	0	0.9
PD 173074	midostaurin	-100001401	-109829523	-1.CID100001401	-1.CID109829523	0	0	0	0	0	0	0.9	0	0	0.9
HSP90AA1	Cct018159	1851814	-105327091	9606.ENSP00000335153	-1.CID105327091	0	0	0	0	0	0.405	0.8	0.202	0	0.899
etoposide	bleomycin	-100003310	-100072466	-1.CID100003310	-1.CID100072466	0	0	0	0	0	0	0	0.898	0	0.898
AKT1	gefitinib	1846136	-100123631	9606.ENSP00000270202	-1.CID100123631	0	0	0	0	0	0	0	0.898	0	0.898
CHEK1	lestaurtinib	1859362	-100126565	9606.ENSP00000388648	-1.CID100126565	0	0	0	0	0	0.897	0	0	0	0.897
AR	BCL2L1	1856164	1848421	9606.ENSP00000363822	9606.ENSP00000302564	0	0	0	0	0	0	0	0.897	0	0.897
AR	retinoic acid	1856164	-100005538	9606.ENSP00000363822	-1.CID100005538	0	0	0	0	0	0.33	0.15	0.828	0	0.896
etoposide	mitomycin C	-100003310	-100005746	-1.CID100003310	-1.CID100005746	0	0	0	0	0	0	0	0.894	0	0.894
AKT1	gemcitabine	1846136	-100003461	9606.ENSP00000270202	-1.CID100003461	0	0	0	0	0	0	0	0.893	0	0.894
ERBB2	docetaxel	1846101	-100003143	9606.ENSP00000269571	-1.CID100003143	0	0	0	0	0	0	0.7	0.658	0	0.894
JAK2	midostaurin	1857411	-109829523	9606.ENSP00000371067	-1.CID109829523	0	0	0	0	0	0.883	0	0.122	0	0.894
TP53	CDK6	1846083	1845799	9606.ENSP00000269305	9606.ENSP00000265734	0	0	0	0	0	0	0	0.894	0	0.894
AKT1	BMS-754807	1846136	-124785538	9606.ENSP00000270202	-1.CID124785538	0	0	0	0	0	0.608	0.7	0.137	0	0.892
NTRK1	midostaurin	1861874	-109829523	9606.ENSP00000431418	-1.CID109829523	0	0	0	0	0	0.892	0	0	0	0.892
BCL2L1	TW-37	1848421	-111455910	9606.ENSP00000302564	-1.CID111455910	0	0	0	0	0	0.235	0.8	0.333	0	0.892
vinblastine	bleomycin	-100013342	-100072466	-1.CID100013342	-1.CID100072466	0	0	0	0	0	0	0	0.891	0	0.891
cisplatin	vinorelbine	-100002767	-100005672	-1.CID100002767	-1.CID100005672	0	0	0	0	0	0	0	0.891	0	0.891
EGFR	retinoic acid	1846445	-100005538	9606.ENSP00000275493	-1.CID100005538	0	0	0	0	0	0	0.15	0.87	0	0.887
doxorubicin	gemcitabine	-100001690	-100003461	-1.CID100001690	-1.CID100003461	0	0	0	0	0	0	0	0.885	0	0.885
TP53	ATIC	1846083	1843445	9606.ENSP00000269305	9606.ENSP00000236959	0	0	0	0	0	0	0	0.885	0	0.885
cytarabine	etoposide	-100000596	-100003310	-1.CID100000596	-1.CID100003310	0	0	0	0	0	0	0	0.885	0	0.885
EGFR	temsirolimus	1846445	-100148191	9606.ENSP00000275493	-1.CID100148191	0	0	0	0	0	0	0	0.883	0	0.883
cisplatin	vinblastine	-100002767	-100013342	-1.CID100002767	-1.CID100013342	0	0	0	0	0	0	0	0.883	0	0.883
gemcitabine	vinorelbine	-100003461	-100005672	-1.CID100003461	-1.CID100005672	0	0	0	0	0	0	0	0.883	0	0.883
ABL1	ABCB1	1855665	1845794	9606.ENSP00000361423	9606.ENSP00000265724	0	0	0	0	0	0.075	0	0.877	0	0.882
EGFR	tanespimycin	1846445	-100151069	9606.ENSP00000275493	-1.CID100151069	0	0	0	0	0	0	0.15	0.865	0	0.882
CYP3A4	vinorelbine	1852052	-100005672	9606.ENSP00000337915	-1.CID100005672	0	0	0	0	0	0.244	0	0.848	0	0.882
ABL1	ABCG2	1855665	1843466	9606.ENSP00000361423	9606.ENSP00000237612	0	0	0	0	0	0	0	0.879	0	0.88
doxorubicin	camptothecin	-100001690	-100002538	-1.CID100001690	-1.CID100002538	0	0	0	0	0	0.169	0	0.858	0	0.879
CHEK1	gemcitabine	1859362	-100003461	9606.ENSP00000388648	-1.CID100003461	0	0	0	0	0	0	0	0.876	0	0.876
HSP90AA1	vorinostat	1851814	-100005311	9606.ENSP00000335153	-1.CID100005311	0	0	0	0	0	0	0.15	0.859	0	0.876
PDGFRB	midostaurin	1844996	-109829523	9606.ENSP00000261799	-1.CID109829523	0	0	0	0	0	0.855	0	0.16	0	0.875
TP53	tanespimycin	1846083	-100151069	9606.ENSP00000269305	-1.CID100151069	0	0	0	0	0	0	0.15	0.856	0	0.874
Ci-1040	PLX-4720	-106918454	-124180719	-1.CID106918454	-1.CID124180719	0	0	0	0	0	0	0	0.874	0	0.874
EGFR	ATIC	1846445	1843445	9606.ENSP00000275493	9606.ENSP00000236959	0	0	0	0	0	0.227	0	0.84	0	0.871
JAK2	ponatinib	1857411	-124826799	9606.ENSP00000371067	-1.CID124826799	0	0	0	0	0	0.531	0.7	0.136	0	0.871
PDGFRB	ponatinib	1844996	-124826799	9606.ENSP00000261799	-1.CID124826799	0	0	0	0	0	0.417	0.7	0.296	0	0.869
ERBB3	doxorubicin	1845918	-100001690	9606.ENSP00000267101	-1.CID100001690	0	0	0	0	0	0	0	0.866	0	0.866
gefitinib	temsirolimus	-100123631	-100148191	-1.CID100123631	-1.CID100148191	0	0	0	0	0	0	0	0.866	0	0.866
vinorelbine	vinblastine	-100005672	-100013342	-1.CID100005672	-1.CID100013342	0	0	0	0.857	0	0.264	0	0.823	0	0.866
TP53	bleomycin	1846083	-100072466	9606.ENSP00000269305	-1.CID100072466	0	0	0	0	0	0	0	0.866	0	0.866
CHEK1	camptothecin	1859362	-100002538	9606.ENSP00000388648	-1.CID100002538	0	0	0	0	0	0.651	0	0.611	0	0.86
ATIC	methotrexate	1843445	-100004112	9606.ENSP00000236959	-1.CID100004112	0	0	0	0	0	0	0	0.859	0	0.859
cytarabine	methotrexate	-100000596	-100004112	-1.CID100000596	-1.CID100004112	0	0	0	0	0	0.268	0	0.814	0	0.859
HSP90AA1	NVP-LAQ824	1851814	-100216248	9606.ENSP00000335153	-1.CID100216248	0	0	0	0	0	0	0	0.858	0	0.858
cytarabine	doxorubicin	-100000596	-100001690	-1.CID100000596	-1.CID100001690	0	0	0	0	0	0	0	0.858	0	0.858
ATM	retinoic acid	1846577	-100005538	9606.ENSP00000278616	-1.CID100005538	0	0	0	0	0	0	0.15	0.836	0	0.857
camptothecin	mitomycin C	-100002538	-100005746	-1.CID100002538	-1.CID100005746	0	0	0	0	0	0.164	0	0.831	0	0.855
docetaxel	gefitinib	-100003143	-100123631	-1.CID100003143	-1.CID100123631	0	0	0	0	0	0	0	0.855	0	0.855
ABCB1	mitomycin C	1845794	-100005746	9606.ENSP00000265724	-1.CID100005746	0	0	0	0	0	0	0.15	0.83	0	0.851
BCL2L1	doxorubicin	1848421	-100001690	9606.ENSP00000302564	-1.CID100001690	0	0	0	0	0	0	0.7	0.511	0	0.849
ATM	NU7441	1846577	-111327430	9606.ENSP00000278616	-1.CID111327430	0	0	0	0	0	0	0	0.848	0	0.848
TOP1	EGFR	1854138	1846445	9606.ENSP00000354522	9606.ENSP00000275493	0	0	0	0	0	0	0	0.846	0	0.847
rucaparib	olaparib	-109931953	-123725625	-1.CID109931953	-1.CID123725625	0	0	0	0	0	0	0	0.846	0	0.846
MTOR	CASP3	1854147	1849375	9606.ENSP00000354558	9606.ENSP00000311032	0	0	0	0	0	0	0	0.844	0	0.845
TP53	MAPK12	1846083	1842497	9606.ENSP00000269305	9606.ENSP00000215659	0	0	0	0	0	0	0.8	0.254	0	0.844
CDK4	lestaurtinib	1844551	-100126565	9606.ENSP00000257904	-1.CID100126565	0	0	0	0	0	0.843	0	0	0	0.843
cytarabine	cisplatin	-100000596	-100002767	-1.CID100000596	-1.CID100002767	0	0	0	0	0	0	0	0.843	0	0.843
methotrexate	vinblastine	-100004112	-100013342	-1.CID100004112	-1.CID100013342	0	0	0	0	0	0	0	0.842	0	0.842
methotrexate	bleomycin	-100004112	-100072466	-1.CID100004112	-1.CID100072466	0	0	0	0	0	0	0	0.841	0	0.841
camptothecin	cisplatin	-100002538	-100002767	-1.CID100002538	-1.CID100002767	0	0	0	0	0	0	0	0.84	0	0.84
ABCG2	ponatinib	1843466	-124826799	9606.ENSP00000237612	-1.CID124826799	0	0	0	0	0	0	0	0.839	0	0.839
AR	vorinostat	1856164	-100005311	9606.ENSP00000363822	-1.CID100005311	0	0	0	0	0	0	0.15	0.816	0	0.839
ERBB3	MAPK14	1845918	1843222	9606.ENSP00000267101	9606.ENSP00000229794	0	0	0	0	0	0.306	0	0.775	0	0.837
ABCB1	cisplatin	1845794	-100002767	9606.ENSP00000265724	-1.CID100002767	0	0	0	0	0	0	0.7	0.47	0	0.836
doxorubicin	vinorelbine	-100001690	-100005672	-1.CID100001690	-1.CID100005672	0	0	0	0	0	0	0	0.836	0	0.836
TOP1	ERBB2	1854138	1846101	9606.ENSP00000354522	9606.ENSP00000269571	0	0	0	0	0	0	0	0.835	0	0.835
BCL2L1	MAPK14	1848421	1843222	9606.ENSP00000302564	9606.ENSP00000229794	0	0	0	0	0	0	0	0.835	0	0.835
MAPK12	vx-702	1842497	-110341154	9606.ENSP00000215659	-1.CID110341154	0	0	0	0	0	0	0.8	0.111	0.123	0.834
CASP3	navitoclax	1849375	-124978538	9606.ENSP00000311032	-1.CID124978538	0	0	0	0	0	0	0.7	0.464	0	0.834
MAPK14	cisplatin	1843222	-100002767	9606.ENSP00000229794	-1.CID100002767	0	0	0	0	0	0	0	0.834	0	0.834
BCL2L1	cisplatin	1848421	-100002767	9606.ENSP00000302564	-1.CID100002767	0	0	0	0	0	0	0.7	0.464	0	0.834
CDA	DCTD	1856229	1853462	9606.ENSP00000364212	9606.ENSP00000349576	0	0	0	0	0	0	0	0.833	0	0.833
TOP2A	camptothecin	1860923	-100002538	9606.ENSP00000411532	-1.CID100002538	0	0	0	0	0	0	0.175	0.803	0	0.833
TOP1	ATM	1854138	1846577	9606.ENSP00000354522	9606.ENSP00000278616	0	0	0	0	0	0.487	0	0.684	0	0.831
etoposide	vinorelbine	-100003310	-100005672	-1.CID100003310	-1.CID100005672	0	0	0	0	0	0.264	0	0.777	0	0.831
TYMS	ATIC	1849803	1843445	9606.ENSP00000315644	9606.ENSP00000236959	0	0	0	0	0	0.644	0	0.544	0	0.83
ABL1	axitinib	1855665	-103086685	9606.ENSP00000361423	-1.CID103086685	0	0	0	0	0	0.83	0	0	0	0.83
JAK2	doxorubicin	1857411	-100001690	9606.ENSP00000371067	-1.CID100001690	0	0	0	0	0	0	0	0.829	0	0.829
AR	cisplatin	1856164	-100002767	9606.ENSP00000363822	-1.CID100002767	0	0	0	0	0	0	0	0.828	0	0.828
AKT1	lenalidomide	1846136	-100216326	9606.ENSP00000270202	-1.CID100216326	0	0	0	0	0	0	0	0.828	0	0.828
AKT1	docetaxel	1846136	-100003143	9606.ENSP00000270202	-1.CID100003143	0	0	0	0	0	0	0.7	0.44	0	0.827
AR	doxorubicin	1856164	-100001690	9606.ENSP00000363822	-1.CID100001690	0	0	0	0	0	0	0	0.826	0	0.826
docetaxel	etoposide	-100003143	-100003310	-1.CID100003143	-1.CID100003310	0	0	0	0	0	0	0	0.826	0	0.826
CHEK1	cisplatin	1859362	-100002767	9606.ENSP00000388648	-1.CID100002767	0	0	0	0	0	0	0.7	0.437	0	0.826
retinoic acid	bexarotene	-100005538	-100082146	-1.CID100005538	-1.CID100082146	0	0	0	0	0	0	0	0.826	0	0.826
TP53	methotrexate	1846083	-100004112	9606.ENSP00000269305	-1.CID100004112	0	0	0	0	0	0	0.7	0.435	0	0.825
JAK2	gefitinib	1857411	-100123631	9606.ENSP00000371067	-1.CID100123631	0	0	0	0	0	0	0	0.825	0	0.825
PARP1	doxorubicin	1854450	-100001690	9606.ENSP00000355759	-1.CID100001690	0	0	0	0	0	0	0.7	0.434	0	0.825
EGFR	bicalutamide	1846445	-100002375	9606.ENSP00000275493	-1.CID100002375	0	0	0	0	0	0	0	0.825	0	0.825
AKT1	EHT 1864	1846136	-109938202	9606.ENSP00000270202	-1.CID109938202	0	0	0	0	0	0	0	0.825	0	0.825
CASP3	bleomycin	1849375	-100072466	9606.ENSP00000311032	-1.CID100072466	0	0	0	0	0	0	0	0.825	0	0.825
CYP3A4	vinblastine	1852052	-100013342	9606.ENSP00000337915	-1.CID100013342	0	0	0	0	0	0	0	0.824	0	0.824
CYP3A4	ABCB1	1852052	1845794	9606.ENSP00000337915	9606.ENSP00000265724	0	0	0	0	0	0	0	0.824	0	0.824
GART	AKT1	1857440	1846136	9606.ENSP00000371236	9606.ENSP00000270202	0	0	0	0	0	0	0	0.822	0	0.823
CASP3	obatoclax	1849375	-111244031	9606.ENSP00000311032	-1.CID111244031	0	0	0	0	0	0	0	0.823	0	0.823
HSP90AA1	MAPK14	1851814	1843222	9606.ENSP00000335153	9606.ENSP00000229794	0	0	0	0	0	0.4	0	0.717	0	0.822
AKT1	thapsigargin	1846136	-100005428	9606.ENSP00000270202	-1.CID100005428	0	0	0	0	0	0	0.7	0.365	0.12	0.822
etoposide	gemcitabine	-100003310	-100003461	-1.CID100003310	-1.CID100003461	0	0	0	0	0	0	0	0.822	0	0.822
nilotinib	bosutinib	-100644241	-105328940	-1.CID100644241	-1.CID105328940	0	0	0	0	0	0	0	0.82	0	0.82
AR	embelin	1856164	-100003218	9606.ENSP00000363822	-1.CID100003218	0	0	0	0	0	0	0	0.8	0.127	0.82
PD 0325901	CHIR99021	-109826528	-109956119	-1.CID109826528	-1.CID109956119	0	0	0	0	0	0	0	0.82	0	0.82
bosutinib	ponatinib	-105328940	-124826799	-1.CID105328940	-1.CID124826799	0	0	0	0	0	0	0	0.82	0	0.82
EGFR	PDGFRB	1846445	1844996	9606.ENSP00000275493	9606.ENSP00000261799	0	0	0	0.621	0	0.717	0	0.967	0	0.82
AR	docetaxel	1856164	-100003143	9606.ENSP00000363822	-1.CID100003143	0	0	0	0	0	0	0.7	0.419	0	0.82
rucaparib	veliparib	-109931953	-111842604	-1.CID109931953	-1.CID111842604	0	0	0	0	0	0	0	0.819	0	0.819
CYP3A4	pazopanib	1852052	-110113978	9606.ENSP00000337915	-1.CID110113978	0	0	0	0	0	0	0	0.818	0	0.818
MAPK14	etoposide	1843222	-100003310	9606.ENSP00000229794	-1.CID100003310	0	0	0	0	0	0	0	0.818	0	0.818
veliparib	olaparib	-111842604	-123725625	-1.CID111842604	-1.CID123725625	0	0	0	0	0	0	0	0.817	0	0.817
TP53	shikonin	1846083	-100005208	9606.ENSP00000269305	-1.CID100005208	0	0	0	0	0	0	0	0.817	0	0.817
GART	CAIR	1857440	-100000200	9606.ENSP00000371236	-1.CID100000200	0	0	0	0	0	0	0	0.817	0	0.817
AKT1	shikonin	1846136	-100005208	9606.ENSP00000270202	-1.CID100005208	0	0	0	0	0	0	0	0.817	0	0.817
KIT	NVP-AUY922	1847112	-110096043	9606.ENSP00000288135	-1.CID110096043	0	0	0	0	0	0	0	0.817	0	0.817
DHFR	TP53	1859928	1846083	9606.ENSP00000396308	9606.ENSP00000269305	0	0	0	0	0	0.576	0	0.584	0	0.816
ABCB1	tanespimycin	1845794	-100151069	9606.ENSP00000265724	-1.CID100151069	0	0	0	0	0	0	0	0.816	0	0.816
TOP2A	TP53	1860923	1846083	9606.ENSP00000411532	9606.ENSP00000269305	0	0	0	0	0	0.576	0	0.582	0	0.815
CDK4	NVP-BEZ235	1844551	-111977753	9606.ENSP00000257904	-1.CID111977753	0	0	0	0	0	0	0	0.815	0	0.815
temsirolimus	pazopanib	-100148191	-110113978	-1.CID100148191	-1.CID110113978	0	0	0	0	0	0	0	0.814	0	0.814
CHEK1	TOP1	1859362	1854138	9606.ENSP00000388648	9606.ENSP00000354522	0	0	0	0	0	0.3	0	0.744	0	0.813
ABL1	bleomycin	1855665	-100072466	9606.ENSP00000361423	-1.CID100072466	0	0	0	0	0	0	0	0.811	0	0.812
AKT1	midostaurin	1846136	-109829523	9606.ENSP00000270202	-1.CID109829523	0	0	0	0	0	0	0	0.8	0.07	0.808
KIT	lestaurtinib	1847112	-100126565	9606.ENSP00000288135	-1.CID100126565	0	0	0	0	0	0.757	0	0.211	0	0.804
JAK2	KLK3	1857411	1849687	9606.ENSP00000371067	9606.ENSP00000314151	0	0	0	0	0	0.804	0	0.041	0	0.804
docetaxel	methotrexate	-100003143	-100004112	-1.CID100003143	-1.CID100004112	0	0	0	0	0	0.336	0	0.71	0	0.801
ERBB2	NVP-LAQ824	1846101	-100216248	9606.ENSP00000269571	-1.CID100216248	0	0	0	0	0	0	0	0.8	0	0.8
CYP3A4	MK-2206 dihydr.	1852052	-124964624	9606.ENSP00000337915	-1.CID124964624	0	0	0	0	0	0	0	0.8	0	0.8
ABCG2	Nutlin-3	1843466	-100216345	9606.ENSP00000237612	-1.CID100216345	0	0	0	0	0	0	0	0.8	0	0.8
ABCB1	vorinostat	1845794	-100005311	9606.ENSP00000265724	-1.CID100005311	0	0	0	0	0	0	0	0.8	0	0.8
AR	NVP-AUY922	1856164	-110096043	9606.ENSP00000363822	-1.CID110096043	0	0	0	0	0	0	0	0.8	0	0.8
AR	shikonin	1856164	-100005208	9606.ENSP00000363822	-1.CID100005208	0	0	0	0	0	0	0	0.8	0	0.8
ABCG2	linsitinib	1843466	-111640390	9606.ENSP00000237612	-1.CID111640390	0	0	0	0	0	0	0	0.8	0	0.8
ABCG2	afatinib	1843466	-110163178	9606.ENSP00000237612	-1.CID110163178	0	0	0	0	0	0	0	0.8	0	0.8
CYP3A4	tanespimycin	1852052	-100151069	9606.ENSP00000337915	-1.CID100151069	0	0	0	0	0	0	0	0.8	0	0.8
ABCG2	PLX-4720	1843466	-124180719	9606.ENSP00000237612	-1.CID124180719	0	0	0	0	0	0	0	0.8	0	0.8
ABCB1	Nutlin-3	1845794	-100216345	9606.ENSP00000265724	-1.CID100216345	0	0	0	0	0	0	0	0.8	0	0.8
EGFR	NVP-LAQ824	1846445	-100216248	9606.ENSP00000275493	-1.CID100216248	0	0	0	0	0	0	0	0.8	0	0.8
TP53	cytarabine	1846083	-100000596	9606.ENSP00000269305	-1.CID100000596	0	0	0	0	0	0	0.7	0.348	0	0.798
docetaxel	patupilone	-100003143	-100388945	-1.CID100003143	-1.CID100388945	0	0	0	0	0	0.371	0	0.687	0	0.797
TOP2B	camptothecin	1859958	-100002538	9606.ENSP00000396704	-1.CID100002538	0	0	0	0	0	0	0.175	0.759	0	0.795
TOP2A	TYMS	1860923	1849803	9606.ENSP00000411532	9606.ENSP00000315644	0	0	0	0	0.113	0	0	0.777	0	0.794
AKT1	retinoic acid	1846136	-100005538	9606.ENSP00000270202	-1.CID100005538	0	0	0	0	0	0	0.7	0.334	0	0.794
CHEK1	MTOR	1859362	1854147	9606.ENSP00000388648	9606.ENSP00000354558	0	0	0	0	0	0.431	0	0.651	0	0.793
TW-37	navitoclax	-111455910	-124978538	-1.CID111455910	-1.CID124978538	0	0	0	0	0	0	0	0.793	0	0.793
BCL2L1	docetaxel	1848421	-100003143	9606.ENSP00000302564	-1.CID100003143	0	0	0	0	0	0	0.7	0.332	0	0.793
ERBB2	etoposide	1846101	-100003310	9606.ENSP00000269571	-1.CID100003310	0	0	0	0	0	0	0.7	0.327	0	0.792
gemcitabine	AZD7762	-100003461	-111152667	-1.CID100003461	-1.CID111152667	0	0	0	0	0	0	0	0.792	0	0.792
MAPK14	nilotinib	1843222	-100644241	9606.ENSP00000229794	-1.CID100644241	0	0	0	0	0	0.792	0	0	0	0.792
MTOR	MAPK14	1854147	1843222	9606.ENSP00000354558	9606.ENSP00000229794	0	0	0	0	0	0.362	0	0.686	0	0.791
ERBB3	cisplatin	1845918	-100002767	9606.ENSP00000267101	-1.CID100002767	0	0	0	0	0	0	0.7	0.321	0	0.79
NTRK1	GW 441756	1861874	-109943465	9606.ENSP00000431418	-1.CID109943465	0	0	0	0	0	0.759	0	0.154	0	0.79
methotrexate	mitomycin C	-100004112	-100005746	-1.CID100004112	-1.CID100005746	0	0	0	0	0	0.218	0	0.74	0	0.79
AKT1	OSU-03012	1846136	-110027278	9606.ENSP00000270202	-1.CID110027278	0	0	0	0	0	0	0.7	0.314	0	0.788
temsirolimus	NVP-BEZ235	-100148191	-111977753	-1.CID100148191	-1.CID111977753	0	0	0	0	0	0	0	0.787	0	0.787
ERBB2	IPA-3	1846101	-100521106	9606.ENSP00000269571	-1.CID100521106	0	0	0	0	0	0	0	0.786	0	0.786
TOP2B	TP53	1859958	1846083	9606.ENSP00000396704	9606.ENSP00000269305	0	0	0	0	0	0.576	0	0.51	0	0.783
gemcitabine	methotrexate	-100003461	-100004112	-1.CID100003461	-1.CID100004112	0	0	0	0	0	0.268	0	0.704	0	0.777
PARP1	mitomycin C	1854450	-100005746	9606.ENSP00000355759	-1.CID100005746	0	0	0	0	0	0	0.7	0.278	0	0.777
cisplatin	gefitinib	-100002767	-100123631	-1.CID100002767	-1.CID100123631	0	0	0	0	0	0	0	0.777	0	0.777
mitomycin C	vinblastine	-100005746	-100013342	-1.CID100005746	-1.CID100013342	0	0	0	0	0	0	0	0.775	0	0.775
PARP1	etoposide	1854450	-100003310	9606.ENSP00000355759	-1.CID100003310	0	0	0	0	0	0	0.7	0.273	0	0.775
KIT	AKT1	1847112	1846136	9606.ENSP00000288135	9606.ENSP00000270202	0	0	0	0	0	0.101	0	0.758	0	0.773
gemcitabine	gefitinib	-100003461	-100123631	-1.CID100003461	-1.CID100123631	0	0	0	0	0	0	0	0.773	0	0.773
CHEK1	doxorubicin	1859362	-100001690	9606.ENSP00000388648	-1.CID100001690	0	0	0	0	0	0	0.7	0.265	0	0.772
MTOR	gefitinib	1854147	-100123631	9606.ENSP00000354558	-1.CID100123631	0	0	0	0	0	0	0.7	0.265	0	0.772
temsirolimus	tipifarnib	-100148191	-100148193	-1.CID100148191	-1.CID100148193	0	0	0	0	0	0	0	0.771	0	0.771
MTOR	ERBB2	1854147	1846101	9606.ENSP00000354558	9606.ENSP00000269571	0	0	0	0	0	0	0	0.769	0	0.769
AKT1	vorinostat	1846136	-100005311	9606.ENSP00000270202	-1.CID100005311	0	0	0	0	0	0	0.7	0.251	0	0.768
HSP90AA1	CDK6	1851814	1845799	9606.ENSP00000335153	9606.ENSP00000265734	0	0	0	0	0	0.401	0	0.629	0	0.768
HSP90AA1	ABCB1	1851814	1845794	9606.ENSP00000335153	9606.ENSP00000265724	0	0	0	0	0	0.629	0	0.4	0	0.767
ATM	vorinostat	1846577	-100005311	9606.ENSP00000278616	-1.CID100005311	0	0	0	0	0	0	0.7	0.242	0	0.766
EGFR	vorinostat	1846445	-100005311	9606.ENSP00000275493	-1.CID100005311	0	0	0	0	0	0	0.7	0.244	0	0.766
TYMS	DCK	1849803	1847023	9606.ENSP00000315644	9606.ENSP00000286648	0	0	0	0	0.218	0.415	0	0.528	0	0.765
PARP1	camptothecin	1854450	-100002538	9606.ENSP00000355759	-1.CID100002538	0	0	0	0	0	0	0.7	0.237	0	0.764
temsirolimus	axitinib	-100148191	-103086685	-1.CID100148191	-1.CID103086685	0	0	0	0	0	0	0	0.762	0	0.762
CYP3A4	etoposide	1852052	-100003310	9606.ENSP00000337915	-1.CID100003310	0	0	0	0	0	0	0.7	0.227	0	0.761
TOP2B	PARP1	1859958	1854450	9606.ENSP00000396704	9606.ENSP00000355759	0	0	0	0	0	0.571	0	0.465	0	0.76
TYMS	ADSL	1849803	1842562	9606.ENSP00000315644	9606.ENSP00000216194	0	0	0	0	0	0.644	0	0.35	0	0.758
cisplatin	olaparib	-100002767	-123725625	-1.CID100002767	-1.CID123725625	0	0	0	0	0	0	0	0.758	0	0.758
ERBB3	gemcitabine	1845918	-100003461	9606.ENSP00000267101	-1.CID100003461	0	0	0	0	0	0	0.7	0.214	0	0.757
ATM	MAPK14	1846577	1843222	9606.ENSP00000278616	9606.ENSP00000229794	0	0	0	0	0	0.582	0	0.443	0	0.757
PARP1	Nutlin-3	1854450	-100216345	9606.ENSP00000355759	-1.CID100216345	0	0	0	0	0	0	0.7	0.204	0	0.754
camptothecin	vinblastine	-100002538	-100013342	-1.CID100002538	-1.CID100013342	0	0	0	0	0	0.264	0	0.674	0	0.753
TOP1	ERBB3	1854138	1845918	9606.ENSP00000354522	9606.ENSP00000267101	0	0	0	0	0	0	0	0.752	0	0.753
PARP1	docetaxel	1854450	-100003143	9606.ENSP00000355759	-1.CID100003143	0	0	0	0	0	0	0.7	0.19	0	0.749
ABL1	KIT	1855665	1847112	9606.ENSP00000361423	9606.ENSP00000288135	0	0	0	0.639	0	0.657	0	0.751	0	0.749
MTOR	KDR	1854147	1845437	9606.ENSP00000354558	9606.ENSP00000263923	0	0	0	0	0	0.088	0	0.735	0	0.748
ATM	veliparib	1846577	-111842604	9606.ENSP00000278616	-1.CID111842604	0	0	0	0	0	0	0.7	0.177	0	0.745
selumetinib	MK-2206 dihydr.	-110127622	-124964624	-1.CID110127622	-1.CID124964624	0	0	0	0	0	0	0	0.744	0	0.744
CASP3	cytarabine	1849375	-100000596	9606.ENSP00000311032	-1.CID100000596	0	0	0	0	0	0	0.7	0.171	0	0.743
CASP3	tanespimycin	1849375	-100151069	9606.ENSP00000311032	-1.CID100151069	0	0	0	0	0	0	0.7	0.169	0	0.743
CASP3	vorinostat	1849375	-100005311	9606.ENSP00000311032	-1.CID100005311	0	0	0	0	0	0	0.7	0.169	0	0.743
MTOR	vorinostat	1854147	-100005311	9606.ENSP00000354558	-1.CID100005311	0	0	0	0	0	0	0.7	0.166	0	0.742
axitinib	motesanib	-103086685	-111667893	-1.CID103086685	-1.CID111667893	0	0	0	0	0	0	0	0.741	0	0.741
obatoclax	navitoclax	-111244031	-124978538	-1.CID111244031	-1.CID124978538	0	0	0	0	0	0	0	0.741	0	0.741
EGFR	veliparib	1846445	-111842604	9606.ENSP00000275493	-1.CID111842604	0	0	0	0	0	0	0.7	0.16	0	0.74
RARA	bexarotene	1844268	-100082146	9606.ENSP00000254066	-1.CID100082146	0	0	0	0	0	0.71	0	0.122	0	0.738
selumetinib	NVP-BEZ235	-110127622	-111977753	-1.CID110127622	-1.CID111977753	0	0	0	0	0	0	0	0.738	0	0.738
MTOR	CAIR	1854147	-100000200	9606.ENSP00000354558	-1.CID100000200	0	0	0	0	0	0	0.7	0.151	0	0.737
HSP90AA1	MAPK12	1851814	1842497	9606.ENSP00000335153	9606.ENSP00000215659	0	0	0	0	0	0.4	0	0.58	0	0.737
CASP3	Nutlin-3	1849375	-100216345	9606.ENSP00000311032	-1.CID100216345	0	0	0	0	0	0	0.7	0.146	0	0.736
PARP1	gefitinib	1854450	-100123631	9606.ENSP00000355759	-1.CID100123631	0	0	0	0	0	0	0.7	0.146	0	0.736
PARP1	vorinostat	1854450	-100005311	9606.ENSP00000355759	-1.CID100005311	0	0	0	0	0	0	0.7	0.145	0	0.735
TP53	palbociclib	1846083	-105330286	9606.ENSP00000269305	-1.CID105330286	0	0	0	0	0	0	0.7	0.141	0	0.734
EGFR	ponatinib	1846445	-124826799	9606.ENSP00000275493	-1.CID124826799	0	0	0	0	0	0	0.7	0.136	0	0.733
AR	etoposide	1856164	-100003310	9606.ENSP00000363822	-1.CID100003310	0	0	0	0	0	0	0.7	0.136	0	0.733
AKT1	palbociclib	1846136	-105330286	9606.ENSP00000270202	-1.CID105330286	0	0	0	0	0	0	0.7	0.123	0	0.729
ABCB1	retinoic acid	1845794	-100005538	9606.ENSP00000265724	-1.CID100005538	0	0	0	0	0	0	0.7	0.123	0	0.729
PARP1	retinoic acid	1854450	-100005538	9606.ENSP00000355759	-1.CID100005538	0	0	0	0	0	0	0.7	0.121	0	0.728
AKT1	ponatinib	1846136	-124826799	9606.ENSP00000270202	-1.CID124826799	0	0	0	0	0	0	0.7	0.12	0	0.728
BCL2L1	NVP-LAQ824	1848421	-100216248	9606.ENSP00000302564	-1.CID100216248	0	0	0	0	0	0	0.7	0.118	0	0.727
PARP1	methotrexate	1854450	-100004112	9606.ENSP00000355759	-1.CID100004112	0	0	0	0	0	0	0.7	0.119	0	0.727
MAPK14	mitomycin C	1843222	-100005746	9606.ENSP00000229794	-1.CID100005746	0	0	0	0	0	0	0.7	0.113	0	0.725
ABCB1	veliparib	1845794	-111842604	9606.ENSP00000265724	-1.CID111842604	0	0	0	0	0	0	0.7	0.112	0	0.725
PARP1	cytarabine	1854450	-100000596	9606.ENSP00000355759	-1.CID100000596	0	0	0	0	0	0	0.7	0.11	0	0.725
DCTD	cytarabine	1853462	-100000596	9606.ENSP00000349576	-1.CID100000596	0	0	0	0	0	0	0	0.724	0	0.724
TP53	KDR	1846083	1845437	9606.ENSP00000269305	9606.ENSP00000263923	0	0	0	0	0	0	0	0.723	0	0.723
CASP3	MK-2206 dihydr.	1849375	-124964624	9606.ENSP00000311032	-1.CID124964624	0	0	0	0	0	0	0.7	0.101	0	0.722
MAPK14	methotrexate	1843222	-100004112	9606.ENSP00000229794	-1.CID100004112	0	0	0	0	0	0	0.7	0.102	0	0.722
PDGFRB	bosutinib	1844996	-105328940	9606.ENSP00000261799	-1.CID105328940	0	0	0	0	0	0.624	0	0.279	0	0.721
ERBB2	bosutinib	1846101	-105328940	9606.ENSP00000269571	-1.CID105328940	0	0	0	0	0	0.685	0	0.137	0	0.72
KIT	TP53	1847112	1846083	9606.ENSP00000288135	9606.ENSP00000269305	0	0	0	0	0	0	0	0.72	0	0.72
CASP3	MAPK12	1849375	1842497	9606.ENSP00000311032	9606.ENSP00000215659	0	0	0	0	0	0	0	0.715	0	0.716
etoposide	retinoic acid	-100003310	-100005538	-1.CID100003310	-1.CID100005538	0	0	0	0	0	0	0	0.714	0	0.714
KDR	midostaurin	1845437	-109829523	9606.ENSP00000263923	-1.CID109829523	0	0	0	0	0	0.714	0	0	0	0.714
TOP2A	cisplatin	1860923	-100002767	9606.ENSP00000411532	-1.CID100002767	0	0	0	0	0	0	0	0.714	0	0.714
RARG	MAPK14	1858196	1843222	9606.ENSP00000377947	9606.ENSP00000229794	0	0	0	0	0	0.099	0	0.691	0	0.71
ABL1	TOP1	1855665	1854138	9606.ENSP00000361423	9606.ENSP00000354522	0	0	0	0	0	0.576	0	0.34	0	0.708
ABL1	EGFR	1855665	1846445	9606.ENSP00000361423	9606.ENSP00000275493	0	0	0	0.642	0	0.549	0	0.977	0	0.707
TOP2B	cisplatin	1859958	-100002767	9606.ENSP00000396704	-1.CID100002767	0	0	0	0	0	0	0	0.706	0	0.706
NVP-LAQ824	nilotinib	-100216248	-100644241	-1.CID100216248	-1.CID100644241	0	0	0	0	0	0	0	0.705	0	0.705
gemcitabine	olaparib	-100003461	-123725625	-1.CID100003461	-1.CID123725625	0	0	0	0	0	0	0	0.702	0	0.702
doxorubicin	Nutlin-3	-100001690	-100216345	-1.CID100001690	-1.CID100216345	0	0	0	0	0	0	0	0.702	0	0.702
MTOR	ATIC	1854147	1843445	9606.ENSP00000354558	9606.ENSP00000236959	0	0	0	0	0	0	0	0.702	0	0.702
PARP1	NVP-BEZ235	1854450	-111977753	9606.ENSP00000355759	-1.CID111977753	0	0	0	0	0	0	0.7	0	0	0.7
AKT1	embelin	1846136	-100003218	9606.ENSP00000270202	-1.CID100003218	0	0	0	0	0	0	0.7	0	0	0.7
TOP2B	PFAS	1859958	1849628	9606.ENSP00000396704	9606.ENSP00000313490	0	0	0	0	0.216	0	0	0.633	0	0.7
NTRK1	ponatinib	1861874	-124826799	9606.ENSP00000431418	-1.CID124826799	0	0	0	0	0	0	0.7	0	0	0.7
CASP3	palbociclib	1849375	-105330286	9606.ENSP00000311032	-1.CID105330286	0	0	0	0	0	0	0.7	0	0	0.7
RARB	NVP-LAQ824	1851458	-100216248	9606.ENSP00000332296	-1.CID100216248	0	0	0	0	0	0	0.7	0	0	0.7
PARP1	embelin	1854450	-100003218	9606.ENSP00000355759	-1.CID100003218	0	0	0	0	0	0	0.7	0	0	0.7
ATM	bexarotene	1846577	-100082146	9606.ENSP00000278616	-1.CID100082146	0	0	0	0	0	0	0.7	0	0	0.7
CASP3	bicalutamide	1849375	-100002375	9606.ENSP00000311032	-1.CID100002375	0	0	0	0	0	0	0.7	0	0	0.7
MAPK12	etoposide	1842497	-100003310	9606.ENSP00000215659	-1.CID100003310	0	0	0	0	0	0	0.7	0	0	0.7
TOP2A	ERBB2	1860923	1846101	9606.ENSP00000411532	9606.ENSP00000269571	0	0	0	0	0	0	0	0.7	0	0.7
CYP3A4	veliparib	1852052	-111842604	9606.ENSP00000337915	-1.CID111842604	0	0	0	0	0	0	0.7	0	0	0.7
PARP1	ponatinib	1854450	-124826799	9606.ENSP00000355759	-1.CID124826799	0	0	0	0	0	0	0.7	0	0	0.7
CASP3	vismodegib	1849375	-124776445	9606.ENSP00000311032	-1.CID124776445	0	0	0	0	0	0	0.7	0	0	0.7
TOP2A	PFAS	1860923	1849628	9606.ENSP00000411532	9606.ENSP00000313490	0	0	0	0	0.216	0	0	0.631	0	0.699
MTOR	CDK4	1854147	1844551	9606.ENSP00000354558	9606.ENSP00000257904	0	0	0	0	0.065	0.216	0	0.619	0	0.697
TOP2A	CHEK1	1860923	1859362	9606.ENSP00000411532	9606.ENSP00000388648	0	0	0	0	0.145	0.382	0	0.473	0	0.697
KDR	lestaurtinib	1845437	-100126565	9606.ENSP00000263923	-1.CID100126565	0	0	0	0	0	0.695	0	0	0	0.696
docetaxel	lenalidomide	-100003143	-100216326	-1.CID100003143	-1.CID100216326	0	0	0	0	0	0	0	0.696	0	0.696
DHFR	HSP90AA1	1859928	1851814	9606.ENSP00000396308	9606.ENSP00000335153	0	0	0	0	0.073	0	0	0.685	0	0.695
vorinostat	tanespimycin	-100005311	-100151069	-1.CID100005311	-1.CID100151069	0	0	0	0	0	0	0	0.695	0	0.695
TOP2A	ABCB1	1860923	1845794	9606.ENSP00000411532	9606.ENSP00000265724	0	0	0	0	0.069	0	0	0.686	0	0.695
KDR	PDGFRB	1845437	1844996	9606.ENSP00000263923	9606.ENSP00000261799	0	0	0	0.711	0	0.576	0	0.973	0	0.695
TOP2A	GART	1860923	1857440	9606.ENSP00000411532	9606.ENSP00000371236	0	0	0	0	0.184	0	0	0.639	0	0.693
JAK2	ABL1	1857411	1855665	9606.ENSP00000371067	9606.ENSP00000361423	0	0	0	0.632	0	0.576	0	0.73	0	0.688
ATM	AKT1	1846577	1846136	9606.ENSP00000278616	9606.ENSP00000270202	0	0	0	0	0	0	0	0.686	0	0.686
ATM kinase inh.	NU7441	-105278396	-111327430	-1.CID105278396	-1.CID111327430	0	0	0	0	0	0	0	0.685	0	0.685
MAPK14	docetaxel	1843222	-100003143	9606.ENSP00000229794	-1.CID100003143	0	0	0	0	0	0	0	0.684	0	0.684
MAPK14	gemcitabine	1843222	-100003461	9606.ENSP00000229794	-1.CID100003461	0	0	0	0	0	0	0	0.684	0	0.684
CRABP2	RARB	1854763	1851458	9606.ENSP00000357204	9606.ENSP00000332296	0	0	0	0	0	0	0	0.683	0	0.683
cisplatin	temsirolimus	-100002767	-100148191	-1.CID100002767	-1.CID100148191	0	0	0	0	0	0	0	0.682	0	0.682
KIT	midostaurin	1847112	-109829523	9606.ENSP00000288135	-1.CID109829523	0	0	0	0	0	0.625	0	0.178	0	0.682
doxorubicin	retinoic acid	-100001690	-100005538	-1.CID100001690	-1.CID100005538	0	0	0	0	0	0	0	0.681	0	0.681
camptothecin	bleomycin	-100002538	-100072466	-1.CID100002538	-1.CID100072466	0	0	0	0	0	0.156	0	0.63	0	0.678
TOP2B	GART	1859958	1857440	9606.ENSP00000396704	9606.ENSP00000371236	0	0	0	0	0.184	0	0	0.619	0	0.675
TOP2A	DHFR	1860923	1859928	9606.ENSP00000411532	9606.ENSP00000396308	0	0	0	0	0.084	0	0	0.66	0	0.675
NVP-AUY922	NVP-BEZ235	-110096043	-111977753	-1.CID110096043	-1.CID111977753	0	0	0	0	0	0	0	0.674	0	0.674
gemcitabine	vinblastine	-100003461	-100013342	-1.CID100003461	-1.CID100013342	0	0	0	0	0	0	0	0.67	0	0.67
pazopanib	motesanib	-110113978	-111667893	-1.CID110113978	-1.CID111667893	0	0	0	0	0	0	0	0.67	0	0.67
AKT1	pictilisib	1846136	-117755052	9606.ENSP00000270202	-1.CID117755052	0	0	0	0	0	0.591	0	0.216	0	0.67
tipifarnib	patupilone	-100148193	-100388945	-1.CID100148193	-1.CID100388945	0	0	0	0	0	0	0	0.669	0	0.669
vinorelbine	gefitinib	-100005672	-100123631	-1.CID100005672	-1.CID100123631	0	0	0	0	0	0	0	0.669	0	0.669
lestaurtinib	midostaurin	-100126565	-109829523	-1.CID100126565	-1.CID109829523	0	0	0	0.773	0	0	0	0.667	0	0.667
etoposide	thapsigargin	-100003310	-100005428	-1.CID100003310	-1.CID100005428	0	0	0	0	0	0	0	0.667	0	0.667
TOP2B	TYMS	1859958	1849803	9606.ENSP00000396704	9606.ENSP00000315644	0	0	0	0	0.113	0	0	0.639	0	0.666
RXRA	RARG	1861433	1858196	9606.ENSP00000419692	9606.ENSP00000377947	0	0	0	0.788	0	0.59	0	0.876	0	0.666
RXRA	RARB	1861433	1851458	9606.ENSP00000419692	9606.ENSP00000332296	0	0	0	0.804	0	0.596	0	0.882	0	0.665
doxorubicin	gefitinib	-100001690	-100123631	-1.CID100001690	-1.CID100123631	0	0	0	0	0	0	0	0.665	0	0.665
gemcitabine	mitomycin C	-100003461	-100005746	-1.CID100003461	-1.CID100005746	0	0	0	0	0	0	0	0.664	0	0.664
tanespimycin	NVP-AUY922	-100151069	-110096043	-1.CID100151069	-1.CID110096043	0	0	0	0	0	0	0	0.663	0	0.663
RARB	CYP26A1	1851458	1842997	9606.ENSP00000332296	9606.ENSP00000224356	0	0	0	0	0	0	0	0.663	0	0.663
linsitinib	BMS-754807	-111640390	-124785538	-1.CID111640390	-1.CID124785538	0	0	0	0	0	0	0	0.663	0	0.663
Ci-1040	PD 0325901	-106918454	-109826528	-1.CID106918454	-1.CID109826528	0	0	0	0.776	0	0	0	0.662	0	0.662
KDR	PD 173074	1845437	-100001401	9606.ENSP00000263923	-1.CID100001401	0	0	0	0	0	0.48	0	0.365	0	0.661
TOP2B	ABCB1	1859958	1845794	9606.ENSP00000396704	9606.ENSP00000265724	0	0	0	0	0.069	0	0	0.651	0	0.661
CRABP2	CYP26A1	1854763	1842997	9606.ENSP00000357204	9606.ENSP00000224356	0	0	0	0	0	0	0	0.661	0	0.661
ATM	CDK6	1846577	1845799	9606.ENSP00000278616	9606.ENSP00000265734	0	0	0	0	0	0	0	0.661	0	0.661
TP53	PDGFRB	1846083	1844996	9606.ENSP00000269305	9606.ENSP00000261799	0	0	0	0	0	0	0	0.66	0	0.66
TP53	ERBB3	1846083	1845918	9606.ENSP00000269305	9606.ENSP00000267101	0	0	0	0	0	0	0	0.658	0	0.658
obatoclax	TW-37	-111244031	-111455910	-1.CID111244031	-1.CID111455910	0	0	0	0	0	0	0	0.658	0	0.658
PD 0325901	selumetinib	-109826528	-110127622	-1.CID109826528	-1.CID110127622	0	0	0	0	0	0	0	0.657	0	0.657
TOP2B	DHFR	1859958	1859928	9606.ENSP00000396704	9606.ENSP00000396308	0	0	0	0	0.084	0	0	0.641	0	0.657
FGFR1	JAK2	1859710	1857411	9606.ENSP00000393312	9606.ENSP00000371067	0	0	0	0.653	0	0.581	0	0.543	0	0.657
BCL2L1	CDK4	1848421	1844551	9606.ENSP00000302564	9606.ENSP00000257904	0	0	0	0	0	0	0	0.656	0	0.656
Ci-1040	selumetinib	-106918454	-110127622	-1.CID106918454	-1.CID110127622	0	0	0	0	0	0	0	0.653	0	0.653
MTOR	MAPK12	1854147	1842497	9606.ENSP00000354558	9606.ENSP00000215659	0	0	0	0	0	0.362	0	0.477	0	0.652
TOP1	doxorubicin	1854138	-100001690	9606.ENSP00000354522	-1.CID100001690	0	0	0	0	0	0.091	0.175	0.561	0	0.652
CRABP1	CYP26A1	1848075	1842997	9606.ENSP00000299529	9606.ENSP00000224356	0	0	0	0	0	0	0	0.652	0	0.652
selumetinib	PLX-4720	-110127622	-124180719	-1.CID110127622	-1.CID124180719	0	0	0	0	0	0	0	0.65	0	0.65
GART	TYMS	1857440	1849803	9606.ENSP00000371236	9606.ENSP00000315644	0	0	0	0	0	0	0	0.649	0	0.649
MTOR	KIT	1854147	1847112	9606.ENSP00000354558	9606.ENSP00000288135	0	0	0	0	0	0.088	0	0.629	0	0.648
gefitinib	tipifarnib	-100123631	-100148193	-1.CID100123631	-1.CID100148193	0	0	0	0	0	0	0	0.648	0	0.648
TOP2A	HSP90AA1	1860923	1851814	9606.ENSP00000411532	9606.ENSP00000335153	0.068	0	0	0	0.071	0	0	0.626	0	0.648
AR	CASP3	1856164	1849375	9606.ENSP00000363822	9606.ENSP00000311032	0	0	0	0	0	0.576	0	0.201	0	0.646
tipifarnib	Ci-1040	-100148193	-106918454	-1.CID100148193	-1.CID106918454	0	0	0	0	0	0	0	0.645	0	0.645
JAK2	MTOR	1857411	1854147	9606.ENSP00000371067	9606.ENSP00000354558	0	0	0	0	0	0.088	0	0.627	0	0.645
FGFR1	midostaurin	1859710	-109829523	9606.ENSP00000393312	-1.CID109829523	0	0	0	0	0	0.644	0	0	0	0.644
EGFR	AKT1	1846445	1846136	9606.ENSP00000275493	9606.ENSP00000270202	0	0	0	0.617	0	0.425	0	0.994	0	0.644
KIT	ABCG2	1847112	1843466	9606.ENSP00000288135	9606.ENSP00000237612	0	0	0	0	0	0	0	0.643	0	0.643
RARB	bexarotene	1851458	-100082146	9606.ENSP00000332296	-1.CID100082146	0	0	0	0	0	0.59	0.15	0	0	0.641
FGFR1	lestaurtinib	1859710	-100126565	9606.ENSP00000393312	-1.CID100126565	0	0	0	0	0	0.638	0	0	0	0.638
cisplatin	retinoic acid	-100002767	-100005538	-1.CID100002767	-1.CID100005538	0	0	0	0	0	0	0	0.637	0	0.637
TOP2B	HSP90AA1	1859958	1851814	9606.ENSP00000396704	9606.ENSP00000335153	0.068	0	0	0	0.071	0	0	0.612	0	0.635
bicalutamide	docetaxel	-100002375	-100003143	-1.CID100002375	-1.CID100003143	0	0	0	0	0	0	0	0.635	0	0.635
BX-795	selumetinib	-110077147	-110127622	-1.CID110077147	-1.CID110127622	0	0	0	0	0	0	0	0.633	0	0.633
TOP2B	CHEK1	1859958	1859362	9606.ENSP00000396704	9606.ENSP00000388648	0	0	0	0	0.145	0.382	0	0.361	0	0.632
RARG	CRABP2	1858196	1854763	9606.ENSP00000377947	9606.ENSP00000357204	0	0	0	0	0	0	0	0.631	0	0.631
RARA	MAPK14	1844268	1843222	9606.ENSP00000254066	9606.ENSP00000229794	0	0	0	0	0	0.099	0	0.607	0	0.631
JAK2	TP53	1857411	1846083	9606.ENSP00000371067	9606.ENSP00000269305	0	0	0	0	0	0	0	0.63	0	0.63
docetaxel	mitomycin C	-100003143	-100005746	-1.CID100003143	-1.CID100005746	0	0	0	0	0	0	0	0.625	0	0.625
DHFR	DCTD	1859928	1853462	9606.ENSP00000396308	9606.ENSP00000349576	0.2	0	0	0	0.183	0	0	0.471	0	0.624
RARB	MAPK14	1851458	1843222	9606.ENSP00000332296	9606.ENSP00000229794	0	0	0	0	0	0.099	0	0.597	0	0.621
DHFR	CDK4	1859928	1844551	9606.ENSP00000396308	9606.ENSP00000257904	0	0	0	0	0.073	0	0	0.606	0	0.62
MTOR	pictilisib	1854147	-117755052	9606.ENSP00000354558	-1.CID117755052	0	0	0	0	0	0.554	0	0.169	0	0.619
DHFR	ABCB1	1859928	1845794	9606.ENSP00000396308	9606.ENSP00000265724	0	0	0	0	0.07	0	0	0.606	0	0.618
camptothecin	docetaxel	-100002538	-100003143	-1.CID100002538	-1.CID100003143	0	0	0	0	0	0.196	0	0.534	0	0.614
gefitinib	axitinib	-100123631	-103086685	-1.CID100123631	-1.CID103086685	0	0	0	0	0	0.297	0	0.468	0	0.614
TOP2B	RARA	1859958	1844268	9606.ENSP00000396704	9606.ENSP00000254066	0	0	0	0	0	0.574	0	0.126	0	0.611
DCK	EGFR	1847023	1846445	9606.ENSP00000286648	9606.ENSP00000275493	0	0	0	0	0	0	0	0.609	0	0.61
SB590885	PLX-4720	-111316960	-124180719	-1.CID111316960	-1.CID124180719	0	0	0	0	0	0	0	0.61	0	0.61
CRABP1	RARA	1848075	1844268	9606.ENSP00000299529	9606.ENSP00000254066	0	0	0	0	0	0	0	0.609	0	0.61
cytarabine	bleomycin	-100000596	-100072466	-1.CID100000596	-1.CID100072466	0	0	0	0	0	0	0	0.609	0	0.609
CYP3A4	ABCG2	1852052	1843466	9606.ENSP00000337915	9606.ENSP00000237612	0	0	0	0	0	0	0	0.609	0	0.609
doxorubicin	lenalidomide	-100001690	-100216326	-1.CID100001690	-1.CID100216326	0	0	0	0	0	0	0	0.607	0	0.607
MTOR	CDK6	1854147	1845799	9606.ENSP00000354558	9606.ENSP00000265734	0	0	0	0	0.065	0.216	0	0.508	0	0.607
CHEK1	bosutinib	1859362	-105328940	9606.ENSP00000388648	-1.CID105328940	0	0	0	0	0	0.604	0	0	0	0.604
NVP-BEZ235	AZD8055	-111977753	-125001065	-1.CID111977753	-1.CID125001065	0	0	0	0	0	0	0	0.604	0	0.604
MTOR	ERBB3	1854147	1845918	9606.ENSP00000354558	9606.ENSP00000267101	0	0	0	0	0	0	0	0.603	0	0.603
CDA	gemcitabine	1856229	-100003461	9606.ENSP00000364212	-1.CID100003461	0	0	0	0	0	0	0	0.603	0	0.603
vinblastine	patupilone	-100013342	-100388945	-1.CID100013342	-1.CID100388945	0	0	0	0	0	0.371	0	0.388	0	0.603
RARG	CYP26A1	1858196	1842997	9606.ENSP00000377947	9606.ENSP00000224356	0	0	0	0	0	0	0	0.602	0	0.602
ERBB2	vinorelbine	1846101	-100005672	9606.ENSP00000269571	-1.CID100005672	0	0	0	0	0	0	0	0.598	0	0.599
HSP90AA1	BCL2L1	1851814	1848421	9606.ENSP00000335153	9606.ENSP00000302564	0	0	0	0	0	0	0	0.597	0	0.597
TYMS	ABCB1	1849803	1845794	9606.ENSP00000315644	9606.ENSP00000265724	0	0	0	0	0.07	0	0	0.584	0	0.596
HSP90AA1	PDGFRB	1851814	1844996	9606.ENSP00000335153	9606.ENSP00000261799	0	0	0	0	0	0.277	0	0.462	0	0.595
ABCG2	patupilone	1843466	-100388945	9606.ENSP00000237612	-1.CID100388945	0	0	0	0	0	0	0	0.595	0	0.595
EGFR	KDR	1846445	1845437	9606.ENSP00000275493	9606.ENSP00000263923	0	0	0	0.621	0	0.36	0	0.966	0	0.594
vorinostat	NVP-LAQ824	-100005311	-100216248	-1.CID100005311	-1.CID100216248	0	0	0	0	0	0	0	0.594	0	0.594
BCL2L1	ATM	1848421	1846577	9606.ENSP00000302564	9606.ENSP00000278616	0	0	0	0	0	0	0	0.59	0	0.591
ERBB2	KDR	1846101	1845437	9606.ENSP00000269571	9606.ENSP00000263923	0	0	0	0.618	0	0.36	0	0.948	0	0.591
KIT	PLX-4720	1847112	-124180719	9606.ENSP00000288135	-1.CID124180719	0	0	0	0	0	0.546	0	0.123	0	0.59
vinorelbine	mitomycin C	-100005672	-100005746	-1.CID100005672	-1.CID100005746	0	0	0	0	0	0	0	0.589	0	0.589
NTRK1	bosutinib	1861874	-105328940	9606.ENSP00000431418	-1.CID105328940	0	0	0	0	0	0.589	0	0	0	0.589
camptothecin	methotrexate	-100002538	-100004112	-1.CID100002538	-1.CID100004112	0	0	0	0	0	0.3	0	0.425	0	0.586
retinoic acid	mitomycin C	-100005538	-100005746	-1.CID100005538	-1.CID100005746	0	0	0	0	0	0	0	0.586	0	0.586
ERBB2	PDGFRB	1846101	1844996	9606.ENSP00000269571	9606.ENSP00000261799	0	0	0	0.622	0	0.36	0	0.936	0	0.585
DCK	ERBB2	1847023	1846101	9606.ENSP00000286648	9606.ENSP00000269571	0	0	0	0	0	0	0	0.584	0	0.584
docetaxel	olaparib	-100003143	-123725625	-1.CID100003143	-1.CID123725625	0	0	0	0	0	0	0	0.584	0	0.584
olaparib	AZD8055	-123725625	-125001065	-1.CID123725625	-1.CID125001065	0	0	0	0	0	0	0	0.584	0	0.584
KLK3	PDGFRB	1849687	1844996	9606.ENSP00000314151	9606.ENSP00000261799	0	0	0	0	0	0.576	0	0.057	0	0.583
tanespimycin	NVP-LAQ824	-100151069	-100216248	-1.CID100151069	-1.CID100216248	0	0	0	0	0	0	0	0.583	0	0.583
TP53	ABCG2	1846083	1843466	9606.ENSP00000269305	9606.ENSP00000237612	0	0	0	0	0	0	0	0.583	0	0.583
TOP1	ABCG2	1854138	1843466	9606.ENSP00000354522	9606.ENSP00000237612	0	0	0	0	0	0	0	0.582	0	0.582
pictilisib	MK-2206 dihydr.	-117755052	-124964624	-1.CID117755052	-1.CID124964624	0	0	0	0	0	0	0	0.58	0	0.58
MK-2206 dihydr.	AZD8055	-124964624	-125001065	-1.CID124964624	-1.CID125001065	0	0	0	0	0	0	0	0.58	0	0.58
MAPK12	gemcitabine	1842497	-100003461	9606.ENSP00000215659	-1.CID100003461	0	0	0	0	0	0	0	0.579	0	0.579
MAPK12	docetaxel	1842497	-100003143	9606.ENSP00000215659	-1.CID100003143	0	0	0	0	0	0	0	0.579	0	0.579
MAPK12	doxorubicin	1842497	-100001690	9606.ENSP00000215659	-1.CID100001690	0	0	0	0	0	0	0	0.579	0	0.579
cytarabine	retinoic acid	-100000596	-100005538	-1.CID100000596	-1.CID100005538	0	0	0	0	0	0	0	0.579	0	0.579
ABCG2	camptothecin	1843466	-100002538	9606.ENSP00000237612	-1.CID100002538	0	0	0	0	0	0	0	0.579	0	0.579
ERBB3	IPA-3	1845918	-100521106	9606.ENSP00000267101	-1.CID100521106	0	0	0	0	0	0	0	0.579	0	0.579
EGFR	IPA-3	1846445	-100521106	9606.ENSP00000275493	-1.CID100521106	0	0	0	0	0	0	0	0.579	0	0.579
vorinostat	lenalidomide	-100005311	-100216326	-1.CID100005311	-1.CID100216326	0	0	0	0	0	0	0	0.578	0	0.578
gefitinib	Ci-1040	-100123631	-106918454	-1.CID100123631	-1.CID106918454	0	0	0	0	0	0	0	0.578	0	0.578
gemcitabine	pazopanib	-100003461	-110113978	-1.CID100003461	-1.CID110113978	0	0	0	0	0	0	0	0.577	0	0.577
CDK4	tanespimycin	1844551	-100151069	9606.ENSP00000257904	-1.CID100151069	0	0	0	0	0	0	0.15	0.516	0	0.577
RXRA	PARP1	1861433	1854450	9606.ENSP00000419692	9606.ENSP00000355759	0	0	0	0	0	0.576	0	0	0	0.576
etoposide	gefitinib	-100003310	-100123631	-1.CID100003310	-1.CID100123631	0	0	0	0	0	0	0	0.576	0	0.576
NVP-BEZ235	MK-2206 dihydr.	-111977753	-124964624	-1.CID111977753	-1.CID124964624	0	0	0	0	0	0	0	0.575	0	0.575
methotrexate	retinoic acid	-100004112	-100005538	-1.CID100004112	-1.CID100005538	0	0	0	0	0	0	0	0.575	0	0.575
FGFR1	pazopanib	1859710	-110113978	9606.ENSP00000393312	-1.CID110113978	0	0	0	0	0	0.457	0	0.24	0	0.575
ATM	camptothecin	1846577	-100002538	9606.ENSP00000278616	-1.CID100002538	0	0	0	0	0	0	0.15	0.514	0	0.575
methotrexate	vinorelbine	-100004112	-100005672	-1.CID100004112	-1.CID100005672	0	0	0	0	0	0	0	0.575	0	0.575
docetaxel	pazopanib	-100003143	-110113978	-1.CID100003143	-1.CID110113978	0	0	0	0	0	0	0	0.575	0	0.575
vinorelbine	patupilone	-100005672	-100388945	-1.CID100005672	-1.CID100388945	0	0	0	0	0	0	0	0.574	0	0.574
nilotinib	motesanib	-100644241	-111667893	-1.CID100644241	-1.CID111667893	0	0	0	0	0	0	0	0.574	0	0.574
PDGFRB	PLX-4720	1844996	-124180719	9606.ENSP00000261799	-1.CID124180719	0	0	0	0	0	0.517	0	0.142	0	0.573
PARP1	RARA	1854450	1844268	9606.ENSP00000355759	9606.ENSP00000254066	0	0	0	0	0	0.573	0	0	0	0.573
ATM kinase inh.	olaparib	-105278396	-123725625	-1.CID105278396	-1.CID123725625	0	0	0	0	0	0	0	0.572	0	0.572
gefitinib	pazopanib	-100123631	-110113978	-1.CID100123631	-1.CID110113978	0	0	0	0	0	0	0	0.572	0	0.572
NTRK1	KLK3	1861874	1849687	9606.ENSP00000431418	9606.ENSP00000314151	0	0	0	0	0	0.572	0	0	0	0.572
AR	MTOR	1856164	1854147	9606.ENSP00000363822	9606.ENSP00000354558	0	0	0	0	0	0	0	0.569	0	0.569
CRABP2	RARA	1854763	1844268	9606.ENSP00000357204	9606.ENSP00000254066	0	0	0	0	0	0	0	0.566	0	0.566
EGFR	ABCG2	1846445	1843466	9606.ENSP00000275493	9606.ENSP00000237612	0	0	0	0	0	0	0	0.565	0	0.565
lenalidomide	obatoclax	-100216326	-111244031	-1.CID100216326	-1.CID111244031	0	0	0	0	0	0	0	0.564	0	0.564
gemcitabine	afatinib	-100003461	-110163178	-1.CID100003461	-1.CID110163178	0	0	0	0	0	0	0	0.564	0	0.564
BCL2L1	CDK6	1848421	1845799	9606.ENSP00000302564	9606.ENSP00000265734	0	0	0	0	0	0	0	0.563	0	0.563
RARB	CYP26B1	1851458	1842113	9606.ENSP00000332296	9606.ENSP00000001146	0	0	0	0	0	0	0	0.562	0	0.563
KIT	BIRB796	1847112	-100156422	9606.ENSP00000288135	-1.CID100156422	0	0	0	0	0	0.561	0	0	0	0.561
ERBB2	gemcitabine	1846101	-100003461	9606.ENSP00000269571	-1.CID100003461	0	0	0	0	0	0	0	0.558	0	0.558
temsirolimus	selumetinib	-100148191	-110127622	-1.CID100148191	-1.CID110127622	0	0	0	0	0	0	0	0.558	0	0.558
BCL2L1	MAPK12	1848421	1842497	9606.ENSP00000302564	9606.ENSP00000215659	0	0	0	0	0	0	0	0.556	0	0.557
doxorubicin	temsirolimus	-100001690	-100148191	-1.CID100001690	-1.CID100148191	0	0	0	0	0	0	0	0.556	0	0.556
gemcitabine	selumetinib	-100003461	-110127622	-1.CID100003461	-1.CID110127622	0	0	0	0	0	0	0	0.556	0	0.556
KDR	gefitinib	1845437	-100123631	9606.ENSP00000263923	-1.CID100123631	0	0	0	0	0	0.242	0	0.429	0	0.555
navitoclax	AZD8055	-124978538	-125001065	-1.CID124978538	-1.CID125001065	0	0	0	0	0	0	0	0.554	0	0.554
RARG	CYP26B1	1858196	1842113	9606.ENSP00000377947	9606.ENSP00000001146	0	0	0	0	0	0	0	0.554	0	0.554
CDA	TYMS	1856229	1849803	9606.ENSP00000364212	9606.ENSP00000315644	0	0	0	0	0	0	0	0.552	0	0.552
gemcitabine	lenalidomide	-100003461	-100216326	-1.CID100003461	-1.CID100216326	0	0	0	0	0	0	0	0.552	0	0.552
AKT1	temsirolimus	1846136	-100148191	9606.ENSP00000270202	-1.CID100148191	0	0	0	0	0	0	0	0.55	0	0.55
cisplatin	veliparib	-100002767	-111842604	-1.CID100002767	-1.CID111842604	0	0	0	0	0	0	0	0.548	0	0.548
TP53	gemcitabine	1846083	-100003461	9606.ENSP00000269305	-1.CID100003461	0	0	0	0	0	0	0.15	0.483	0	0.547
KIT	bosutinib	1847112	-105328940	9606.ENSP00000288135	-1.CID105328940	0	0	0	0	0	0.464	0	0.179	0	0.547
gemcitabine	tipifarnib	-100003461	-100148193	-1.CID100003461	-1.CID100148193	0	0	0	0	0	0	0	0.547	0	0.547
vorinostat	lestaurtinib	-100005311	-100126565	-1.CID100005311	-1.CID100126565	0	0	0	0	0	0	0	0.546	0	0.546
vorinostat	obatoclax	-100005311	-111244031	-1.CID100005311	-1.CID111244031	0	0	0	0	0	0	0	0.543	0	0.543
ABL1	ERBB2	1855665	1846101	9606.ENSP00000361423	9606.ENSP00000269571	0	0	0	0.641	0	0.3	0	0.964	0	0.542
RARG	bexarotene	1858196	-100082146	9606.ENSP00000377947	-1.CID100082146	0	0	0	0	0	0.541	0	0	0	0.542
HSP90AA1	CASP3	1851814	1849375	9606.ENSP00000335153	9606.ENSP00000311032	0	0	0	0	0	0.096	0	0.513	0	0.541
TOP2A	methotrexate	1860923	-100004112	9606.ENSP00000411532	-1.CID100004112	0	0	0	0	0	0	0	0.539	0	0.54
TYMS	CAIR	1849803	-100000200	9606.ENSP00000315644	-1.CID100000200	0	0	0	0	0	0	0	0.539	0	0.539
AR	CDK4	1856164	1844551	9606.ENSP00000363822	9606.ENSP00000257904	0	0	0	0	0	0	0	0.539	0	0.539
TOP1	ABCB1	1854138	1845794	9606.ENSP00000354522	9606.ENSP00000265724	0	0	0	0	0	0	0	0.538	0	0.538
doxorubicin	vorinostat	-100001690	-100005311	-1.CID100001690	-1.CID100005311	0	0	0	0	0	0	0	0.538	0	0.538
cytarabine	lenalidomide	-100000596	-100216326	-1.CID100000596	-1.CID100216326	0	0	0	0	0	0	0	0.534	0	0.534
DHFR	CDK6	1859928	1845799	9606.ENSP00000396308	9606.ENSP00000265734	0	0	0	0	0.073	0	0	0.517	0	0.533
tanespimycin	Nutlin-3	-100151069	-100216345	-1.CID100151069	-1.CID100216345	0	0	0	0	0	0	0	0.532	0	0.532
ABCG2	gemcitabine	1843466	-100003461	9606.ENSP00000237612	-1.CID100003461	0	0	0	0	0	0	0	0.532	0	0.532
gemcitabine	temsirolimus	-100003461	-100148191	-1.CID100003461	-1.CID100148191	0	0	0	0	0	0	0	0.53	0	0.53
CRABP2	CYP26B1	1854763	1842113	9606.ENSP00000357204	9606.ENSP00000001146	0	0	0	0	0	0	0	0.529	0	0.529
CHEK1	Wee1 inhibitor	1859362	-110384072	9606.ENSP00000388648	-1.CID110384072	0	0	0	0	0	0.421	0	0.21	0	0.529
PARP1	BCL2L1	1854450	1848421	9606.ENSP00000355759	9606.ENSP00000302564	0	0	0	0	0	0	0	0.528	0	0.528
DHFR	GART	1859928	1857440	9606.ENSP00000396308	9606.ENSP00000371236	0	0	0	0	0	0	0	0.528	0	0.528
HSP90AA1	TYMS	1851814	1849803	9606.ENSP00000335153	9606.ENSP00000315644	0	0	0	0	0.072	0	0	0.51	0	0.526
TOP2A	AKT1	1860923	1846136	9606.ENSP00000411532	9606.ENSP00000270202	0	0	0	0	0	0.302	0	0.35	0	0.526
DCK	ERBB3	1847023	1845918	9606.ENSP00000286648	9606.ENSP00000267101	0	0	0	0	0	0	0	0.526	0	0.526
CHEK1	DCK	1859362	1847023	9606.ENSP00000388648	9606.ENSP00000286648	0	0	0	0	0.112	0	0	0.488	0	0.526
FGFR1	axitinib	1859710	-103086685	9606.ENSP00000393312	-1.CID103086685	0	0	0	0	0	0.439	0	0.177	0	0.525
docetaxel	tanespimycin	-100003143	-100151069	-1.CID100003143	-1.CID100151069	0	0	0	0	0	0.199	0	0.423	0	0.524
docetaxel	afatinib	-100003143	-110163178	-1.CID100003143	-1.CID110163178	0	0	0	0	0	0	0	0.524	0	0.524
selumetinib	RDEA119	-110127622	-115985330	-1.CID110127622	-1.CID115985330	0	0	0	0	0	0	0	0.523	0	0.523
docetaxel	tipifarnib	-100003143	-100148193	-1.CID100003143	-1.CID100148193	0	0	0	0	0	0	0	0.523	0	0.523
etoposide	lenalidomide	-100003310	-100216326	-1.CID100003310	-1.CID100216326	0	0	0	0	0	0	0	0.523	0	0.523
CHEK1	BCL2L1	1859362	1848421	9606.ENSP00000388648	9606.ENSP00000302564	0	0	0	0	0	0	0	0.522	0	0.522
gefitinib	nilotinib	-100123631	-100644241	-1.CID100123631	-1.CID100644241	0	0	0	0	0	0	0	0.522	0	0.522
temsirolimus	MK-2206 dihydr.	-100148191	-124964624	-1.CID100148191	-1.CID124964624	0	0	0	0	0	0	0	0.521	0	0.521
tanespimycin	OSU-03012	-100151069	-110027278	-1.CID100151069	-1.CID110027278	0	0	0	0	0	0	0	0.52	0	0.52
AKT1	3'',4''-O-diac.	1846136	-110459196	9606.ENSP00000270202	-1.CID110459196	0	0	0	0	0	0.519	0	0	0	0.519
CHEK1	CDK4	1859362	1844551	9606.ENSP00000388648	9606.ENSP00000257904	0	0	0.45	0.689	0	0.312	0	0.634	0	0.518
TOP1	AKT1	1854138	1846136	9606.ENSP00000354522	9606.ENSP00000270202	0	0	0	0	0	0.145	0	0.459	0	0.517
KIT	doxorubicin	1847112	-100001690	9606.ENSP00000288135	-1.CID100001690	0	0	0	0	0	0	0	0.516	0	0.517
CASP3	ATM	1849375	1846577	9606.ENSP00000311032	9606.ENSP00000278616	0	0	0	0	0	0	0	0.517	0	0.517
NVP-AUY922	selumetinib	-110096043	-110127622	-1.CID110096043	-1.CID110127622	0	0	0	0	0	0	0	0.516	0	0.516
doxorubicin	tanespimycin	-100001690	-100151069	-1.CID100001690	-1.CID100151069	0	0	0	0	0	0	0	0.516	0	0.516
TOP2B	methotrexate	1859958	-100004112	9606.ENSP00000396704	-1.CID100004112	0	0	0	0	0	0	0	0.514	0	0.515
AKT1	CDK4	1846136	1844551	9606.ENSP00000270202	9606.ENSP00000257904	0	0	0.399	0.651	0	0.164	0	0.953	0	0.514
GART	methotrexate	1857440	-100004112	9606.ENSP00000371236	-1.CID100004112	0	0	0	0	0	0	0	0.513	0	0.513
FGFR1	TP53	1859710	1846083	9606.ENSP00000393312	9606.ENSP00000269305	0	0	0	0	0	0	0	0.512	0	0.512
ABL1	RARA	1855665	1844268	9606.ENSP00000361423	9606.ENSP00000254066	0	0	0	0	0	0.063	0	0.5	0	0.511
ERBB2	MAPK14	1846101	1843222	9606.ENSP00000269571	9606.ENSP00000229794	0	0	0	0.632	0	0.306	0	0.81	0	0.511
tanespimycin	nilotinib	-100151069	-100644241	-1.CID100151069	-1.CID100644241	0	0	0	0	0	0	0	0.511	0	0.511
TP53	RARA	1846083	1844268	9606.ENSP00000269305	9606.ENSP00000254066	0	0	0	0	0	0	0	0.511	0	0.511
PDGFRB	gefitinib	1844996	-100123631	9606.ENSP00000261799	-1.CID100123631	0	0	0	0	0	0	0	0.509	0	0.51
selumetinib	AZD8055	-110127622	-125001065	-1.CID110127622	-1.CID125001065	0	0	0	0	0	0	0	0.509	0	0.509
ERBB2	retinoic acid	1846101	-100005538	9606.ENSP00000269571	-1.CID100005538	0	0	0	0	0	0	0.15	0.439	0	0.509
TOP1	BCL2L1	1854138	1848421	9606.ENSP00000354522	9606.ENSP00000302564	0	0	0	0	0	0	0	0.509	0	0.509
DCK	ATM	1847023	1846577	9606.ENSP00000286648	9606.ENSP00000278616	0	0	0	0	0	0	0	0.508	0	0.508
RARA	CYP26B1	1844268	1842113	9606.ENSP00000254066	9606.ENSP00000001146	0	0	0	0	0	0	0	0.507	0	0.507
RARB	CRABP1	1851458	1848075	9606.ENSP00000332296	9606.ENSP00000299529	0	0	0	0	0	0	0	0.504	0	0.505
TOP2A	EGFR	1860923	1846445	9606.ENSP00000411532	9606.ENSP00000275493	0	0	0	0	0	0	0	0.505	0	0.505
MTOR	TOP1	1854147	1854138	9606.ENSP00000354558	9606.ENSP00000354522	0	0	0	0	0	0.2	0	0.407	0	0.505
temsirolimus	lenalidomide	-100148191	-100216326	-1.CID100148191	-1.CID100216326	0	0	0	0	0	0	0	0.505	0	0.505
selumetinib	pictilisib	-110127622	-117755052	-1.CID110127622	-1.CID117755052	0	0	0	0	0	0	0	0.505	0	0.505
gemcitabine	axitinib	-100003461	-103086685	-1.CID100003461	-1.CID103086685	0	0	0	0	0	0	0	0.505	0	0.505
gemcitabine	bleomycin	-100003461	-100072466	-1.CID100003461	-1.CID100072466	0	0	0	0	0	0	0	0.505	0	0.505
EGFR	ABCB1	1846445	1845794	9606.ENSP00000275493	9606.ENSP00000265724	0	0	0	0	0	0	0	0.505	0	0.505
temsirolimus	AZD8055	-100148191	-125001065	-1.CID100148191	-1.CID125001065	0	0	0	0	0	0	0	0.505	0	0.505
AKT1	ABCG2	1846136	1843466	9606.ENSP00000270202	9606.ENSP00000237612	0	0	0	0	0	0	0	0.505	0	0.505
ATM	EGFR	1846577	1846445	9606.ENSP00000278616	9606.ENSP00000275493	0	0	0	0	0	0	0	0.505	0	0.505
cisplatin	afatinib	-100002767	-110163178	-1.CID100002767	-1.CID110163178	0	0	0	0	0	0	0	0.505	0	0.505
camptothecin	gemcitabine	-100002538	-100003461	-1.CID100002538	-1.CID100003461	0	0	0	0	0	0	0	0.503	0	0.503
PD 0325901	RDEA119	-109826528	-115985330	-1.CID109826528	-1.CID115985330	0	0	0	0	0	0	0	0.503	0	0.503
CHEK1	CDK6	1859362	1845799	9606.ENSP00000388648	9606.ENSP00000265734	0	0	0.445	0.683	0	0.312	0	0.547	0	0.503
NTRK1	TP53	1861874	1846083	9606.ENSP00000431418	9606.ENSP00000269305	0	0	0	0	0	0	0	0.503	0	0.503
FGFR1	MTOR	1859710	1854147	9606.ENSP00000393312	9606.ENSP00000354558	0	0	0	0	0	0.088	0	0.477	0	0.503
CASP3	EGFR	1849375	1846445	9606.ENSP00000311032	9606.ENSP00000275493	0	0	0	0	0	0	0	0.502	0	0.502
ERBB3	KDR	1845918	1845437	9606.ENSP00000267101	9606.ENSP00000263923	0	0	0	0.616	0	0.36	0	0.596	0	0.502
PD 0325901	PLX-4720	-109826528	-124180719	-1.CID109826528	-1.CID124180719	0	0	0	0	0	0	0	0.502	0	0.502
ERBB3	PDGFRB	1845918	1844996	9606.ENSP00000267101	9606.ENSP00000261799	0	0	0	0.618	0	0.36	0	0.597	0	0.501
cisplatin	lenalidomide	-100002767	-100216326	-1.CID100002767	-1.CID100216326	0	0	0	0	0	0	0	0.5	0	0.5
ATM	ERBB2	1846577	1846101	9606.ENSP00000278616	9606.ENSP00000269571	0	0	0	0	0	0	0	0.5	0	0.499
RXRA	CRABP2	1861433	1854763	9606.ENSP00000419692	9606.ENSP00000357204	0	0	0	0	0	0	0	0.499	0	0.499
CDA	TP53	1856229	1846083	9606.ENSP00000364212	9606.ENSP00000269305	0	0	0	0	0	0	0	0.5	0	0.499
cisplatin	vorinostat	-100002767	-100005311	-1.CID100002767	-1.CID100005311	0	0	0	0	0	0	0	0.497	0	0.497
EGFR	MAPK12	1846445	1842497	9606.ENSP00000275493	9606.ENSP00000215659	0	0	0	0.635	0	0.306	0	0.765	0	0.497
camptothecin	thapsigargin	-100002538	-100005428	-1.CID100002538	-1.CID100005428	0	0	0	0	0	0	0	0.495	0	0.495
FGFR1	ERBB3	1859710	1845918	9606.ENSP00000393312	9606.ENSP00000267101	0	0	0	0.642	0	0.346	0	0.652	0	0.495
KDR	ABCG2	1845437	1843466	9606.ENSP00000263923	9606.ENSP00000237612	0	0	0	0	0	0	0	0.495	0	0.495
AKT1	MAPK12	1846136	1842497	9606.ENSP00000270202	9606.ENSP00000215659	0	0	0.262	0.661	0	0.27	0	0.748	0	0.495
gefitinib	selumetinib	-100123631	-110127622	-1.CID100123631	-1.CID110127622	0	0	0	0	0	0	0	0.494	0	0.494
TOP2A	DCK	1860923	1847023	9606.ENSP00000411532	9606.ENSP00000286648	0	0	0	0	0.241	0	0	0.361	0	0.494
FGFR1	gefitinib	1859710	-100123631	9606.ENSP00000393312	-1.CID100123631	0	0	0	0	0	0	0	0.492	0	0.493
CRABP1	CYP26B1	1848075	1842113	9606.ENSP00000299529	9606.ENSP00000001146	0	0	0	0	0	0	0	0.492	0	0.493
PD 173074	PD 0325901	-100001401	-109826528	-1.CID100001401	-1.CID109826528	0	0	0	0	0	0	0	0.493	0	0.493
KIT	ABCB1	1847112	1845794	9606.ENSP00000288135	9606.ENSP00000265724	0	0	0	0	0	0.075	0	0.473	0	0.492
vorinostat	pazopanib	-100005311	-110113978	-1.CID100005311	-1.CID110113978	0	0	0	0	0	0	0	0.492	0	0.492
MTOR	ATM	1854147	1846577	9606.ENSP00000354558	9606.ENSP00000278616	0	0	0	0.612	0	0.254	0	0.832	0	0.492
ERBB3	MAPK12	1845918	1842497	9606.ENSP00000267101	9606.ENSP00000215659	0	0	0	0.625	0	0.306	0	0.726	0	0.491
doxorubicin	tipifarnib	-100001690	-100148193	-1.CID100001690	-1.CID100148193	0	0	0	0	0	0	0	0.491	0	0.491
TOP2B	DCK	1859958	1847023	9606.ENSP00000396704	9606.ENSP00000286648	0	0	0	0	0.241	0	0	0.356	0	0.49
BCL2L1	DCK	1848421	1847023	9606.ENSP00000302564	9606.ENSP00000286648	0	0	0	0	0	0	0	0.49	0	0.49
ERBB2	MAPK12	1846101	1842497	9606.ENSP00000269571	9606.ENSP00000215659	0	0	0	0.634	0	0.306	0	0.733	0	0.489
ABL1	BIRB796	1855665	-100156422	9606.ENSP00000361423	-1.CID100156422	0	0	0	0	0	0.489	0	0	0	0.489
ERBB2	methotrexate	1846101	-100004112	9606.ENSP00000269571	-1.CID100004112	0	0	0	0	0	0	0	0.487	0	0.488
RXRA	CRABP1	1861433	1848075	9606.ENSP00000419692	9606.ENSP00000299529	0	0	0	0	0	0	0	0.486	0	0.486
cisplatin	selumetinib	-100002767	-110127622	-1.CID100002767	-1.CID110127622	0	0	0	0	0	0	0	0.486	0	0.486
TOP2A	CDK4	1860923	1844551	9606.ENSP00000411532	9606.ENSP00000257904	0	0	0	0	0.112	0	0	0.444	0	0.485
camptothecin	vinorelbine	-100002538	-100005672	-1.CID100002538	-1.CID100005672	0	0	0	0	0	0.264	0	0.32	0	0.484
CASP3	ERBB2	1849375	1846101	9606.ENSP00000311032	9606.ENSP00000269571	0	0	0	0	0	0	0	0.483	0	0.484
AR	KIT	1856164	1847112	9606.ENSP00000363822	9606.ENSP00000288135	0	0	0	0	0	0.063	0	0.472	0	0.484
KIT	RARA	1847112	1844268	9606.ENSP00000288135	9606.ENSP00000254066	0	0	0	0	0	0.063	0	0.472	0	0.484
DHFR	TOP1	1859928	1854138	9606.ENSP00000396308	9606.ENSP00000354522	0	0	0	0	0	0	0	0.484	0	0.484
bicalutamide	pictilisib	-100002375	-117755052	-1.CID100002375	-1.CID117755052	0	0	0	0	0	0	0	0.484	0	0.484
DHFR	CAIR	1859928	-100000200	9606.ENSP00000396308	-1.CID100000200	0	0	0	0	0	0	0	0.483	0	0.483
AKT1	ABCB1	1846136	1845794	9606.ENSP00000270202	9606.ENSP00000265724	0	0	0	0	0	0	0	0.483	0	0.483
CHEK1	NVP-BEZ235	1859362	-111977753	9606.ENSP00000388648	-1.CID111977753	0	0	0	0	0	0.439	0	0.103	0	0.482
FGFR1	HSP90AA1	1859710	1851814	9606.ENSP00000393312	9606.ENSP00000335153	0	0	0	0	0	0.277	0	0.311	0	0.481
gefitinib	ponatinib	-100123631	-124826799	-1.CID100123631	-1.CID124826799	0	0	0	0	0	0.297	0	0.284	0	0.481
doxorubicin	pazopanib	-100001690	-110113978	-1.CID100001690	-1.CID110113978	0	0	0	0	0	0	0	0.48	0	0.48
AZD-6482	pictilisib	-110364098	-117755052	-1.CID110364098	-1.CID117755052	0	0	0	0	0	0	0	0.48	0	0.48
CASP3	CDK4	1849375	1844551	9606.ENSP00000311032	9606.ENSP00000257904	0	0	0	0	0	0	0	0.478	0	0.478
vorinostat	temsirolimus	-100005311	-100148191	-1.CID100005311	-1.CID100148191	0	0	0	0	0	0	0	0.477	0	0.477
mitomycin C	ATM kinase inh.	-100005746	-105278396	-1.CID100005746	-1.CID105278396	0	0	0	0	0	0	0	0.476	0	0.476
NVP-AUY922	afatinib	-110096043	-110163178	-1.CID110096043	-1.CID110163178	0	0	0	0	0	0	0	0.476	0	0.476
CHEK1	PARP1	1859362	1854450	9606.ENSP00000388648	9606.ENSP00000355759	0	0	0	0	0	0	0	0.475	0	0.475
docetaxel	temsirolimus	-100003143	-100148191	-1.CID100003143	-1.CID100148191	0	0	0	0	0	0	0	0.475	0	0.475
BCL2L1	KDR	1848421	1845437	9606.ENSP00000302564	9606.ENSP00000263923	0	0	0	0	0	0	0	0.473	0	0.473
PDGFRB	temsirolimus	1844996	-100148191	9606.ENSP00000261799	-1.CID100148191	0	0	0	0	0	0	0	0.472	0	0.473
TOP2B	ERBB2	1859958	1846101	9606.ENSP00000396704	9606.ENSP00000269571	0	0	0	0	0	0	0	0.472	0	0.472
axitinib	ponatinib	-103086685	-124826799	-1.CID103086685	-1.CID124826799	0	0	0	0	0	0.297	0	0.272	0	0.472
retinoic acid	bleomycin	-100005538	-100072466	-1.CID100005538	-1.CID100072466	0	0	0	0	0	0	0	0.471	0	0.471
pictilisib	AZD8055	-117755052	-125001065	-1.CID117755052	-1.CID125001065	0	0	0	0	0	0	0	0.471	0	0.471
ERBB2	ABCG2	1846101	1843466	9606.ENSP00000269571	9606.ENSP00000237612	0	0	0	0	0	0	0	0.47	0	0.47
TOP2A	ATM	1860923	1846577	9606.ENSP00000411532	9606.ENSP00000278616	0	0	0	0	0	0	0	0.47	0	0.47
ERBB2	ABCB1	1846101	1845794	9606.ENSP00000269571	9606.ENSP00000265724	0	0	0	0	0	0	0	0.468	0	0.468
TOP2B	retinoic acid	1859958	-100005538	9606.ENSP00000396704	-1.CID100005538	0	0	0	0	0	0	0.15	0.391	0	0.468
DHFR	cisplatin	1859928	-100002767	9606.ENSP00000396308	-1.CID100002767	0	0	0	0	0	0	0	0.468	0	0.468
CHEK1	CASP3	1859362	1849375	9606.ENSP00000388648	9606.ENSP00000311032	0	0	0	0	0	0	0	0.467	0	0.467
etoposide	Nutlin-3	-100003310	-100216345	-1.CID100003310	-1.CID100216345	0	0	0	0	0	0	0	0.467	0	0.467
vorinostat	bexarotene	-100005311	-100082146	-1.CID100005311	-1.CID100082146	0	0	0	0	0	0	0	0.466	0	0.466
doxorubicin	olaparib	-100001690	-123725625	-1.CID100001690	-1.CID123725625	0	0	0	0	0	0	0	0.466	0	0.466
cytarabine	vinblastine	-100000596	-100013342	-1.CID100000596	-1.CID100013342	0	0	0	0	0	0	0	0.466	0	0.466
BCL2L1	ERBB3	1848421	1845918	9606.ENSP00000302564	9606.ENSP00000267101	0	0	0	0	0	0	0	0.465	0	0.465
gefitinib	olaparib	-100123631	-123725625	-1.CID100123631	-1.CID123725625	0	0	0	0	0	0	0	0.464	0	0.464
TOP2A	MTOR	1860923	1854147	9606.ENSP00000411532	9606.ENSP00000354558	0	0	0	0	0	0.305	0	0.261	0	0.464
TOP2B	ATM	1859958	1846577	9606.ENSP00000396704	9606.ENSP00000278616	0	0	0	0	0	0	0	0.464	0	0.464
TYMS	TP53	1849803	1846083	9606.ENSP00000315644	9606.ENSP00000269305	0	0	0	0	0	0	0	0.464	0	0.463
BCL2L1	PDGFRB	1848421	1844996	9606.ENSP00000302564	9606.ENSP00000261799	0	0	0	0	0	0	0	0.464	0	0.463
KIT	cisplatin	1847112	-100002767	9606.ENSP00000288135	-1.CID100002767	0	0	0	0	0	0	0.15	0.387	0	0.463
gefitinib	NVP-BEZ235	-100123631	-111977753	-1.CID100123631	-1.CID111977753	0	0	0	0	0	0	0	0.462	0	0.462
AR	ABL1	1856164	1855665	9606.ENSP00000363822	9606.ENSP00000361423	0	0	0	0	0	0.212	0	0.346	0	0.462
retinoic acid	selumetinib	-100005538	-110127622	-1.CID100005538	-1.CID110127622	0	0	0	0	0	0	0	0.459	0	0.459
tanespimycin	Ci-1040	-100151069	-106918454	-1.CID100151069	-1.CID106918454	0	0	0	0	0	0	0	0.459	0	0.459
cisplatin	patupilone	-100002767	-100388945	-1.CID100002767	-1.CID100388945	0	0	0	0	0	0	0	0.459	0	0.459
CHEK1	EGFR	1859362	1846445	9606.ENSP00000388648	9606.ENSP00000275493	0	0	0	0	0	0	0	0.46	0	0.459
TOP1	DCK	1854138	1847023	9606.ENSP00000354522	9606.ENSP00000286648	0	0	0	0	0	0	0	0.459	0	0.459
TOP2A	vinblastine	1860923	-100013342	9606.ENSP00000411532	-1.CID100013342	0	0	0	0	0	0	0	0.458	0	0.459
EGFR	vinorelbine	1846445	-100005672	9606.ENSP00000275493	-1.CID100005672	0	0	0	0	0	0	0	0.458	0	0.458
ABL1	ERBB3	1855665	1845918	9606.ENSP00000361423	9606.ENSP00000267101	0	0	0	0.633	0	0.249	0	0.767	0	0.458
NTRK1	BIRB796	1861874	-100156422	9606.ENSP00000431418	-1.CID100156422	0	0	0	0	0	0.458	0	0	0	0.458
DHFR	EGFR	1859928	1846445	9606.ENSP00000396308	9606.ENSP00000275493	0	0	0	0	0	0	0	0.457	0	0.457
TOP1	cisplatin	1854138	-100002767	9606.ENSP00000354522	-1.CID100002767	0	0	0	0	0	0	0	0.457	0	0.457
nilotinib	midostaurin	-100644241	-109829523	-1.CID100644241	-1.CID109829523	0	0	0	0	0	0	0	0.456	0	0.456
ZM-447439	RO-3306	-109914412	-111631681	-1.CID109914412	-1.CID111631681	0	0	0	0	0	0	0	0.456	0	0.456
nilotinib	pazopanib	-100644241	-110113978	-1.CID100644241	-1.CID110113978	0	0	0	0	0	0	0	0.456	0	0.456
PD 0325901	NVP-BEZ235	-109826528	-111977753	-1.CID109826528	-1.CID111977753	0	0	0	0	0	0	0	0.456	0	0.456
vorinostat	gefitinib	-100005311	-100123631	-1.CID100005311	-1.CID100123631	0	0	0	0	0	0	0	0.456	0	0.456
TYMS	cytarabine	1849803	-100000596	9606.ENSP00000315644	-1.CID100000596	0	0	0	0	0	0	0	0.455	0	0.455
BIRB796	vx-702	-100156422	-110341154	-1.CID100156422	-1.CID110341154	0	0	0	0	0	0	0	0.455	0	0.455
CASP3	procaspase-3 a.	1849375	-104536128	9606.ENSP00000311032	-1.CID104536128	0	0	0	0	0	0.455	0	0	0	0.455
DHFR	DCK	1859928	1847023	9606.ENSP00000396308	9606.ENSP00000286648	0	0	0	0	0	0	0	0.454	0	0.454
gemcitabine	patupilone	-100003461	-100388945	-1.CID100003461	-1.CID100388945	0	0	0	0	0	0	0	0.454	0	0.454
Nutlin-3	Serdemetan	-100216345	-111609586	-1.CID100216345	-1.CID111609586	0	0	0	0	0	0	0	0.453	0	0.453
cytarabine	vorinostat	-100000596	-100005311	-1.CID100000596	-1.CID100005311	0	0	0	0	0	0	0	0.453	0	0.453
PD 0325901	pictilisib	-109826528	-117755052	-1.CID109826528	-1.CID117755052	0	0	0	0	0	0	0	0.452	0	0.452
BCL2L1	ABCB1	1848421	1845794	9606.ENSP00000302564	9606.ENSP00000265724	0	0	0	0	0	0	0	0.452	0	0.452
gemcitabine	tanespimycin	-100003461	-100151069	-1.CID100003461	-1.CID100151069	0	0	0	0	0	0	0	0.452	0	0.452
bleomycin	temsirolimus	-100072466	-100148191	-1.CID100072466	-1.CID100148191	0	0	0	0	0	0.407	0	0.1	0	0.451
temsirolimus	vismodegib	-100148191	-124776445	-1.CID100148191	-1.CID124776445	0	0	0	0	0	0	0	0.451	0	0.451
docetaxel	bleomycin	-100003143	-100072466	-1.CID100003143	-1.CID100072466	0	0	0	0	0	0	0	0.449	0	0.449
cisplatin	Nutlin-3	-100002767	-100216345	-1.CID100002767	-1.CID100216345	0	0	0	0	0	0	0	0.449	0	0.449
TOP1	HSP90AA1	1854138	1851814	9606.ENSP00000354522	9606.ENSP00000335153	0	0	0	0	0.1	0	0	0.413	0	0.449
retinoic acid	CHIR99021	-100005538	-109956119	-1.CID100005538	-1.CID109956119	0	0	0	0	0	0	0	0.448	0	0.448
docetaxel	selumetinib	-100003143	-110127622	-1.CID100003143	-1.CID110127622	0	0	0	0	0	0	0	0.448	0	0.448
CASP3	KDR	1849375	1845437	9606.ENSP00000311032	9606.ENSP00000263923	0	0	0	0	0	0	0	0.448	0	0.448
CYP3A4	cisplatin	1852052	-100002767	9606.ENSP00000337915	-1.CID100002767	0	0	0	0	0	0	0.15	0.368	0	0.448
FGFR1	bosutinib	1859710	-105328940	9606.ENSP00000393312	-1.CID105328940	0	0	0	0	0	0.397	0	0.108	0	0.447
HSP90AA1	doxorubicin	1851814	-100001690	9606.ENSP00000335153	-1.CID100001690	0	0	0	0	0	0	0.15	0.366	0	0.446
gemcitabine	rucaparib	-100003461	-109931953	-1.CID100003461	-1.CID109931953	0	0	0	0	0	0	0	0.446	0	0.446
ABCB1	camptothecin	1845794	-100002538	9606.ENSP00000265724	-1.CID100002538	0	0	0	0	0	0	0.15	0.365	0	0.445
gemcitabine	vismodegib	-100003461	-124776445	-1.CID100003461	-1.CID124776445	0	0	0	0	0	0	0	0.444	0	0.444
KDR	bosutinib	1845437	-105328940	9606.ENSP00000263923	-1.CID105328940	0	0	0	0	0	0.388	0	0.116	0	0.444
MTOR	DCK	1854147	1847023	9606.ENSP00000354558	9606.ENSP00000286648	0	0	0	0	0	0	0	0.443	0	0.443
KDR	BIRB796	1845437	-100156422	9606.ENSP00000263923	-1.CID100156422	0	0	0	0	0	0.443	0	0	0	0.443
TOP2A	PARP1	1860923	1854450	9606.ENSP00000411532	9606.ENSP00000355759	0	0	0	0	0	0	0	0.441	0	0.441
temsirolimus	nilotinib	-100148191	-100644241	-1.CID100148191	-1.CID100644241	0	0	0	0	0	0	0	0.441	0	0.441
temsirolimus	linsitinib	-100148191	-111640390	-1.CID100148191	-1.CID111640390	0	0	0	0	0	0	0	0.44	0	0.44
TP53	gefitinib	1846083	-100123631	9606.ENSP00000269305	-1.CID100123631	0	0	0	0	0	0	0	0.439	0	0.439
TYMS	CDK4	1849803	1844551	9606.ENSP00000315644	9606.ENSP00000257904	0	0	0	0	0.151	0	0	0.367	0	0.439
bexarotene	gefitinib	-100082146	-100123631	-1.CID100082146	-1.CID100123631	0	0	0	0	0	0	0	0.439	0	0.439
cisplatin	pazopanib	-100002767	-110113978	-1.CID100002767	-1.CID110113978	0	0	0	0	0	0	0	0.438	0	0.438
docetaxel	retinoic acid	-100003143	-100005538	-1.CID100003143	-1.CID100005538	0	0	0	0	0	0	0	0.438	0	0.438
DHFR	ABL1	1859928	1855665	9606.ENSP00000396308	9606.ENSP00000361423	0	0	0	0	0	0	0	0.437	0	0.437
cytarabine	Nutlin-3	-100000596	-100216345	-1.CID100000596	-1.CID100216345	0	0	0	0	0	0	0	0.436	0	0.436
PFAS	CAIR	1849628	-100000200	9606.ENSP00000313490	-1.CID100000200	0	0	0	0	0	0	0	0.435	0	0.436
DHFR	CDA	1859928	1856229	9606.ENSP00000396308	9606.ENSP00000364212	0	0	0	0	0.071	0	0	0.417	0	0.436
CAIR	methotrexate	-100000200	-100004112	-1.CID100000200	-1.CID100004112	0	0	0	0	0	0	0	0.436	0	0.436
AKT1	KDR	1846136	1845437	9606.ENSP00000270202	9606.ENSP00000263923	0	0	0	0.618	0	0.101	0	0.978	0	0.436
doxorubicin	patupilone	-100001690	-100388945	-1.CID100001690	-1.CID100388945	0	0	0	0	0	0	0	0.435	0	0.435
RXRA	CYP26A1	1861433	1842997	9606.ENSP00000419692	9606.ENSP00000224356	0	0	0	0	0	0	0	0.435	0	0.435
docetaxel	axitinib	-100003143	-103086685	-1.CID100003143	-1.CID103086685	0	0	0	0	0	0	0	0.435	0	0.435
cisplatin	tanespimycin	-100002767	-100151069	-1.CID100002767	-1.CID100151069	0	0	0	0	0	0	0	0.433	0	0.433
KIT	gefitinib	1847112	-100123631	9606.ENSP00000288135	-1.CID100123631	0	0	0	0	0	0	0	0.433	0	0.433
BAY 61-3606	LFM-A13	-110200390	-154676905	-1.CID110200390	-1.CID154676905	0	0	0	0	0	0	0	0.433	0	0.433
TOP2A	ABCG2	1860923	1843466	9606.ENSP00000411532	9606.ENSP00000237612	0	0	0	0	0	0	0	0.432	0	0.432
ABL1	gefitinib	1855665	-100123631	9606.ENSP00000361423	-1.CID100123631	0	0	0	0	0	0.329	0	0.179	0	0.432
AKT1	CDK6	1846136	1845799	9606.ENSP00000270202	9606.ENSP00000265734	0	0	0.376	0.652	0	0.164	0	0.66	0	0.43
vinorelbine	afatinib	-100005672	-110163178	-1.CID100005672	-1.CID110163178	0	0	0	0	0	0	0	0.429	0	0.429
TOP2B	AKT1	1859958	1846136	9606.ENSP00000396704	9606.ENSP00000270202	0	0	0	0	0	0.302	0	0.216	0	0.429
KDR	cisplatin	1845437	-100002767	9606.ENSP00000263923	-1.CID100002767	0	0	0	0	0	0	0	0.426	0	0.428
PDGFRB	ABCG2	1844996	1843466	9606.ENSP00000261799	9606.ENSP00000237612	0	0	0	0	0	0	0	0.427	0	0.427
JAK2	AR	1857411	1856164	9606.ENSP00000371067	9606.ENSP00000363822	0	0	0	0	0	0.063	0	0.414	0	0.427
gefitinib	motesanib	-100123631	-111667893	-1.CID100123631	-1.CID111667893	0	0	0	0	0	0	0	0.427	0	0.427
CASP3	CDK6	1849375	1845799	9606.ENSP00000311032	9606.ENSP00000265734	0	0	0	0	0	0	0	0.426	0	0.426
tipifarnib	selumetinib	-100148193	-110127622	-1.CID100148193	-1.CID110127622	0	0	0	0	0	0	0	0.426	0	0.426
JAK2	BMS-754807	1857411	-124785538	9606.ENSP00000371067	-1.CID124785538	0	0	0	0	0	0.24	0	0	0.265	0.425
TOP1	veliparib	1854138	-111842604	9606.ENSP00000354522	-1.CID111842604	0	0	0	0	0	0	0	0.424	0	0.424
NTRK1	retinoic acid	1861874	-100005538	9606.ENSP00000431418	-1.CID100005538	0	0	0	0	0	0	0.15	0.341	0	0.423
CDK4	MAPK14	1844551	1843222	9606.ENSP00000257904	9606.ENSP00000229794	0	0	0.427	0.813	0	0.299	0	0.608	0	0.423
KDR	MAPK14	1845437	1843222	9606.ENSP00000263923	9606.ENSP00000229794	0	0	0	0.633	0	0.202	0	0.765	0	0.423
KDR	doxorubicin	1845437	-100001690	9606.ENSP00000263923	-1.CID100001690	0	0	0	0	0	0	0	0.421	0	0.423
cisplatin	MK-2206 dihydr.	-100002767	-124964624	-1.CID100002767	-1.CID124964624	0	0	0	0	0	0	0	0.422	0	0.422
TYMS	MAPK14	1849803	1843222	9606.ENSP00000315644	9606.ENSP00000229794	0	0	0	0	0	0.409	0	0.061	0	0.421
ABCB1	ABCG2	1845794	1843466	9606.ENSP00000265724	9606.ENSP00000237612	0	0	0	0.619	0	0.107	0	0.926	0	0.421
JAK2	AKT1	1857411	1846136	9606.ENSP00000371067	9606.ENSP00000270202	0	0	0	0.626	0	0.101	0	0.955	0	0.421
docetaxel	veliparib	-100003143	-111842604	-1.CID100003143	-1.CID111842604	0	0	0	0	0	0	0	0.421	0	0.421
DCK	TP53	1847023	1846083	9606.ENSP00000286648	9606.ENSP00000269305	0	0	0	0	0	0	0	0.42	0	0.42
gemcitabine	NVP-BEZ235	-100003461	-111977753	-1.CID100003461	-1.CID111977753	0	0	0	0	0	0	0	0.419	0	0.419
KLK3	ERBB2	1849687	1846101	9606.ENSP00000314151	9606.ENSP00000269571	0	0	0	0	0	0.264	0	0.243	0	0.419
BCL2L1	camptothecin	1848421	-100002538	9606.ENSP00000302564	-1.CID100002538	0	0	0	0	0	0	0	0.418	0	0.419
CHEK1	ATM kinase inh.	1859362	-105278396	9606.ENSP00000388648	-1.CID105278396	0	0	0	0	0	0	0	0.418	0	0.418
cisplatin	axitinib	-100002767	-103086685	-1.CID100002767	-1.CID103086685	0	0	0	0	0	0	0	0.418	0	0.418
camptothecin	olaparib	-100002538	-123725625	-1.CID100002538	-1.CID123725625	0	0	0	0	0	0	0	0.418	0	0.418
EGFR	etoposide	1846445	-100003310	9606.ENSP00000275493	-1.CID100003310	0	0	0	0	0	0	0.15	0.334	0	0.417
TOP2A	retinoic acid	1860923	-100005538	9606.ENSP00000411532	-1.CID100005538	0	0	0	0	0	0	0.15	0.333	0	0.417
PARP1	HSP90AA1	1854450	1851814	9606.ENSP00000355759	9606.ENSP00000335153	0	0	0	0	0	0.085	0	0.387	0	0.416
PDGFRB	MAPK14	1844996	1843222	9606.ENSP00000261799	9606.ENSP00000229794	0	0	0	0.633	0	0.202	0	0.739	0	0.415
gemcitabine	navitoclax	-100003461	-124978538	-1.CID100003461	-1.CID124978538	0	0	0	0	0	0	0	0.415	0	0.415
MTOR	ABCG2	1854147	1843466	9606.ENSP00000354558	9606.ENSP00000237612	0	0	0	0	0	0.075	0	0.393	0	0.414
selumetinib	afatinib	-110127622	-110163178	-1.CID110127622	-1.CID110163178	0	0	0	0	0	0	0	0.414	0	0.414
cisplatin	bryostatin 1	-100002767	-100433902	-1.CID100002767	-1.CID100433902	0	0	0	0	0	0	0	0.414	0	0.414
cisplatin	obatoclax	-100002767	-111244031	-1.CID100002767	-1.CID111244031	0	0	0	0	0	0	0	0.413	0	0.413
FGFR1	MAPK14	1859710	1843222	9606.ENSP00000393312	9606.ENSP00000229794	0	0	0	0.658	0	0.202	0	0.78	0	0.412
vinorelbine	tipifarnib	-100005672	-100148193	-1.CID100005672	-1.CID100148193	0	0	0	0	0	0	0	0.412	0	0.412
TOP2B	MTOR	1859958	1854147	9606.ENSP00000396704	9606.ENSP00000354558	0	0	0	0	0	0.305	0	0.187	0	0.411
CDK4	MAPK12	1844551	1842497	9606.ENSP00000257904	9606.ENSP00000215659	0	0	0.486	0.818	0	0.299	0	0.478	0	0.411
TOP1	CDK4	1854138	1844551	9606.ENSP00000354522	9606.ENSP00000257904	0	0	0	0	0	0	0	0.41	0	0.41
TOP2B	vinblastine	1859958	-100013342	9606.ENSP00000396704	-1.CID100013342	0	0	0	0	0	0	0	0.409	0	0.41
TP53	temsirolimus	1846083	-100148191	9606.ENSP00000269305	-1.CID100148191	0	0	0	0	0	0	0	0.41	0	0.41
gemcitabine	vorinostat	-100003461	-100005311	-1.CID100003461	-1.CID100005311	0	0	0	0	0	0	0	0.41	0	0.41
ABCB1	KDR	1845794	1845437	9606.ENSP00000265724	9606.ENSP00000263923	0	0	0	0	0	0.075	0	0.389	0	0.41
pazopanib	olaparib	-110113978	-123725625	-1.CID110113978	-1.CID123725625	0	0	0	0	0	0	0	0.41	0	0.41
KDR	gemcitabine	1845437	-100003461	9606.ENSP00000263923	-1.CID100003461	0	0	0	0	0	0	0	0.41	0	0.41
Sb 216763	CHIR99021	-100176158	-109956119	-1.CID100176158	-1.CID109956119	0	0	0	0	0	0	0	0.409	0	0.409
HSP90AA1	ATM	1851814	1846577	9606.ENSP00000335153	9606.ENSP00000278616	0	0	0	0	0	0	0	0.409	0	0.408
cisplatin	TW-37	-100002767	-111455910	-1.CID100002767	-1.CID111455910	0	0	0	0	0	0	0	0.408	0	0.408
etoposide	olaparib	-100003310	-123725625	-1.CID100003310	-1.CID123725625	0	0	0	0	0	0	0	0.408	0	0.408
CDK6	MAPK12	1845799	1842497	9606.ENSP00000265734	9606.ENSP00000215659	0	0	0.481	0.824	0	0.299	0	0.485	0	0.408
CDK6	MAPK14	1845799	1843222	9606.ENSP00000265734	9606.ENSP00000229794	0	0	0.434	0.824	0	0.299	0	0.532	0	0.408
TYMS	CDK6	1849803	1845799	9606.ENSP00000315644	9606.ENSP00000265734	0	0	0	0	0.151	0	0	0.33	0	0.407
FGFR1	MAPK12	1859710	1842497	9606.ENSP00000393312	9606.ENSP00000215659	0	0	0	0.643	0	0.202	0	0.732	0	0.407
KDR	docetaxel	1845437	-100003143	9606.ENSP00000263923	-1.CID100003143	0	0	0	0	0	0	0	0.404	0	0.404
AR	KDR	1856164	1845437	9606.ENSP00000363822	9606.ENSP00000263923	0	0	0	0	0	0.063	0	0.391	0	0.404
camptothecin	veliparib	-100002538	-111842604	-1.CID100002538	-1.CID111842604	0	0	0	0	0	0	0	0.404	0	0.404
doxorubicin	axitinib	-100001690	-103086685	-1.CID100001690	-1.CID103086685	0	0	0	0	0	0	0	0.404	0	0.404
BCL2L1	gemcitabine	1848421	-100003461	9606.ENSP00000302564	-1.CID100003461	0	0	0	0	0	0	0.15	0.317	0	0.402
tipifarnib	lenalidomide	-100148193	-100216326	-1.CID100148193	-1.CID100216326	0	0	0	0	0	0	0	0.402	0	0.402
AKT1	ERBB2	1846136	1846101	9606.ENSP00000270202	9606.ENSP00000269571	0	0	0	0.619	0	0	0	0.99	0	0.402
doxorubicin	selumetinib	-100001690	-110127622	-1.CID100001690	-1.CID110127622	0	0	0	0	0	0	0	0.401	0	0.401
RARB	bicalutamide	1851458	-100002375	9606.ENSP00000332296	-1.CID100002375	0	0	0	0	0	0.316	0.15	0	0	0.401
BMS-754807	GSK1904529A	-124785538	-125124816	-1.CID124785538	-1.CID125124816	0	0	0	0	0	0	0	0.401	0	0.401
KDR	temsirolimus	1845437	-100148191	9606.ENSP00000263923	-1.CID100148191	0	0	0	0	0	0	0	0.399	0	0.4
JAK2	bosutinib	1857411	-105328940	9606.ENSP00000371067	-1.CID105328940	0	0	0	0	0	0.349	0	0.103	0	0.399
TOP2A	nilotinib	1860923	-100644241	9606.ENSP00000411532	-1.CID100644241	0	0	0	0	0	0	0	0.399	0	0.399
TOP2B	nilotinib	1859958	-100644241	9606.ENSP00000396704	-1.CID100644241	0	0	0	0	0	0	0	0.399	0	0.399
CHEK1	CDA	1859362	1856229	9606.ENSP00000388648	9606.ENSP00000364212	0	0	0	0	0	0	0	0.399	0	0.398
HSP90AA1	DCK	1851814	1847023	9606.ENSP00000335153	9606.ENSP00000286648	0	0	0	0	0.071	0	0	0.376	0	0.396
TP53	thapsigargin	1846083	-100005428	9606.ENSP00000269305	-1.CID100005428	0	0	0	0	0	0	0.15	0.31	0	0.396
TOP2A	docetaxel	1860923	-100003143	9606.ENSP00000411532	-1.CID100003143	0	0	0	0	0	0	0	0.396	0	0.396
CHEK1	etoposide	1859362	-100003310	9606.ENSP00000388648	-1.CID100003310	0	0	0	0	0	0	0	0.396	0	0.396
vorinostat	bryostatin 1	-100005311	-100433902	-1.CID100005311	-1.CID100433902	0	0	0	0	0	0	0	0.396	0	0.396
vorinostat	retinoic acid	-100005311	-100005538	-1.CID100005311	-1.CID100005538	0	0	0	0	0	0	0	0.395	0	0.395
doxorubicin	nilotinib	-100001690	-100644241	-1.CID100001690	-1.CID100644241	0	0	0	0	0	0	0	0.394	0	0.394
ABCG2	retinoic acid	1843466	-100005538	9606.ENSP00000237612	-1.CID100005538	0	0	0	0	0	0	0.15	0.308	0	0.394
CDA	ATM	1856229	1846577	9606.ENSP00000364212	9606.ENSP00000278616	0	0	0	0	0	0	0	0.395	0	0.394
NTRK1	BCL2L1	1861874	1848421	9606.ENSP00000431418	9606.ENSP00000302564	0	0	0	0	0	0	0	0.392	0	0.392
PDGFRB	vinorelbine	1844996	-100005672	9606.ENSP00000261799	-1.CID100005672	0	0	0	0	0	0	0	0.39	0	0.391
PARP1	EGFR	1854450	1846445	9606.ENSP00000355759	9606.ENSP00000275493	0	0	0	0	0	0	0	0.39	0	0.39
ABL1	KDR	1855665	1845437	9606.ENSP00000361423	9606.ENSP00000263923	0	0	0	0.623	0	0.08	0	0.898	0	0.39
RARG	CRABP1	1858196	1848075	9606.ENSP00000377947	9606.ENSP00000299529	0	0	0	0	0	0	0	0.39	0	0.39
KDR	MAPK12	1845437	1842497	9606.ENSP00000263923	9606.ENSP00000215659	0	0	0	0.625	0	0.202	0	0.642	0	0.389
gefitinib	palbociclib	-100123631	-105330286	-1.CID100123631	-1.CID105330286	0	0	0	0	0	0.297	0	0.157	0	0.389
gefitinib	bosutinib	-100123631	-105328940	-1.CID100123631	-1.CID105328940	0	0	0	0	0	0	0	0.388	0	0.388
vinorelbine	pazopanib	-100005672	-110113978	-1.CID100005672	-1.CID110113978	0	0	0	0	0	0	0	0.388	0	0.388
midostaurin	ponatinib	-109829523	-124826799	-1.CID109829523	-1.CID124826799	0	0	0	0	0	0	0	0.388	0	0.388
etoposide	vorinostat	-100003310	-100005311	-1.CID100003310	-1.CID100005311	0	0	0	0	0	0	0	0.388	0	0.388
docetaxel	motesanib	-100003143	-111667893	-1.CID100003143	-1.CID111667893	0	0	0	0	0	0	0	0.388	0	0.388
CHEK1	midostaurin	1859362	-109829523	9606.ENSP00000388648	-1.CID109829523	0	0	0	0	0	0.388	0	0	0	0.388
vinorelbine	bleomycin	-100005672	-100072466	-1.CID100005672	-1.CID100072466	0	0	0	0	0	0	0	0.388	0	0.388
temsirolimus	olaparib	-100148191	-123725625	-1.CID100148191	-1.CID123725625	0	0	0	0	0	0	0	0.388	0	0.388
cytarabine	nilotinib	-100000596	-100644241	-1.CID100000596	-1.CID100644241	0	0	0	0	0	0	0	0.388	0	0.388
PD 173074	CHIR99021	-100001401	-109956119	-1.CID100001401	-1.CID109956119	0	0	0	0	0	0	0	0.388	0	0.388
PDGFRB	MAPK12	1844996	1842497	9606.ENSP00000261799	9606.ENSP00000215659	0	0	0	0.631	0	0.202	0	0.648	0	0.388
gemcitabine	veliparib	-100003461	-111842604	-1.CID100003461	-1.CID111842604	0	0	0	0	0	0	0	0.388	0	0.388
gefitinib	MK-2206 dihydr.	-100123631	-124964624	-1.CID100123631	-1.CID124964624	0	0	0	0	0	0	0	0.388	0	0.388
temsirolimus	pictilisib	-100148191	-117755052	-1.CID100148191	-1.CID117755052	0	0	0	0	0	0	0	0.388	0	0.388
pazopanib	afatinib	-110113978	-110163178	-1.CID110113978	-1.CID110163178	0	0	0	0	0	0	0	0.387	0	0.387
lenalidomide	navitoclax	-100216326	-124978538	-1.CID100216326	-1.CID124978538	0	0	0	0	0	0	0	0.387	0	0.387
TOP2A	CDK6	1860923	1845799	9606.ENSP00000411532	9606.ENSP00000265734	0	0	0	0	0.112	0	0	0.338	0	0.387
EGFR	RARA	1846445	1844268	9606.ENSP00000275493	9606.ENSP00000254066	0	0	0	0	0	0.149	0	0.31	0	0.387
gefitinib	tanespimycin	-100123631	-100151069	-1.CID100123631	-1.CID100151069	0	0	0	0	0	0	0	0.386	0	0.386
cisplatin	Wee1 inhibitor	-100002767	-110384072	-1.CID100002767	-1.CID110384072	0	0	0	0	0	0	0	0.386	0	0.386
lestaurtinib	GW 441756	-100126565	-109943465	-1.CID100126565	-1.CID109943465	0	0	0	0	0	0	0	0.386	0	0.386
pazopanib	selumetinib	-110113978	-110127622	-1.CID110113978	-1.CID110127622	0	0	0	0	0	0	0	0.386	0	0.386
Wee1 inhibitor	AZD7762	-110384072	-111152667	-1.CID110384072	-1.CID111152667	0	0	0	0	0	0	0	0.386	0	0.386
axitinib	selumetinib	-103086685	-110127622	-1.CID103086685	-1.CID110127622	0	0	0	0	0	0	0	0.386	0	0.386
PDGFRB	docetaxel	1844996	-100003143	9606.ENSP00000261799	-1.CID100003143	0	0	0	0	0	0	0	0.386	0	0.386
AZD7762	olaparib	-111152667	-123725625	-1.CID111152667	-1.CID123725625	0	0	0	0	0	0	0	0.385	0	0.385
KIT	EGFR	1847112	1846445	9606.ENSP00000288135	9606.ENSP00000275493	0	0	0	0.625	0	0.149	0	0.752	0	0.385
vinorelbine	temsirolimus	-100005672	-100148191	-1.CID100005672	-1.CID100148191	0	0	0	0	0	0	0	0.385	0	0.385
BIRB796	Ci-1040	-100156422	-106918454	-1.CID100156422	-1.CID106918454	0	0	0	0	0	0	0	0.385	0	0.385
selumetinib	SB590885	-110127622	-111316960	-1.CID110127622	-1.CID111316960	0	0	0	0	0	0	0	0.385	0	0.385
afatinib	linsitinib	-110163178	-111640390	-1.CID110163178	-1.CID111640390	0	0	0	0	0	0	0	0.385	0	0.385
methotrexate	gefitinib	-100004112	-100123631	-1.CID100004112	-1.CID100123631	0	0	0	0	0	0	0	0.385	0	0.385
FGFR1	PDGFRB	1859710	1844996	9606.ENSP00000393312	9606.ENSP00000261799	0	0	0	0.662	0	0.095	0	0.947	0	0.384
docetaxel	NVP-BEZ235	-100003143	-111977753	-1.CID100003143	-1.CID111977753	0	0	0	0	0	0	0	0.384	0	0.384
MTOR	docetaxel	1854147	-100003143	9606.ENSP00000354558	-1.CID100003143	0	0	0	0	0	0	0	0.383	0	0.383
CASP3	ERBB3	1849375	1845918	9606.ENSP00000311032	9606.ENSP00000267101	0	0	0	0	0	0	0	0.383	0	0.383
KIT	ATM	1847112	1846577	9606.ENSP00000288135	9606.ENSP00000278616	0	0	0	0	0	0	0	0.382	0	0.382
ERBB2	RARA	1846101	1844268	9606.ENSP00000269571	9606.ENSP00000254066	0	0	0	0	0	0.149	0	0.302	0	0.38
etoposide	MK-2206 dihydr.	-100003310	-124964624	-1.CID100003310	-1.CID124964624	0	0	0	0	0	0	0	0.38	0	0.38
ABCB1	PDGFRB	1845794	1844996	9606.ENSP00000265724	9606.ENSP00000261799	0	0	0	0	0	0.075	0	0.357	0	0.38
KIT	ERBB2	1847112	1846101	9606.ENSP00000288135	9606.ENSP00000269571	0	0	0	0.623	0	0.149	0	0.729	0	0.379
PDGFRB	cisplatin	1844996	-100002767	9606.ENSP00000261799	-1.CID100002767	0	0	0	0	0	0	0	0.379	0	0.379
NTRK1	AKT1	1861874	1846136	9606.ENSP00000431418	9606.ENSP00000270202	0	0	0	0.619	0	0	0	0.925	0	0.378
MTOR	ABCB1	1854147	1845794	9606.ENSP00000354558	9606.ENSP00000265724	0	0	0	0	0	0.075	0	0.356	0	0.378
FGFR1	EGFR	1859710	1846445	9606.ENSP00000393312	9606.ENSP00000275493	0	0	0	0.652	0	0.149	0	0.773	0	0.375
HSP90AA1	cisplatin	1851814	-100002767	9606.ENSP00000335153	-1.CID100002767	0	0	0	0	0	0	0	0.374	0	0.374
ERBB2	temsirolimus	1846101	-100148191	9606.ENSP00000269571	-1.CID100148191	0	0	0	0	0	0	0	0.374	0	0.374
mitomycin C	veliparib	-100005746	-111842604	-1.CID100005746	-1.CID111842604	0	0	0	0	0	0	0	0.373	0	0.373
FGFR1	AR	1859710	1856164	9606.ENSP00000393312	9606.ENSP00000363822	0	0	0	0	0	0.063	0	0.358	0	0.372
CYP26A1	cisplatin	1842997	-100002767	9606.ENSP00000224356	-1.CID100002767	0	0	0	0	0	0	0	0.371	0	0.371
PARP1	ERBB2	1854450	1846101	9606.ENSP00000355759	9606.ENSP00000269571	0	0	0	0	0	0	0	0.371	0	0.371
CYP26B1	cisplatin	1842113	-100002767	9606.ENSP00000001146	-1.CID100002767	0	0	0	0	0	0	0	0.371	0	0.371
PDGFRB	selumetinib	1844996	-110127622	9606.ENSP00000261799	-1.CID110127622	0	0	0	0	0	0	0	0.371	0	0.371
tanespimycin	NU7441	-100151069	-111327430	-1.CID100151069	-1.CID111327430	0	0	0	0	0	0	0	0.369	0	0.369
TOP2B	CDK4	1859958	1844551	9606.ENSP00000396704	9606.ENSP00000257904	0	0	0	0	0.112	0	0	0.318	0	0.369
MTOR	tipifarnib	1854147	-100148193	9606.ENSP00000354558	-1.CID100148193	0	0	0	0	0	0	0	0.367	0	0.368
DCK	AKT1	1847023	1846136	9606.ENSP00000286648	9606.ENSP00000270202	0	0	0	0	0	0	0	0.366	0	0.366
TP53	vinblastine	1846083	-100013342	9606.ENSP00000269305	-1.CID100013342	0	0	0	0	0	0	0	0.365	0	0.365
ATM	Nutlin-3	1846577	-100216345	9606.ENSP00000278616	-1.CID100216345	0	0	0	0	0	0	0	0.364	0	0.365
EGFR	selumetinib	1846445	-110127622	9606.ENSP00000275493	-1.CID110127622	0	0	0	0	0	0	0	0.364	0	0.365
cisplatin	elesclomol	-100002767	-100300471	-1.CID100002767	-1.CID100300471	0	0	0	0	0	0	0	0.365	0	0.365
AKT1	nilotinib	1846136	-100644241	9606.ENSP00000270202	-1.CID100644241	0	0	0	0	0	0	0	0.362	0	0.363
doxorubicin	veliparib	-100001690	-111842604	-1.CID100001690	-1.CID111842604	0	0	0	0	0	0	0	0.363	0	0.363
ATM	AZD8055	1846577	-125001065	9606.ENSP00000278616	-1.CID125001065	0	0	0	0	0	0	0	0.362	0	0.362
etoposide	bryostatin 1	-100003310	-100433902	-1.CID100003310	-1.CID100433902	0	0	0	0	0	0	0	0.362	0	0.362
temsirolimus	tanespimycin	-100148191	-100151069	-1.CID100148191	-1.CID100151069	0	0	0	0	0	0	0	0.36	0	0.36
selumetinib	motesanib	-110127622	-111667893	-1.CID110127622	-1.CID111667893	0	0	0	0	0	0	0	0.36	0	0.36
AR	ATM	1856164	1846577	9606.ENSP00000363822	9606.ENSP00000278616	0	0	0	0	0	0	0	0.359	0	0.359
GART	cytarabine	1857440	-100000596	9606.ENSP00000371236	-1.CID100000596	0	0	0	0	0	0	0	0.359	0	0.359
RARB	TP53	1851458	1846083	9606.ENSP00000332296	9606.ENSP00000269305	0	0	0	0	0	0	0	0.359	0	0.359
CHEK1	MAPK12	1859362	1842497	9606.ENSP00000388648	9606.ENSP00000215659	0	0	0.362	0.659	0	0.194	0	0.33	0	0.359
SMO	ABCG2	1843960	1843466	9606.ENSP00000249373	9606.ENSP00000237612	0	0	0	0	0	0	0	0.359	0	0.359
PDGFRB	RARA	1844996	1844268	9606.ENSP00000261799	9606.ENSP00000254066	0	0	0	0	0	0.063	0	0.344	0	0.359
TOP2B	ABCG2	1859958	1843466	9606.ENSP00000396704	9606.ENSP00000237612	0	0	0	0	0	0	0	0.358	0	0.359
temsirolimus	afatinib	-100148191	-110163178	-1.CID100148191	-1.CID110163178	0	0	0	0	0	0	0	0.358	0	0.358
gefitinib	pictilisib	-100123631	-117755052	-1.CID100123631	-1.CID117755052	0	0	0	0	0	0	0	0.358	0	0.358
Ci-1040	CHIR99021	-106918454	-109956119	-1.CID106918454	-1.CID109956119	0	0	0	0	0	0	0	0.358	0	0.358
lenalidomide	olaparib	-100216326	-123725625	-1.CID100216326	-1.CID123725625	0	0	0	0	0	0	0	0.357	0	0.357
DHFR	ABCG2	1859928	1843466	9606.ENSP00000396308	9606.ENSP00000237612	0	0	0	0	0	0	0	0.357	0	0.357
EHT 1864	Z-3302	-109938202	-142623900	-1.CID109938202	-1.CID142623900	0	0	0	0	0	0	0	0.357	0	0.357
etoposide	temsirolimus	-100003310	-100148191	-1.CID100003310	-1.CID100148191	0	0	0	0	0	0	0	0.357	0	0.357
CHEK1	MAPK14	1859362	1843222	9606.ENSP00000388648	9606.ENSP00000229794	0	0	0.27	0.661	0	0.194	0	0.414	0	0.357
pazopanib	ponatinib	-110113978	-124826799	-1.CID110113978	-1.CID124826799	0	0	0	0	0	0	0	0.357	0	0.357
ERBB3	docetaxel	1845918	-100003143	9606.ENSP00000267101	-1.CID100003143	0	0	0	0	0	0	0	0.357	0	0.357
temsirolimus	BMS-754807	-100148191	-124785538	-1.CID100148191	-1.CID124785538	0	0	0	0	0	0	0	0.357	0	0.357
palbociclib	ponatinib	-105330286	-124826799	-1.CID105330286	-1.CID124826799	0	0	0	0	0	0.297	0	0.112	0	0.357
PAICS	pictilisib	1858750	-117755052	9606.ENSP00000382595	-1.CID117755052	0	0	0	0	0	0	0	0.356	0	0.356
ABL1	AKT1	1855665	1846136	9606.ENSP00000361423	9606.ENSP00000270202	0	0	0	0.631	0	0.101	0	0.778	0	0.356
PARP1	DCK	1854450	1847023	9606.ENSP00000355759	9606.ENSP00000286648	0	0	0	0	0	0	0	0.355	0	0.355
NVP-AUY922	BMS-754807	-110096043	-124785538	-1.CID110096043	-1.CID124785538	0	0	0	0	0	0	0	0.354	0	0.354
PLX-4720	navitoclax	-124180719	-124978538	-1.CID124180719	-1.CID124978538	0	0	0	0	0	0	0	0.354	0	0.354
retinoic acid	lenalidomide	-100005538	-100216326	-1.CID100005538	-1.CID100216326	0	0	0	0	0	0	0	0.354	0	0.354
gemcitabine	motesanib	-100003461	-111667893	-1.CID100003461	-1.CID111667893	0	0	0	0	0	0	0	0.354	0	0.354
Nutlin-3	palbociclib	-100216345	-105330286	-1.CID100216345	-1.CID105330286	0	0	0	0	0	0	0	0.353	0	0.353
IPA-3	OSU-03012	-100521106	-110027278	-1.CID100521106	-1.CID110027278	0	0	0	0	0	0	0	0.352	0	0.352
linsitinib	pictilisib	-111640390	-117755052	-1.CID111640390	-1.CID117755052	0	0	0	0	0	0	0	0.352	0	0.352
axitinib	afatinib	-103086685	-110163178	-1.CID103086685	-1.CID110163178	0	0	0	0	0	0	0	0.352	0	0.352
gefitinib	patupilone	-100123631	-100388945	-1.CID100123631	-1.CID100388945	0	0	0	0	0	0	0	0.351	0	0.351
JAK2	bleomycin	1857411	-100072466	9606.ENSP00000371067	-1.CID100072466	0	0	0	0	0	0	0	0.351	0	0.351
EGFR	methotrexate	1846445	-100004112	9606.ENSP00000275493	-1.CID100004112	0	0	0	0	0	0	0	0.349	0	0.35
camptothecin	gefitinib	-100002538	-100123631	-1.CID100002538	-1.CID100123631	0	0	0	0	0	0	0	0.35	0	0.35
ABCB1	vinorelbine	1845794	-100005672	9606.ENSP00000265724	-1.CID100005672	0	0	0	0	0	0	0	0.349	0	0.349
retinoic acid	bryostatin 1	-100005538	-100433902	-1.CID100005538	-1.CID100433902	0	0	0	0	0	0	0	0.348	0	0.348
AKT1	selumetinib	1846136	-110127622	9606.ENSP00000270202	-1.CID110127622	0	0	0	0	0	0	0	0.348	0	0.348
FGFR1	ERBB2	1859710	1846101	9606.ENSP00000393312	9606.ENSP00000269571	0	0	0	0.659	0	0.149	0	0.698	0	0.348
linsitinib	GSK1904529A	-111640390	-125124816	-1.CID111640390	-1.CID125124816	0	0	0	0	0	0	0	0.348	0	0.348
JAK2	nilotinib	1857411	-100644241	9606.ENSP00000371067	-1.CID100644241	0	0	0	0	0	0.096	0	0.299	0	0.348
CDK4	vorinostat	1844551	-100005311	9606.ENSP00000257904	-1.CID100005311	0	0	0	0	0	0	0.15	0.255	0	0.347
BCL2L1	ABCG2	1848421	1843466	9606.ENSP00000302564	9606.ENSP00000237612	0	0	0	0	0	0	0	0.347	0	0.347
FGFR1	ABL1	1859710	1855665	9606.ENSP00000393312	9606.ENSP00000361423	0	0	0	0.678	0	0.08	0	0.904	0	0.346
CDK4	cisplatin	1844551	-100002767	9606.ENSP00000257904	-1.CID100002767	0	0	0	0	0	0	0.15	0.253	0	0.346
AR	CYP3A4	1856164	1852052	9606.ENSP00000363822	9606.ENSP00000337915	0	0	0	0	0	0	0	0.345	0	0.345
afatinib	MK-2206 dihydr.	-110163178	-124964624	-1.CID110163178	-1.CID124964624	0	0	0	0	0	0	0	0.345	0	0.345
PARP1	MTOR	1854450	1854147	9606.ENSP00000355759	9606.ENSP00000354558	0	0	0	0	0	0	0	0.346	0	0.345
AR	PDGFRB	1856164	1844996	9606.ENSP00000363822	9606.ENSP00000261799	0	0	0	0	0	0.063	0	0.33	0	0.345
docetaxel	vorinostat	-100003143	-100005311	-1.CID100003143	-1.CID100005311	0	0	0	0	0	0	0	0.345	0	0.345
TOP1	PDGFRB	1854138	1844996	9606.ENSP00000354522	9606.ENSP00000261799	0	0	0	0	0	0	0	0.345	0	0.345
MAPK12	lestaurtinib	1842497	-100126565	9606.ENSP00000215659	-1.CID100126565	0	0	0	0	0	0.344	0	0	0	0.344
ATM kinase inh.	AZD7762	-105278396	-111152667	-1.CID105278396	-1.CID111152667	0	0	0	0	0	0	0	0.344	0	0.344
CHEK1	DCTD	1859362	1853462	9606.ENSP00000388648	9606.ENSP00000349576	0	0	0	0	0.094	0.295	0	0.056	0	0.344
methotrexate	bexarotene	-100004112	-100082146	-1.CID100004112	-1.CID100082146	0	0	0	0	0	0	0	0.344	0	0.344
palbociclib	PLX-4720	-105330286	-124180719	-1.CID105330286	-1.CID124180719	0	0	0	0	0	0	0	0.344	0	0.344
CASP3	vinblastine	1849375	-100013342	9606.ENSP00000311032	-1.CID100013342	0	0	0	0	0	0	0	0.343	0	0.344
gefitinib	linsitinib	-100123631	-111640390	-1.CID100123631	-1.CID111640390	0	0	0	0	0	0	0	0.344	0	0.344
TYMS	mitomycin C	1849803	-100005746	9606.ENSP00000315644	-1.CID100005746	0	0	0	0	0	0	0.15	0.251	0	0.344
PAICS	CDA	1858750	1856229	9606.ENSP00000382595	9606.ENSP00000364212	0	0	0	0	0	0	0	0.343	0	0.343
vorinostat	selumetinib	-100005311	-110127622	-1.CID100005311	-1.CID110127622	0	0	0	0	0	0	0	0.343	0	0.343
ATM	PDGFRB	1846577	1844996	9606.ENSP00000278616	9606.ENSP00000261799	0	0	0	0	0	0	0	0.342	0	0.343
EGFR	mitomycin C	1846445	-100005746	9606.ENSP00000275493	-1.CID100005746	0	0	0	0	0	0	0	0.342	0	0.343
cytarabine	docetaxel	-100000596	-100003143	-1.CID100000596	-1.CID100003143	0	0	0	0	0	0	0	0.343	0	0.343
Ci-1040	RDEA119	-106918454	-115985330	-1.CID106918454	-1.CID115985330	0	0	0	0	0	0	0	0.342	0	0.342
PD 0325901	MK-2206 dihydr.	-109826528	-124964624	-1.CID109826528	-1.CID124964624	0	0	0	0	0	0	0	0.342	0	0.342
JAK2	MAPK14	1857411	1843222	9606.ENSP00000371067	9606.ENSP00000229794	0	0	0	0.656	0	0.194	0	0.554	0	0.342
TOP1	CYP3A4	1854138	1852052	9606.ENSP00000354522	9606.ENSP00000337915	0	0	0	0	0	0	0	0.341	0	0.341
tipifarnib	axitinib	-100148193	-103086685	-1.CID100148193	-1.CID103086685	0	0	0	0	0	0	0	0.341	0	0.341
gefitinib	NVP-AUY922	-100123631	-110096043	-1.CID100123631	-1.CID110096043	0	0	0	0	0	0	0	0.34	0	0.34
JAK2	PF-562271	1857411	-111713159	9606.ENSP00000371067	-1.CID111713159	0	0	0	0	0	0.338	0	0	0	0.338
ABCG2	vinorelbine	1843466	-100005672	9606.ENSP00000237612	-1.CID100005672	0	0	0	0	0	0	0	0.337	0	0.337
GART	doxorubicin	1857440	-100001690	9606.ENSP00000371236	-1.CID100001690	0	0	0	0	0	0	0	0.337	0	0.337
TOP2B	bleomycin	1859958	-100072466	9606.ENSP00000396704	-1.CID100072466	0	0	0	0	0	0	0	0.336	0	0.336
TOP2A	bleomycin	1860923	-100072466	9606.ENSP00000411532	-1.CID100072466	0	0	0	0	0	0	0	0.336	0	0.336
KDR	bleomycin	1845437	-100072466	9606.ENSP00000263923	-1.CID100072466	0	0	0	0	0	0	0	0.333	0	0.334
PDGFRB	doxorubicin	1844996	-100001690	9606.ENSP00000261799	-1.CID100001690	0	0	0	0	0	0	0	0.333	0	0.333
docetaxel	navitoclax	-100003143	-124978538	-1.CID100003143	-1.CID124978538	0	0	0	0	0	0	0	0.332	0	0.332
doxorubicin	bryostatin 1	-100001690	-100433902	-1.CID100001690	-1.CID100433902	0	0	0	0	0	0	0	0.331	0	0.331
DHFR	DMOG	1859928	-100560326	9606.ENSP00000396308	-1.CID100560326	0	0	0	0	0	0	0	0.33	0	0.33
tipifarnib	midostaurin	-100148193	-109829523	-1.CID100148193	-1.CID109829523	0	0	0	0	0	0	0	0.33	0	0.33
cisplatin	rucaparib	-100002767	-109931953	-1.CID100002767	-1.CID109931953	0	0	0	0	0	0	0	0.33	0	0.33
tanespimycin	selumetinib	-100151069	-110127622	-1.CID100151069	-1.CID110127622	0	0	0	0	0	0	0	0.33	0	0.33
AR	ABCG2	1856164	1843466	9606.ENSP00000363822	9606.ENSP00000237612	0	0	0	0	0	0	0	0.33	0	0.33
CRABP1	TP53	1848075	1846083	9606.ENSP00000299529	9606.ENSP00000269305	0	0	0	0	0	0	0	0.33	0	0.33
NVP-AUY922	linsitinib	-110096043	-111640390	-1.CID110096043	-1.CID111640390	0	0	0	0	0	0	0	0.33	0	0.33
camptothecin	ATM kinase inh.	-100002538	-105278396	-1.CID100002538	-1.CID105278396	0	0	0	0	0	0	0	0.33	0	0.33
nilotinib	selumetinib	-100644241	-110127622	-1.CID100644241	-1.CID110127622	0	0	0	0	0	0	0	0.33	0	0.33
TOP2B	EGFR	1859958	1846445	9606.ENSP00000396704	9606.ENSP00000275493	0	0	0	0	0	0	0	0.33	0	0.33
gefitinib	PD 0325901	-100123631	-109826528	-1.CID100123631	-1.CID109826528	0	0	0	0	0	0	0	0.33	0	0.33
RDEA119	pictilisib	-115985330	-117755052	-1.CID115985330	-1.CID117755052	0	0	0	0	0	0	0	0.329	0	0.329
Akti-1/2	MK-2206 dihydr.	-110196499	-124964624	-1.CID110196499	-1.CID124964624	0	0	0	0	0	0	0	0.329	0	0.329
vinblastine	lenalidomide	-100013342	-100216326	-1.CID100013342	-1.CID100216326	0	0	0	0	0	0	0	0.329	0	0.329
DHFR	AKT1	1859928	1846136	9606.ENSP00000396308	9606.ENSP00000270202	0	0	0	0	0	0	0	0.329	0	0.329
DHFR	ATM	1859928	1846577	9606.ENSP00000396308	9606.ENSP00000278616	0	0	0	0	0	0	0	0.329	0	0.329
cisplatin	NVP-BEZ235	-100002767	-111977753	-1.CID100002767	-1.CID111977753	0	0	0	0	0	0	0	0.328	0	0.328
cytarabine	mitomycin C	-100000596	-100005746	-1.CID100000596	-1.CID100005746	0	0	0	0	0	0	0	0.328	0	0.328
afatinib	pictilisib	-110163178	-117755052	-1.CID110163178	-1.CID117755052	0	0	0	0	0	0	0	0.328	0	0.328
palbociclib	pictilisib	-105330286	-117755052	-1.CID105330286	-1.CID117755052	0	0	0	0	0	0	0	0.328	0	0.328
selumetinib	linsitinib	-110127622	-111640390	-1.CID110127622	-1.CID111640390	0	0	0	0	0	0	0	0.328	0	0.328
ERBB2	pazopanib	1846101	-110113978	9606.ENSP00000269571	-1.CID110113978	0	0	0	0	0	0	0	0.328	0	0.328
doxorubicin	NVP-BEZ235	-100001690	-111977753	-1.CID100001690	-1.CID111977753	0	0	0	0	0	0	0	0.328	0	0.328
FGFR1	BCL2L1	1859710	1848421	9606.ENSP00000393312	9606.ENSP00000302564	0	0	0	0	0	0	0	0.328	0	0.328
ERBB2	vorinostat	1846101	-100005311	9606.ENSP00000269571	-1.CID100005311	0	0	0	0	0	0	0.15	0.231	0	0.327
Cct018159	NVP-AUY922	-105327091	-110096043	-1.CID105327091	-1.CID110096043	0	0	0	0	0	0	0	0.326	0	0.326
EGFR	pazopanib	1846445	-110113978	9606.ENSP00000275493	-1.CID110113978	0	0	0	0	0	0	0	0.326	0	0.326
JAK2	ABCB1	1857411	1845794	9606.ENSP00000371067	9606.ENSP00000265724	0	0	0	0	0	0.075	0	0.301	0	0.326
PD 173074	JNK inhibi.VII.	-100001401	-111624601	-1.CID100001401	-1.CID111624601	0	0	0	0	0	0	0	0.326	0	0.326
cisplatin	pictilisib	-100002767	-117755052	-1.CID100002767	-1.CID117755052	0	0	0	0	0	0	0	0.326	0	0.326
FGFR1	retinoic acid	1859710	-100005538	9606.ENSP00000393312	-1.CID100005538	0	0	0	0	0	0	0.15	0.229	0	0.325
gemcitabine	retinoic acid	-100003461	-100005538	-1.CID100003461	-1.CID100005538	0	0	0	0	0	0	0	0.325	0	0.325
DHFR	PFAS	1859928	1849628	9606.ENSP00000396308	9606.ENSP00000313490	0	0	0	0	0	0	0	0.325	0	0.325
gemcitabine	bexarotene	-100003461	-100082146	-1.CID100003461	-1.CID100082146	0	0	0	0	0	0	0	0.325	0	0.325
linsitinib	MK-2206 dihydr.	-111640390	-124964624	-1.CID111640390	-1.CID124964624	0	0	0	0	0	0	0	0.325	0	0.325
AZD-6482	JNK inhibi.VII.	-110364098	-111624601	-1.CID110364098	-1.CID111624601	0	0	0	0	0	0	0	0.324	0	0.324
afatinib	ponatinib	-110163178	-124826799	-1.CID110163178	-1.CID124826799	0	0	0	0	0	0	0	0.324	0	0.324
temsirolimus	patupilone	-100148191	-100388945	-1.CID100148191	-1.CID100388945	0	0	0	0	0	0	0	0.324	0	0.324
cisplatin	tipifarnib	-100002767	-100148193	-1.CID100002767	-1.CID100148193	0	0	0	0	0	0	0	0.324	0	0.324
veliparib	navitoclax	-111842604	-124978538	-1.CID111842604	-1.CID124978538	0	0	0	0	0	0	0	0.323	0	0.323
NVP-LAQ824	bryostatin 1	-100216248	-100433902	-1.CID100216248	-1.CID100433902	0	0	0	0	0	0	0	0.322	0	0.322
JAK2	CASP3	1857411	1849375	9606.ENSP00000371067	9606.ENSP00000311032	0	0	0	0	0	0	0	0.32	0	0.321
etoposide	veliparib	-100003310	-111842604	-1.CID100003310	-1.CID111842604	0	0	0	0	0	0	0	0.321	0	0.321
CHEK1	PDGFRB	1859362	1844996	9606.ENSP00000388648	9606.ENSP00000261799	0	0	0	0	0	0.111	0	0.268	0	0.321
ATM	mitomycin C	1846577	-100005746	9606.ENSP00000278616	-1.CID100005746	0	0	0	0	0	0	0	0.32	0	0.32
tanespimycin	lenalidomide	-100151069	-100216326	-1.CID100151069	-1.CID100216326	0	0	0	0	0	0	0	0.32	0	0.32
ERBB3	afatinib	1845918	-110163178	9606.ENSP00000267101	-1.CID110163178	0	0	0	0	0	0	0	0.32	0	0.32
MTOR	pazopanib	1854147	-110113978	9606.ENSP00000354558	-1.CID110113978	0	0	0	0	0	0	0	0.32	0	0.32
vorinostat	tipifarnib	-100005311	-100148193	-1.CID100005311	-1.CID100148193	0	0	0	0	0	0	0	0.32	0	0.32
doxorubicin	rucaparib	-100001690	-109931953	-1.CID100001690	-1.CID109931953	0	0	0	0	0	0	0	0.319	0	0.319
ATM	MAPK12	1846577	1842497	9606.ENSP00000278616	9606.ENSP00000215659	0	0	0	0	0	0.077	0	0.292	0	0.319
Ci-1040	SB590885	-106918454	-111316960	-1.CID106918454	-1.CID111316960	0	0	0	0	0	0	0	0.318	0	0.318
TOP1	KIT	1854138	1847112	9606.ENSP00000354522	9606.ENSP00000288135	0	0	0	0	0	0	0	0.318	0	0.318
AR	tanespimycin	1856164	-100151069	9606.ENSP00000363822	-1.CID100151069	0	0	0	0	0	0	0.15	0.221	0	0.318
KLK3	retinoic acid	1849687	-100005538	9606.ENSP00000314151	-1.CID100005538	0	0	0	0	0	0	0	0.318	0	0.318
KIT	MAPK14	1847112	1843222	9606.ENSP00000288135	9606.ENSP00000229794	0	0	0	0.632	0	0.202	0	0.421	0	0.318
AKT1	bleomycin	1846136	-100072466	9606.ENSP00000270202	-1.CID100072466	0	0	0	0	0	0	0	0.317	0	0.317
RARG	bicalutamide	1858196	-100002375	9606.ENSP00000377947	-1.CID100002375	0	0	0	0	0	0.316	0	0	0	0.316
BCL2L1	tanespimycin	1848421	-100151069	9606.ENSP00000302564	-1.CID100151069	0	0	0	0	0	0	0.15	0.218	0	0.316
RXRA	bicalutamide	1861433	-100002375	9606.ENSP00000419692	-1.CID100002375	0	0	0	0	0	0.316	0	0	0	0.316
gemcitabine	bryostatin 1	-100003461	-100433902	-1.CID100003461	-1.CID100433902	0	0	0	0	0	0	0	0.316	0	0.316
RARA	bicalutamide	1844268	-100002375	9606.ENSP00000254066	-1.CID100002375	0	0	0	0	0	0.316	0	0	0	0.316
cytarabine	tipifarnib	-100000596	-100148193	-1.CID100000596	-1.CID100148193	0	0	0	0	0	0	0	0.316	0	0.316
ABCB1	gemcitabine	1845794	-100003461	9606.ENSP00000265724	-1.CID100003461	0	0	0	0	0	0	0	0.316	0	0.316
HSP90AA1	etoposide	1851814	-100003310	9606.ENSP00000335153	-1.CID100003310	0	0	0	0	0	0	0	0.314	0	0.315
CDK6	retinoic acid	1845799	-100005538	9606.ENSP00000265734	-1.CID100005538	0	0	0	0	0	0	0.15	0.218	0	0.315
etoposide	selumetinib	-100003310	-110127622	-1.CID100003310	-1.CID110127622	0	0	0	0	0	0	0	0.315	0	0.315
CHEK1	veliparib	1859362	-111842604	9606.ENSP00000388648	-1.CID111842604	0	0	0	0	0	0	0	0.315	0	0.315
PDGFRB	gemcitabine	1844996	-100003461	9606.ENSP00000261799	-1.CID100003461	0	0	0	0	0	0	0	0.315	0	0.315
CHEK1	KDR	1859362	1845437	9606.ENSP00000388648	9606.ENSP00000263923	0	0	0	0	0	0.111	0	0.26	0	0.314
ABL1	CASP3	1855665	1849375	9606.ENSP00000361423	9606.ENSP00000311032	0	0	0	0	0	0	0	0.314	0	0.314
CASP3	PDGFRB	1849375	1844996	9606.ENSP00000311032	9606.ENSP00000261799	0	0	0	0	0	0	0	0.314	0	0.314
CASP3	KIT	1849375	1847112	9606.ENSP00000311032	9606.ENSP00000288135	0	0	0	0	0	0	0	0.314	0	0.314
TOP2B	docetaxel	1859958	-100003143	9606.ENSP00000396704	-1.CID100003143	0	0	0	0	0	0	0	0.313	0	0.313
KIT	bleomycin	1847112	-100072466	9606.ENSP00000288135	-1.CID100072466	0	0	0	0	0	0	0	0.312	0	0.313
HSP90AA1	gefitinib	1851814	-100123631	9606.ENSP00000335153	-1.CID100123631	0	0	0	0	0	0	0	0.312	0	0.312
FGFR1	AKT1	1859710	1846136	9606.ENSP00000393312	9606.ENSP00000270202	0	0	0	0.625	0	0.101	0	0.639	0	0.311
MTOR	axitinib	1854147	-103086685	9606.ENSP00000354558	-1.CID103086685	0	0	0	0	0	0	0	0.311	0	0.311
PDGFRB	SMO	1844996	1843960	9606.ENSP00000261799	9606.ENSP00000249373	0	0	0	0	0	0.101	0	0.265	0	0.311
AKT1	tipifarnib	1846136	-100148193	9606.ENSP00000270202	-1.CID100148193	0	0	0	0	0	0	0	0.311	0	0.311
JAK2	ABCG2	1857411	1843466	9606.ENSP00000371067	9606.ENSP00000237612	0	0	0	0	0	0	0	0.311	0	0.311
camptothecin	Nutlin-3	-100002538	-100216345	-1.CID100002538	-1.CID100216345	0	0	0	0	0	0	0	0.311	0	0.311
CYP3A4	TP53	1852052	1846083	9606.ENSP00000337915	9606.ENSP00000269305	0	0	0	0	0	0	0	0.312	0	0.311
JAK2	RARA	1857411	1844268	9606.ENSP00000371067	9606.ENSP00000254066	0	0	0	0	0	0.063	0	0.295	0	0.311
AZD-6482	NVP-BEZ235	-110364098	-111977753	-1.CID110364098	-1.CID111977753	0	0	0	0	0	0	0	0.31	0	0.31
pictilisib	PLX-4720	-117755052	-124180719	-1.CID117755052	-1.CID124180719	0	0	0	0	0	0	0	0.31	0	0.31
EGFR	bexarotene	1846445	-100082146	9606.ENSP00000275493	-1.CID100082146	0	0	0	0	0	0	0	0.309	0	0.31
obatoclax	PLX-4720	-111244031	-124180719	-1.CID111244031	-1.CID124180719	0	0	0	0	0	0	0	0.31	0	0.31
bicalutamide	cisplatin	-100002375	-100002767	-1.CID100002375	-1.CID100002767	0	0	0	0	0	0	0	0.31	0	0.31
retinoic acid	vinblastine	-100005538	-100013342	-1.CID100005538	-1.CID100013342	0	0	0	0	0	0	0	0.31	0	0.31
ABCB1	cytarabine	1845794	-100000596	9606.ENSP00000265724	-1.CID100000596	0	0	0	0	0	0	0.15	0.211	0	0.309
NTRK1	MTOR	1861874	1854147	9606.ENSP00000431418	9606.ENSP00000354558	0	0	0	0	0	0	0	0.31	0	0.309
AKT1	Ci-1040	1846136	-106918454	9606.ENSP00000270202	-1.CID106918454	0	0	0	0	0	0	0	0.307	0	0.308
DHFR	ERBB2	1859928	1846101	9606.ENSP00000396308	9606.ENSP00000269571	0	0	0	0	0	0	0	0.307	0	0.307
PDGFRB	cytarabine	1844996	-100000596	9606.ENSP00000261799	-1.CID100000596	0	0	0	0	0	0	0.15	0.209	0	0.307
HSP90AA1	ABCG2	1851814	1843466	9606.ENSP00000335153	9606.ENSP00000237612	0	0	0	0	0	0	0	0.307	0	0.307
KIT	ERBB3	1847112	1845918	9606.ENSP00000288135	9606.ENSP00000267101	0	0	0	0.623	0	0.149	0	0.513	0	0.306
AKT1	AZD8055	1846136	-125001065	9606.ENSP00000270202	-1.CID125001065	0	0	0	0	0	0	0	0.306	0	0.306
MAPK14	retinoic acid	1843222	-100005538	9606.ENSP00000229794	-1.CID100005538	0	0	0	0	0	0.138	0.15	0.106	0	0.305
ABCG2	cytarabine	1843466	-100000596	9606.ENSP00000237612	-1.CID100000596	0	0	0	0	0	0	0	0.305	0	0.305
AKT1	cytarabine	1846136	-100000596	9606.ENSP00000270202	-1.CID100000596	0	0	0	0	0	0	0	0.304	0	0.305
ABL1	motesanib	1855665	-111667893	9606.ENSP00000361423	-1.CID111667893	0	0	0	0	0	0.2	0	0.154	0	0.303
TOP1	TYMS	1854138	1849803	9606.ENSP00000354522	9606.ENSP00000315644	0	0	0	0	0	0	0	0.303	0	0.303
TOP1	bleomycin	1854138	-100072466	9606.ENSP00000354522	-1.CID100072466	0	0	0	0	0	0	0	0.302	0	0.303
ATM	olaparib	1846577	-123725625	9606.ENSP00000278616	-1.CID123725625	0	0	0	0	0	0	0	0.303	0	0.303
AKT1	PD 0325901	1846136	-109826528	9606.ENSP00000270202	-1.CID109826528	0	0	0	0	0	0	0	0.302	0	0.302
ABL1	etoposide	1855665	-100003310	9606.ENSP00000361423	-1.CID100003310	0	0	0	0	0	0	0	0.302	0	0.302
TOP1	KDR	1854138	1845437	9606.ENSP00000354522	9606.ENSP00000263923	0	0	0	0	0	0	0	0.301	0	0.301
DCK	ABCB1	1847023	1845794	9606.ENSP00000286648	9606.ENSP00000265724	0	0	0	0	0	0	0	0.301	0	0.301
DCK	docetaxel	1847023	-100003143	9606.ENSP00000286648	-1.CID100003143	0	0	0	0	0	0	0	0.301	0	0.301
ABCB1	patupilone	1845794	-100388945	9606.ENSP00000265724	-1.CID100388945	0	0	0	0	0	0	0	0.301	0	0.301
PDGFRB	BMS-754807	1844996	-124785538	9606.ENSP00000261799	-1.CID124785538	0	0	0	0	0	0.24	0	0.106	0	0.301
DCTD	methotrexate	1853462	-100004112	9606.ENSP00000349576	-1.CID100004112	0	0	0	0	0	0	0	0.301	0	0.301
HSP90AA1	ATIC	1851814	1843445	9606.ENSP00000335153	9606.ENSP00000236959	0	0	0	0	0	0	0	0.301	0	0.301
TYMS	doxorubicin	1849803	-100001690	9606.ENSP00000315644	-1.CID100001690	0	0	0	0	0	0	0	0.301	0	0.301
tanespimycin	BMS-754807	-100151069	-124785538	-1.CID100151069	-1.CID124785538	0	0	0	0	0	0	0	0.3	0	0.3
NVP-AUY922	MK-2206 dihydr.	-110096043	-124964624	-1.CID110096043	-1.CID124964624	0	0	0	0	0	0	0	0.3	0	0.3
IPA-3	Z-3302	-100521106	-142623900	-1.CID100521106	-1.CID142623900	0	0	0	0	0	0	0	0.3	0	0.3
RXRA	TP53	1861433	1846083	9606.ENSP00000419692	9606.ENSP00000269305	0	0	0	0	0	0	0	0.3	0	0.3
AR	TOP1	1856164	1854138	9606.ENSP00000363822	9606.ENSP00000354522	0	0	0	0	0	0	0	0.3	0	0.3
CHEK1	AR	1859362	1856164	9606.ENSP00000388648	9606.ENSP00000363822	0	0	0	0	0	0	0	0.3	0	0.3
Akti-1/2	AZD-6482	-110196499	-110364098	-1.CID110196499	-1.CID110364098	0	0	0	0	0	0	0	0.3	0	0.3
cytarabine	vinorelbine	-100000596	-100005672	-1.CID100000596	-1.CID100005672	0	0	0	0	0	0	0	0.299	0	0.299
nilotinib	axitinib	-100644241	-103086685	-1.CID100644241	-1.CID103086685	0	0	0	0	0	0	0	0.299	0	0.299
tipifarnib	tanespimycin	-100148193	-100151069	-1.CID100148193	-1.CID100151069	0	0	0	0	0	0	0	0.299	0	0.299
Nutlin-3	selumetinib	-100216345	-110127622	-1.CID100216345	-1.CID110127622	0	0	0	0	0	0	0	0.299	0	0.299
PLX-4720	MK-2206 dihydr.	-124180719	-124964624	-1.CID124180719	-1.CID124964624	0	0	0	0	0	0	0	0.299	0	0.299
EGFR	nilotinib	1846445	-100644241	9606.ENSP00000275493	-1.CID100644241	0	0	0	0	0	0.099	0	0.244	0	0.299
pazopanib	NVP-BEZ235	-110113978	-111977753	-1.CID110113978	-1.CID111977753	0	0	0	0	0	0	0	0.299	0	0.299
PAICS	doxorubicin	1858750	-100001690	9606.ENSP00000382595	-1.CID100001690	0	0	0	0	0	0	0	0.299	0	0.299
Sb 216763	MK-2206 dihydr.	-100176158	-124964624	-1.CID100176158	-1.CID124964624	0	0	0	0	0	0	0	0.299	0	0.299
temsirolimus	Ci-1040	-100148191	-106918454	-1.CID100148191	-1.CID106918454	0	0	0	0	0	0	0	0.299	0	0.299
lenalidomide	pazopanib	-100216326	-110113978	-1.CID100216326	-1.CID110113978	0	0	0	0	0	0	0	0.299	0	0.299
mitomycin C	olaparib	-100005746	-123725625	-1.CID100005746	-1.CID123725625	0	0	0	0	0	0	0	0.299	0	0.299
afatinib	NVP-BEZ235	-110163178	-111977753	-1.CID110163178	-1.CID111977753	0	0	0	0	0	0	0	0.299	0	0.299
IPA-3	EHT 1864	-100521106	-109938202	-1.CID100521106	-1.CID109938202	0	0	0	0	0	0	0	0.299	0	0.299
docetaxel	pictilisib	-100003143	-117755052	-1.CID100003143	-1.CID117755052	0	0	0	0	0	0	0	0.298	0	0.298
palbociclib	selumetinib	-105330286	-110127622	-1.CID105330286	-1.CID110127622	0	0	0	0	0	0	0	0.298	0	0.298
lestaurtinib	lenalidomide	-100126565	-100216326	-1.CID100126565	-1.CID100216326	0	0	0	0	0	0	0	0.298	0	0.298
mitomycin C	CHIR99021	-100005746	-109956119	-1.CID100005746	-1.CID109956119	0	0	0	0	0	0	0	0.298	0	0.298
cytarabine	lestaurtinib	-100000596	-100126565	-1.CID100000596	-1.CID100126565	0	0	0	0	0	0	0	0.298	0	0.298
Ci-1040	NVP-BEZ235	-106918454	-111977753	-1.CID106918454	-1.CID111977753	0	0	0	0	0	0	0	0.298	0	0.298
GART	TOP1	1857440	1854138	9606.ENSP00000371236	9606.ENSP00000354522	0	0	0	0	0	0.163	0	0.196	0	0.298
DHFR	JAK2	1859928	1857411	9606.ENSP00000396308	9606.ENSP00000371067	0	0	0	0	0	0	0	0.297	0	0.297
NVP-BEZ235	PLX-4720	-111977753	-124180719	-1.CID111977753	-1.CID124180719	0	0	0	0	0	0	0	0.297	0	0.297
axitinib	palbociclib	-103086685	-105330286	-1.CID103086685	-1.CID105330286	0	0	0	0	0	0.297	0	0	0	0.297
vinorelbine	olaparib	-100005672	-123725625	-1.CID100005672	-1.CID123725625	0	0	0	0	0	0	0	0.297	0	0.297
gefitinib	veliparib	-100123631	-111842604	-1.CID100123631	-1.CID111842604	0	0	0	0	0	0	0	0.297	0	0.297
GART	DCK	1857440	1847023	9606.ENSP00000371236	9606.ENSP00000286648	0	0	0	0	0.167	0	0	0.191	0	0.297
ATIC	MAPK14	1843445	1843222	9606.ENSP00000236959	9606.ENSP00000229794	0	0	0	0	0	0	0	0.296	0	0.296
doxorubicin	thapsigargin	-100001690	-100005428	-1.CID100001690	-1.CID100005428	0	0	0	0	0	0	0	0.296	0	0.296
camptothecin	temsirolimus	-100002538	-100148191	-1.CID100002538	-1.CID100148191	0	0	0	0	0	0	0	0.296	0	0.296
docetaxel	NVP-AUY922	-100003143	-110096043	-1.CID100003143	-1.CID110096043	0	0	0	0	0	0	0	0.296	0	0.296
afatinib	olaparib	-110163178	-123725625	-1.CID110163178	-1.CID123725625	0	0	0	0	0	0	0	0.296	0	0.296
TYMS	EGFR	1849803	1846445	9606.ENSP00000315644	9606.ENSP00000275493	0	0	0	0	0	0	0	0.296	0	0.296
vorinostat	nilotinib	-100005311	-100644241	-1.CID100005311	-1.CID100644241	0	0	0	0	0	0	0	0.296	0	0.296
PDGFRB	NVP-BEZ235	1844996	-111977753	9606.ENSP00000261799	-1.CID111977753	0	0	0	0	0	0	0	0.294	0	0.295
lenalidomide	axitinib	-100216326	-103086685	-1.CID100216326	-1.CID103086685	0	0	0	0	0	0	0	0.295	0	0.295
CDK6	tanespimycin	1845799	-100151069	9606.ENSP00000265734	-1.CID100151069	0	0	0	0	0	0	0	0.294	0	0.295
RARB	EGFR	1851458	1846445	9606.ENSP00000332296	9606.ENSP00000275493	0	0	0	0	0	0.149	0	0.206	0	0.295
KIT	NVP-BEZ235	1847112	-111977753	9606.ENSP00000288135	-1.CID111977753	0	0	0	0	0	0	0	0.294	0	0.295
mitomycin C	PD 0325901	-100005746	-109826528	-1.CID100005746	-1.CID109826528	0	0	0	0	0	0	0	0.294	0	0.294
rucaparib	AZD7762	-109931953	-111152667	-1.CID109931953	-1.CID111152667	0	0	0	0	0	0	0	0.294	0	0.294
doxorubicin	motesanib	-100001690	-111667893	-1.CID100001690	-1.CID111667893	0	0	0	0	0	0	0	0.294	0	0.294
gemcitabine	NVP-AUY922	-100003461	-110096043	-1.CID100003461	-1.CID110096043	0	0	0	0	0	0	0	0.293	0	0.293
EGFR	patupilone	1846445	-100388945	9606.ENSP00000275493	-1.CID100388945	0	0	0	0	0	0	0	0.292	0	0.293
HSP90AA1	RARA	1851814	1844268	9606.ENSP00000335153	9606.ENSP00000254066	0	0	0	0	0	0.081	0	0.262	0	0.293
etoposide	ATM kinase inh.	-100003310	-105278396	-1.CID100003310	-1.CID105278396	0	0	0	0	0	0	0	0.293	0	0.293
afatinib	BMS-754807	-110163178	-124785538	-1.CID110163178	-1.CID124785538	0	0	0	0	0	0	0	0.292	0	0.292
temsirolimus	veliparib	-100148191	-111842604	-1.CID100148191	-1.CID111842604	0	0	0	0	0	0	0	0.292	0	0.292
FGFR1	KDR	1859710	1845437	9606.ENSP00000393312	9606.ENSP00000263923	0	0	0	0.775	0	0.101	0	0.946	0	0.292
thapsigargin	retinoic acid	-100005428	-100005538	-1.CID100005428	-1.CID100005538	0	0	0	0	0	0	0	0.292	0	0.292
AZD-6482	PF-562271	-110364098	-111713159	-1.CID110364098	-1.CID111713159	0	0	0	0	0	0	0	0.291	0	0.291
selumetinib	navitoclax	-110127622	-124978538	-1.CID110127622	-1.CID124978538	0	0	0	0	0	0	0	0.291	0	0.291
CDA	TOP1	1856229	1854138	9606.ENSP00000364212	9606.ENSP00000354522	0	0	0	0	0	0	0	0.291	0	0.29
GW 441756	BX-795	-109943465	-110077147	-1.CID109943465	-1.CID110077147	0	0	0	0	0	0	0	0.29	0	0.29
methotrexate	patupilone	-100004112	-100388945	-1.CID100004112	-1.CID100388945	0	0	0	0	0	0	0	0.289	0	0.289
JAK2	ATM	1857411	1846577	9606.ENSP00000371067	9606.ENSP00000278616	0	0	0	0	0	0	0	0.289	0	0.289
ABL1	methotrexate	1855665	-100004112	9606.ENSP00000361423	-1.CID100004112	0	0	0	0	0	0	0	0.289	0	0.289
ATM	KDR	1846577	1845437	9606.ENSP00000278616	9606.ENSP00000263923	0	0	0	0	0	0	0	0.289	0	0.289
ERBB2	tipifarnib	1846101	-100148193	9606.ENSP00000269571	-1.CID100148193	0	0	0	0	0	0	0	0.288	0	0.288
PAICS	cytarabine	1858750	-100000596	9606.ENSP00000382595	-1.CID100000596	0	0	0	0	0	0	0	0.288	0	0.288
BCL2L1	thapsigargin	1848421	-100005428	9606.ENSP00000302564	-1.CID100005428	0	0	0	0	0	0	0	0.288	0	0.288
JAK2	vorinostat	1857411	-100005311	9606.ENSP00000371067	-1.CID100005311	0	0	0	0	0	0	0	0.288	0	0.288
PFAS	DCK	1849628	1847023	9606.ENSP00000313490	9606.ENSP00000286648	0	0	0	0	0.288	0	0	0	0	0.288
TOP2B	CDK6	1859958	1845799	9606.ENSP00000396704	9606.ENSP00000265734	0	0	0	0	0.112	0	0	0.231	0	0.288
ABL1	PLX-4720	1855665	-124180719	9606.ENSP00000361423	-1.CID124180719	0	0	0	0	0	0.288	0	0	0	0.288
TP53	vinorelbine	1846083	-100005672	9606.ENSP00000269305	-1.CID100005672	0	0	0	0	0	0	0	0.287	0	0.287
GART	HSP90AA1	1857440	1851814	9606.ENSP00000371236	9606.ENSP00000335153	0	0	0	0	0.088	0	0	0.25	0	0.287
TP53	lenalidomide	1846083	-100216326	9606.ENSP00000269305	-1.CID100216326	0	0	0	0	0	0	0	0.287	0	0.287
TOP2A	gemcitabine	1860923	-100003461	9606.ENSP00000411532	-1.CID100003461	0	0	0	0	0	0	0	0.286	0	0.286
CYP3A4	HSP90AA1	1852052	1851814	9606.ENSP00000337915	9606.ENSP00000335153	0	0	0	0	0	0.089	0	0.248	0	0.285
lenalidomide	selumetinib	-100216326	-110127622	-1.CID100216326	-1.CID110127622	0	0	0	0	0	0	0	0.285	0	0.285
olaparib	navitoclax	-123725625	-124978538	-1.CID123725625	-1.CID124978538	0	0	0	0	0	0	0	0.285	0	0.285
cytarabine	camptothecin	-100000596	-100002538	-1.CID100000596	-1.CID100002538	0	0	0	0	0	0	0	0.285	0	0.285
KIT	CDK4	1847112	1844551	9606.ENSP00000288135	9606.ENSP00000257904	0	0	0	0.643	0	0.107	0	0.578	0	0.285
nilotinib	PD 0325901	-100644241	-109826528	-1.CID100644241	-1.CID109826528	0	0	0	0	0	0	0	0.284	0	0.284
Ci-1040	pictilisib	-106918454	-117755052	-1.CID106918454	-1.CID117755052	0	0	0	0	0	0	0	0.284	0	0.284
vinorelbine	axitinib	-100005672	-103086685	-1.CID100005672	-1.CID103086685	0	0	0	0	0	0	0	0.284	0	0.284
axitinib	bosutinib	-103086685	-105328940	-1.CID103086685	-1.CID105328940	0	0	0	0	0	0	0	0.284	0	0.284
tanespimycin	pazopanib	-100151069	-110113978	-1.CID100151069	-1.CID110113978	0	0	0	0	0	0	0	0.284	0	0.284
temsirolimus	PD 0325901	-100148191	-109826528	-1.CID100148191	-1.CID109826528	0	0	0	0	0	0	0	0.284	0	0.284
ABL1	lestaurtinib	1855665	-100126565	9606.ENSP00000361423	-1.CID100126565	0	0	0	0	0	0.284	0	0	0	0.284
selumetinib	olaparib	-110127622	-123725625	-1.CID110127622	-1.CID123725625	0	0	0	0	0	0	0	0.284	0	0.284
TOP2A	BCL2L1	1860923	1848421	9606.ENSP00000411532	9606.ENSP00000302564	0	0	0	0	0	0	0	0.284	0	0.284
veliparib	pictilisib	-111842604	-117755052	-1.CID111842604	-1.CID117755052	0	0	0	0	0	0	0	0.284	0	0.284
NVP-AUY922	pazopanib	-110096043	-110113978	-1.CID110096043	-1.CID110113978	0	0	0	0	0	0	0	0.284	0	0.284
AZD-6482	MK-2206 dihydr.	-110364098	-124964624	-1.CID110364098	-1.CID124964624	0	0	0	0	0	0	0	0.284	0	0.284
FGFR1	ABCB1	1859710	1845794	9606.ENSP00000393312	9606.ENSP00000265724	0	0	0	0	0	0.075	0	0.257	0	0.283
retinoic acid	gefitinib	-100005538	-100123631	-1.CID100005538	-1.CID100123631	0	0	0	0	0	0	0	0.283	0	0.283
AZD-6482	AZD8055	-110364098	-125001065	-1.CID110364098	-1.CID125001065	0	0	0	0	0	0	0	0.282	0	0.282
SMO	retinoic acid	1843960	-100005538	9606.ENSP00000249373	-1.CID100005538	0	0	0	0	0	0	0	0.282	0	0.282
MTOR	Sb 216763	1854147	-100176158	9606.ENSP00000354558	-1.CID100176158	0	0	0	0	0	0	0	0.281	0	0.282
DCK	CDK4	1847023	1844551	9606.ENSP00000286648	9606.ENSP00000257904	0	0	0	0	0.092	0	0	0.24	0	0.281
EGFR	SMO	1846445	1843960	9606.ENSP00000275493	9606.ENSP00000249373	0	0	0	0	0	0	0	0.281	0	0.281
ABCB1	nilotinib	1845794	-100644241	9606.ENSP00000265724	-1.CID100644241	0	0	0	0	0	0	0	0.281	0	0.281
CDK6	cisplatin	1845799	-100002767	9606.ENSP00000265734	-1.CID100002767	0	0	0	0	0	0	0.15	0.177	0	0.279
ABL1	doxorubicin	1855665	-100001690	9606.ENSP00000361423	-1.CID100001690	0	0	0	0	0	0	0	0.278	0	0.279
AKT1	mitomycin C	1846136	-100005746	9606.ENSP00000270202	-1.CID100005746	0	0	0	0	0	0	0.15	0.177	0	0.279
PDGFRB	vorinostat	1844996	-100005311	9606.ENSP00000261799	-1.CID100005311	0	0	0	0	0	0	0	0.278	0	0.278
TOP1	vinblastine	1854138	-100013342	9606.ENSP00000354522	-1.CID100013342	0	0	0	0	0	0	0	0.278	0	0.278
PDGFRB	retinoic acid	1844996	-100005538	9606.ENSP00000261799	-1.CID100005538	0	0	0	0	0	0	0.15	0.176	0	0.278
CHEK1	ABL1	1859362	1855665	9606.ENSP00000388648	9606.ENSP00000361423	0	0	0	0.623	0	0.111	0	0.519	0	0.278
FGFR1	ABCG2	1859710	1843466	9606.ENSP00000393312	9606.ENSP00000237612	0	0	0	0	0	0	0	0.277	0	0.277
CHEK1	olaparib	1859362	-123725625	9606.ENSP00000388648	-1.CID123725625	0	0	0	0	0	0	0	0.276	0	0.276
MTOR	doxorubicin	1854147	-100001690	9606.ENSP00000354558	-1.CID100001690	0	0	0	0	0	0	0	0.276	0	0.276
TP53	olaparib	1846083	-123725625	9606.ENSP00000269305	-1.CID123725625	0	0	0	0	0	0	0	0.276	0	0.276
CHEK1	TYMS	1859362	1849803	9606.ENSP00000388648	9606.ENSP00000315644	0	0	0	0	0.112	0	0	0.217	0	0.275
gemcitabine	nilotinib	-100003461	-100644241	-1.CID100003461	-1.CID100644241	0	0	0	0	0	0	0	0.275	0	0.275
ATIC	cytarabine	1843445	-100000596	9606.ENSP00000236959	-1.CID100000596	0	0	0	0	0	0	0	0.275	0	0.275
KDR	NVP-BEZ235	1845437	-111977753	9606.ENSP00000263923	-1.CID111977753	0	0	0	0	0	0	0	0.274	0	0.275
temsirolimus	motesanib	-100148191	-111667893	-1.CID100148191	-1.CID111667893	0	0	0	0	0	0	0	0.274	0	0.274
AZD7762	NU7441	-111152667	-111327430	-1.CID111152667	-1.CID111327430	0	0	0	0	0	0	0	0.274	0	0.274
gefitinib	vismodegib	-100123631	-124776445	-1.CID100123631	-1.CID124776445	0	0	0	0	0	0	0	0.274	0	0.274
tanespimycin	NVP-BEZ235	-100151069	-111977753	-1.CID100151069	-1.CID111977753	0	0	0	0	0	0	0	0.274	0	0.274
cisplatin	motesanib	-100002767	-111667893	-1.CID100002767	-1.CID111667893	0	0	0	0	0	0	0	0.274	0	0.274
PD 173074	ponatinib	-100001401	-124826799	-1.CID100001401	-1.CID124826799	0	0	0	0	0	0	0	0.274	0	0.274
bleomycin	gefitinib	-100072466	-100123631	-1.CID100072466	-1.CID100123631	0	0	0	0	0	0	0	0.274	0	0.274
etoposide	pazopanib	-100003310	-110113978	-1.CID100003310	-1.CID110113978	0	0	0	0	0	0	0	0.274	0	0.274
AR	bexarotene	1856164	-100082146	9606.ENSP00000363822	-1.CID100082146	0	0	0	0	0	0.274	0	0	0	0.274
bosutinib	pazopanib	-105328940	-110113978	-1.CID105328940	-1.CID110113978	0	0	0	0	0	0	0	0.274	0	0.274
PD 173074	Ci-1040	-100001401	-106918454	-1.CID100001401	-1.CID106918454	0	0	0	0	0	0	0	0.274	0	0.274
pazopanib	linsitinib	-110113978	-111640390	-1.CID110113978	-1.CID111640390	0	0	0	0	0	0	0	0.274	0	0.274
NVP-AUY922	olaparib	-110096043	-123725625	-1.CID110096043	-1.CID123725625	0	0	0	0	0	0	0	0.274	0	0.274
palbociclib	MK-2206 dihydr.	-105330286	-124964624	-1.CID105330286	-1.CID124964624	0	0	0	0	0	0	0	0.274	0	0.274
BCL2L1	retinoic acid	1848421	-100005538	9606.ENSP00000302564	-1.CID100005538	0	0	0	0	0	0	0.15	0.171	0	0.274
Nutlin-3	navitoclax	-100216345	-124978538	-1.CID100216345	-1.CID124978538	0	0	0	0	0	0	0	0.274	0	0.274
vorinostat	olaparib	-100005311	-123725625	-1.CID100005311	-1.CID123725625	0	0	0	0	0	0	0	0.273	0	0.273
palbociclib	NVP-BEZ235	-105330286	-111977753	-1.CID105330286	-1.CID111977753	0	0	0	0	0	0	0	0.273	0	0.273
JNK inhibi.VII.	PF-562271	-111624601	-111713159	-1.CID111624601	-1.CID111713159	0	0	0	0	0	0	0	0.273	0	0.273
pazopanib	MK-2206 dihydr.	-110113978	-124964624	-1.CID110113978	-1.CID124964624	0	0	0	0	0	0	0	0.273	0	0.273
cytarabine	temsirolimus	-100000596	-100148191	-1.CID100000596	-1.CID100148191	0	0	0	0	0	0	0	0.273	0	0.273
docetaxel	bryostatin 1	-100003143	-100433902	-1.CID100003143	-1.CID100433902	0	0	0	0	0	0	0	0.273	0	0.273
NVP-AUY922	pictilisib	-110096043	-117755052	-1.CID110096043	-1.CID117755052	0	0	0	0	0	0	0	0.273	0	0.273
vorinostat	axitinib	-100005311	-103086685	-1.CID100005311	-1.CID103086685	0	0	0	0	0	0	0	0.273	0	0.273
vinorelbine	motesanib	-100005672	-111667893	-1.CID100005672	-1.CID111667893	0	0	0	0	0	0	0	0.273	0	0.273
temsirolimus	NVP-AUY922	-100148191	-110096043	-1.CID100148191	-1.CID110096043	0	0	0	0	0	0	0	0.273	0	0.273
linsitinib	NVP-BEZ235	-111640390	-111977753	-1.CID111640390	-1.CID111977753	0	0	0	0	0	0	0	0.273	0	0.273
mitomycin C	gefitinib	-100005746	-100123631	-1.CID100005746	-1.CID100123631	0	0	0	0	0	0	0	0.273	0	0.273
olaparib	MK-2206 dihydr.	-123725625	-124964624	-1.CID123725625	-1.CID124964624	0	0	0	0	0	0	0	0.273	0	0.273
patupilone	olaparib	-100388945	-123725625	-1.CID100388945	-1.CID123725625	0	0	0	0	0	0	0	0.273	0	0.273
afatinib	motesanib	-110163178	-111667893	-1.CID110163178	-1.CID111667893	0	0	0	0	0	0	0	0.273	0	0.273
linsitinib	motesanib	-111640390	-111667893	-1.CID111640390	-1.CID111667893	0	0	0	0	0	0	0	0.273	0	0.273
methotrexate	lenalidomide	-100004112	-100216326	-1.CID100004112	-1.CID100216326	0	0	0	0	0	0	0	0.272	0	0.272
RARB	ERBB2	1851458	1846101	9606.ENSP00000332296	9606.ENSP00000269571	0	0	0	0	0	0.149	0	0.18	0	0.272
ATM	bleomycin	1846577	-100072466	9606.ENSP00000278616	-1.CID100072466	0	0	0	0	0	0	0	0.272	0	0.272
tipifarnib	Fti-277	-100148193	-103005531	-1.CID100148193	-1.CID103005531	0	0	0	0	0	0	0	0.272	0	0.272
bryostatin 1	midostaurin	-100433902	-109829523	-1.CID100433902	-1.CID109829523	0	0	0	0	0	0	0	0.272	0	0.272
FGFR1	NVP-BEZ235	1859710	-111977753	9606.ENSP00000393312	-1.CID111977753	0	0	0	0	0	0	0	0.271	0	0.272
tanespimycin	pictilisib	-100151069	-117755052	-1.CID100151069	-1.CID117755052	0	0	0	0	0	0	0	0.272	0	0.272
vinorelbine	veliparib	-100005672	-111842604	-1.CID100005672	-1.CID111842604	0	0	0	0	0	0	0	0.272	0	0.272
NU7441	olaparib	-111327430	-123725625	-1.CID111327430	-1.CID123725625	0	0	0	0	0	0	0	0.271	0	0.271
docetaxel	MK-2206 dihydr.	-100003143	-124964624	-1.CID100003143	-1.CID124964624	0	0	0	0	0	0	0	0.271	0	0.271
vorinostat	NVP-BEZ235	-100005311	-111977753	-1.CID100005311	-1.CID111977753	0	0	0	0	0	0	0	0.271	0	0.271
gefitinib	lenalidomide	-100123631	-100216326	-1.CID100123631	-1.CID100216326	0	0	0	0	0	0	0	0.271	0	0.271
tanespimycin	axitinib	-100151069	-103086685	-1.CID100151069	-1.CID103086685	0	0	0	0	0	0	0	0.271	0	0.271
tanespimycin	Cct018159	-100151069	-105327091	-1.CID100151069	-1.CID105327091	0	0	0	0	0	0	0	0.271	0	0.271
PDGFRB	CDK4	1844996	1844551	9606.ENSP00000261799	9606.ENSP00000257904	0	0	0	0.656	0	0.107	0	0.552	0	0.27
bexarotene	lenalidomide	-100082146	-100216326	-1.CID100082146	-1.CID100216326	0	0	0	0	0	0	0	0.27	0	0.27
palbociclib	Serdemetan	-105330286	-111609586	-1.CID105330286	-1.CID111609586	0	0	0	0	0	0	0	0.27	0	0.27
bicalutamide	NVP-BEZ235	-100002375	-111977753	-1.CID100002375	-1.CID111977753	0	0	0	0	0	0	0	0.27	0	0.27
pictilisib	olaparib	-117755052	-123725625	-1.CID117755052	-1.CID123725625	0	0	0	0	0	0	0	0.27	0	0.27
lestaurtinib	nilotinib	-100126565	-100644241	-1.CID100126565	-1.CID100644241	0	0	0	0	0	0	0	0.27	0	0.27
NVP-BEZ235	BMS-754807	-111977753	-124785538	-1.CID111977753	-1.CID124785538	0	0	0	0	0	0	0	0.27	0	0.27
gemcitabine	linsitinib	-100003461	-111640390	-1.CID100003461	-1.CID111640390	0	0	0	0	0	0	0	0.27	0	0.27
ABCB1	SMO	1845794	1843960	9606.ENSP00000265724	9606.ENSP00000249373	0	0	0	0	0	0	0	0.27	0	0.27
DHFR	KIT	1859928	1847112	9606.ENSP00000396308	9606.ENSP00000288135	0	0	0	0	0	0	0	0.269	0	0.269
KIT	temsirolimus	1847112	-100148191	9606.ENSP00000288135	-1.CID100148191	0	0	0	0	0	0	0	0.269	0	0.269
JAK2	NVP-BEZ235	1857411	-111977753	9606.ENSP00000371067	-1.CID111977753	0	0	0	0	0	0	0	0.269	0	0.269
Ci-1040	MK-2206 dihydr.	-106918454	-124964624	-1.CID106918454	-1.CID124964624	0	0	0	0	0	0	0	0.269	0	0.269
KIT	cytarabine	1847112	-100000596	9606.ENSP00000288135	-1.CID100000596	0	0	0	0	0	0	0	0.268	0	0.268
DCK	ABCG2	1847023	1843466	9606.ENSP00000286648	9606.ENSP00000237612	0	0	0	0	0	0	0	0.267	0	0.267
camptothecin	retinoic acid	-100002538	-100005538	-1.CID100002538	-1.CID100005538	0	0	0	0	0	0	0	0.267	0	0.267
ATM	ERBB3	1846577	1845918	9606.ENSP00000278616	9606.ENSP00000267101	0	0	0	0	0	0	0	0.266	0	0.266
KIT	Sb 216763	1847112	-100176158	9606.ENSP00000288135	-1.CID100176158	0	0	0	0	0	0	0	0.265	0	0.266
NTRK1	AR	1861874	1856164	9606.ENSP00000431418	9606.ENSP00000363822	0	0	0	0	0	0	0	0.265	0	0.265
CYP3A4	EGFR	1852052	1846445	9606.ENSP00000337915	9606.ENSP00000275493	0	0	0	0	0	0	0	0.265	0	0.265
EGFR	GSK1904529A	1846445	-125124816	9606.ENSP00000275493	-1.CID125124816	0	0	0	0	0	0	0	0	0.264	0.264
MTOR	NU7441	1854147	-111327430	9606.ENSP00000354558	-1.CID111327430	0	0	0	0	0	0.264	0	0	0	0.264
FGFR1	SMO	1859710	1843960	9606.ENSP00000393312	9606.ENSP00000249373	0	0	0	0	0	0.101	0	0.215	0	0.264
KIT	gemcitabine	1847112	-100003461	9606.ENSP00000288135	-1.CID100003461	0	0	0	0	0	0	0	0.264	0	0.264
ABL1	mitomycin C	1855665	-100005746	9606.ENSP00000361423	-1.CID100005746	0	0	0	0	0	0	0	0.264	0	0.264
EGFR	CDK4	1846445	1844551	9606.ENSP00000275493	9606.ENSP00000257904	0	0	0	0.655	0	0	0	0.688	0	0.264
DHFR	AR	1859928	1856164	9606.ENSP00000396308	9606.ENSP00000363822	0	0	0	0	0	0	0	0.263	0	0.263
KIT	docetaxel	1847112	-100003143	9606.ENSP00000288135	-1.CID100003143	0	0	0	0	0	0	0	0.263	0	0.263
AKT1	Fti-277	1846136	-103005531	9606.ENSP00000270202	-1.CID103005531	0	0	0	0	0	0	0	0.261	0	0.263
CHEK1	tanespimycin	1859362	-100151069	9606.ENSP00000388648	-1.CID100151069	0	0	0	0	0	0	0	0.263	0	0.263
KDR	retinoic acid	1845437	-100005538	9606.ENSP00000263923	-1.CID100005538	0	0	0	0	0	0	0.15	0.159	0	0.263
ABL1	NVP-BEZ235	1855665	-111977753	9606.ENSP00000361423	-1.CID111977753	0	0	0	0	0	0	0	0.262	0	0.263
methotrexate	temsirolimus	-100004112	-100148191	-1.CID100004112	-1.CID100148191	0	0	0	0	0	0	0	0.262	0	0.262
KIT	methotrexate	1847112	-100004112	9606.ENSP00000288135	-1.CID100004112	0	0	0	0	0	0	0	0.262	0	0.262
FGFR1	ATM	1859710	1846577	9606.ENSP00000393312	9606.ENSP00000278616	0	0	0	0	0	0	0	0.262	0	0.262
CDA	BCL2L1	1856229	1848421	9606.ENSP00000364212	9606.ENSP00000302564	0	0	0	0	0	0	0	0.262	0	0.262
TOP2A	ERBB3	1860923	1845918	9606.ENSP00000411532	9606.ENSP00000267101	0	0	0	0	0	0	0	0.262	0	0.262
RARA	cytarabine	1844268	-100000596	9606.ENSP00000254066	-1.CID100000596	0	0	0	0	0	0	0	0.262	0	0.262
ABL1	Wee1 inhibitor	1855665	-110384072	9606.ENSP00000361423	-1.CID110384072	0	0	0	0	0	0.261	0	0	0	0.261
DCK	CDK6	1847023	1845799	9606.ENSP00000286648	9606.ENSP00000265734	0	0	0	0	0.092	0	0	0.219	0	0.261
FGFR1	GART	1859710	1857440	9606.ENSP00000393312	9606.ENSP00000371236	0	0	0	0	0	0	0	0.261	0	0.261
TOP1	gemcitabine	1854138	-100003461	9606.ENSP00000354522	-1.CID100003461	0	0	0	0	0	0	0	0.261	0	0.261
pazopanib	veliparib	-110113978	-111842604	-1.CID110113978	-1.CID111842604	0	0	0	0	0	0	0	0.26	0	0.26
linsitinib	olaparib	-111640390	-123725625	-1.CID111640390	-1.CID123725625	0	0	0	0	0	0	0	0.26	0	0.26
AZD8055	PF-4708671	-125001065	-151371303	-1.CID125001065	-1.CID151371303	0	0	0	0	0	0	0	0.26	0	0.26
TYMS	ABCG2	1849803	1843466	9606.ENSP00000315644	9606.ENSP00000237612	0	0	0	0	0	0	0	0.26	0	0.26
rucaparib	NU7441	-109931953	-111327430	-1.CID109931953	-1.CID111327430	0	0	0	0	0	0	0	0.26	0	0.26
Sb 216763	Fti-277	-100176158	-103005531	-1.CID100176158	-1.CID103005531	0	0	0	0	0	0	0	0.259	0	0.259
Nutlin-3	PLX-4720	-100216345	-124180719	-1.CID100216345	-1.CID124180719	0	0	0	0	0	0	0	0.259	0	0.259
tanespimycin	olaparib	-100151069	-123725625	-1.CID100151069	-1.CID123725625	0	0	0	0	0	0	0	0.259	0	0.259
cytarabine	midostaurin	-100000596	-109829523	-1.CID100000596	-1.CID109829523	0	0	0	0	0	0	0	0.259	0	0.259
Nutlin-3	ATM kinase inh.	-100216345	-105278396	-1.CID100216345	-1.CID105278396	0	0	0	0	0	0	0	0.259	0	0.259
FGFR1	KIT	1859710	1847112	9606.ENSP00000393312	9606.ENSP00000288135	0	0	0	0.695	0	0	0	0.757	0	0.259
retinoic acid	olaparib	-100005538	-123725625	-1.CID100005538	-1.CID123725625	0	0	0	0	0	0	0	0.259	0	0.259
PDGFRB	bleomycin	1844996	-100072466	9606.ENSP00000261799	-1.CID100072466	0	0	0	0	0	0	0	0.258	0	0.259
temsirolimus	OSU-03012	-100148191	-110027278	-1.CID100148191	-1.CID110027278	0	0	0	0	0	0	0	0.259	0	0.259
docetaxel	vismodegib	-100003143	-124776445	-1.CID100003143	-1.CID124776445	0	0	0	0	0	0	0	0.258	0	0.258
JAK2	MAPK12	1857411	1842497	9606.ENSP00000371067	9606.ENSP00000215659	0	0	0	0.654	0	0.194	0	0.264	0	0.258
lenalidomide	motesanib	-100216326	-111667893	-1.CID100216326	-1.CID111667893	0	0	0	0	0	0	0	0.258	0	0.258
PD 0325901	AZD8055	-109826528	-125001065	-1.CID109826528	-1.CID125001065	0	0	0	0	0	0	0	0.258	0	0.258
PARP1	RARB	1854450	1851458	9606.ENSP00000355759	9606.ENSP00000332296	0	0	0	0	0	0	0	0.259	0	0.258
BX-795	Akti-1/2	-110077147	-110196499	-1.CID110077147	-1.CID110196499	0	0	0	0	0	0	0	0.258	0	0.258
TYMS	thapsigargin	1849803	-100005428	9606.ENSP00000315644	-1.CID100005428	0	0	0	0	0	0	0.15	0.152	0	0.258
camptothecin	embelin	-100002538	-100003218	-1.CID100002538	-1.CID100003218	0	0	0	0	0	0	0	0.258	0	0.258
TOP2A	PAICS	1860923	1858750	9606.ENSP00000411532	9606.ENSP00000382595	0	0	0	0	0.113	0	0	0.198	0	0.258
camptothecin	NU7441	-100002538	-111327430	-1.CID100002538	-1.CID111327430	0	0	0	0	0	0	0	0.258	0	0.258
methotrexate	nilotinib	-100004112	-100644241	-1.CID100004112	-1.CID100644241	0	0	0	0	0	0	0	0.258	0	0.258
PD 0325901	navitoclax	-109826528	-124978538	-1.CID109826528	-1.CID124978538	0	0	0	0	0	0	0	0.258	0	0.258
temsirolimus	AZD-6482	-100148191	-110364098	-1.CID100148191	-1.CID110364098	0	0	0	0	0	0	0	0.258	0	0.258
vinorelbine	obatoclax	-100005672	-111244031	-1.CID100005672	-1.CID111244031	0	0	0	0	0	0	0	0.258	0	0.258
KIT	tanespimycin	1847112	-100151069	9606.ENSP00000288135	-1.CID100151069	0	0	0	0	0	0	0.15	0.153	0	0.258
pictilisib	BMS-754807	-117755052	-124785538	-1.CID117755052	-1.CID124785538	0	0	0	0	0	0	0	0.258	0	0.258
temsirolimus	PLX-4720	-100148191	-124180719	-1.CID100148191	-1.CID124180719	0	0	0	0	0	0	0	0.257	0	0.257
etoposide	navitoclax	-100003310	-124978538	-1.CID100003310	-1.CID124978538	0	0	0	0	0	0	0	0.257	0	0.257
AZD7762	veliparib	-111152667	-111842604	-1.CID111152667	-1.CID111842604	0	0	0	0	0	0	0	0.257	0	0.257
docetaxel	BMS-754807	-100003143	-124785538	-1.CID100003143	-1.CID124785538	0	0	0	0	0	0	0	0.257	0	0.257
vinblastine	temsirolimus	-100013342	-100148191	-1.CID100013342	-1.CID100148191	0	0	0	0	0	0	0	0.257	0	0.257
PDGFRB	Sb 216763	1844996	-100176158	9606.ENSP00000261799	-1.CID100176158	0	0	0	0	0	0	0	0.256	0	0.257
vorinostat	navitoclax	-100005311	-124978538	-1.CID100005311	-1.CID124978538	0	0	0	0	0	0	0	0.257	0	0.257
PAICS	PDGFRB	1858750	1844996	9606.ENSP00000382595	9606.ENSP00000261799	0	0	0	0	0	0.237	0	0.067	0	0.257
TYMS	gefitinib	1849803	-100123631	9606.ENSP00000315644	-1.CID100123631	0	0	0	0	0	0	0.15	0.151	0	0.256
KDR	CDK4	1845437	1844551	9606.ENSP00000263923	9606.ENSP00000257904	0	0	0	0.645	0	0.107	0	0.492	0	0.256
KLK3	bleomycin	1849687	-100072466	9606.ENSP00000314151	-1.CID100072466	0	0	0	0	0	0	0	0.256	0	0.256
methotrexate	tanespimycin	-100004112	-100151069	-1.CID100004112	-1.CID100151069	0	0	0	0	0	0.256	0	0	0	0.256
JAK2	KDR	1857411	1845437	9606.ENSP00000371067	9606.ENSP00000263923	0	0	0	0.619	0	0.08	0	0.52	0	0.255
AKT1	Sb 216763	1846136	-100176158	9606.ENSP00000270202	-1.CID100176158	0	0	0	0	0	0	0	0.255	0	0.255
PFAS	MAPK14	1849628	1843222	9606.ENSP00000313490	9606.ENSP00000229794	0	0	0	0	0	0.254	0	0	0	0.254
BCL2L1	RARA	1848421	1844268	9606.ENSP00000302564	9606.ENSP00000254066	0	0	0	0	0	0	0	0.254	0	0.254
PFAS	MAPK12	1849628	1842497	9606.ENSP00000313490	9606.ENSP00000215659	0	0	0	0	0	0.254	0	0	0	0.254
DHFR	BCL2L1	1859928	1848421	9606.ENSP00000396308	9606.ENSP00000302564	0	0	0	0	0	0	0	0.254	0	0.254
KIT	MAPK12	1847112	1842497	9606.ENSP00000288135	9606.ENSP00000215659	0	0	0	0.63	0	0.202	0	0.208	0	0.253
DHFR	MTOR	1859928	1854147	9606.ENSP00000396308	9606.ENSP00000354558	0	0	0	0	0.09	0	0	0.213	0	0.253
bicalutamide	vorinostat	-100002375	-100005311	-1.CID100002375	-1.CID100005311	0	0	0	0	0	0	0	0.253	0	0.253
BCL2L1	Nutlin-3	1848421	-100216345	9606.ENSP00000302564	-1.CID100216345	0	0	0	0	0	0	0.15	0.146	0	0.252
CASP3	methotrexate	1849375	-100004112	9606.ENSP00000311032	-1.CID100004112	0	0	0	0	0	0	0.15	0.146	0	0.252
GART	ERBB2	1857440	1846101	9606.ENSP00000371236	9606.ENSP00000269571	0	0	0	0	0	0	0	0.25	0	0.251
cytarabine	Sb 216763	-100000596	-100176158	-1.CID100000596	-1.CID100176158	0	0	0	0	0	0	0	0.25	0	0.25
TP53	bicalutamide	1846083	-100002375	9606.ENSP00000269305	-1.CID100002375	0	0	0	0	0	0	0.15	0.144	0	0.25
ABCG2	mitomycin C	1843466	-100005746	9606.ENSP00000237612	-1.CID100005746	0	0	0	0	0	0	0	0.25	0	0.25
KIT	etoposide	1847112	-100003310	9606.ENSP00000288135	-1.CID100003310	0	0	0	0	0	0	0	0.25	0	0.25
ERBB2	mitomycin C	1846101	-100005746	9606.ENSP00000269571	-1.CID100005746	0	0	0	0	0	0	0	0.249	0	0.249
JAK2	DCK	1857411	1847023	9606.ENSP00000371067	9606.ENSP00000286648	0	0	0	0	0	0	0	0.249	0	0.249
KLK3	cisplatin	1849687	-100002767	9606.ENSP00000314151	-1.CID100002767	0	0	0	0	0	0	0	0.249	0	0.249
RXRA	EGFR	1861433	1846445	9606.ENSP00000419692	9606.ENSP00000275493	0	0	0	0	0	0.149	0	0.153	0	0.248
HSP90AA1	thapsigargin	1851814	-100005428	9606.ENSP00000335153	-1.CID100005428	0	0	0	0	0	0	0.15	0.142	0	0.248
RARG	EGFR	1858196	1846445	9606.ENSP00000377947	9606.ENSP00000275493	0	0	0	0	0	0.149	0	0.153	0	0.248
PAICS	KDR	1858750	1845437	9606.ENSP00000382595	9606.ENSP00000263923	0	0	0	0	0	0.237	0	0.055	0	0.248
PDGFRB	vx-702	1844996	-110341154	9606.ENSP00000261799	-1.CID110341154	0	0	0	0	0	0.247	0	0	0	0.247
KIT	KDR	1847112	1845437	9606.ENSP00000288135	9606.ENSP00000263923	0	0	0	0.743	0	0	0	0.843	0	0.247
KIT	CDK6	1847112	1845799	9606.ENSP00000288135	9606.ENSP00000265734	0	0	0	0.639	0	0.107	0	0.457	0	0.247
BCL2L1	mitomycin C	1848421	-100005746	9606.ENSP00000302564	-1.CID100005746	0	0	0	0	0	0	0.15	0.139	0	0.246
ERBB2	CDK4	1846101	1844551	9606.ENSP00000269571	9606.ENSP00000257904	0	0	0	0.646	0	0	0	0.622	0	0.246
etoposide	rucaparib	-100003310	-109931953	-1.CID100003310	-1.CID109931953	0	0	0	0	0	0	0	0.246	0	0.246
TOP1	retinoic acid	1854138	-100005538	9606.ENSP00000354522	-1.CID100005538	0	0	0	0	0	0	0.15	0.139	0	0.246
AKT1	bryostatin 1	1846136	-100433902	9606.ENSP00000270202	-1.CID100433902	0	0	0	0	0	0	0	0.246	0	0.246
CHEK1	Nutlin-3	1859362	-100216345	9606.ENSP00000388648	-1.CID100216345	0	0	0	0	0	0	0	0.245	0	0.245
DHFR	vorinostat	1859928	-100005311	9606.ENSP00000396308	-1.CID100005311	0	0	0	0	0	0	0.15	0.138	0	0.245
temsirolimus	navitoclax	-100148191	-124978538	-1.CID100148191	-1.CID124978538	0	0	0	0	0	0	0	0.245	0	0.245
ABL1	DCK	1855665	1847023	9606.ENSP00000361423	9606.ENSP00000286648	0	0	0	0	0	0	0	0.245	0	0.245
vorinostat	midostaurin	-100005311	-109829523	-1.CID100005311	-1.CID109829523	0	0	0	0	0	0	0	0.244	0	0.244
GART	EGFR	1857440	1846445	9606.ENSP00000371236	9606.ENSP00000275493	0	0	0	0	0	0	0	0.244	0	0.244
PARP1	MAPK14	1854450	1843222	9606.ENSP00000355759	9606.ENSP00000229794	0	0	0	0	0	0	0	0.244	0	0.244
CYP3A4	methotrexate	1852052	-100004112	9606.ENSP00000337915	-1.CID100004112	0	0	0	0	0	0	0.15	0.137	0	0.244
TOP2B	gefitinib	1859958	-100123631	9606.ENSP00000396704	-1.CID100123631	0	0	0	0	0	0	0	0.242	0	0.242
DHFR	FGFR1	1859928	1859710	9606.ENSP00000396308	9606.ENSP00000393312	0	0	0	0	0	0	0	0.242	0	0.242
CDA	AKT1	1856229	1846136	9606.ENSP00000364212	9606.ENSP00000270202	0	0	0	0	0	0	0	0.243	0	0.242
TOP2A	gefitinib	1860923	-100123631	9606.ENSP00000411532	-1.CID100123631	0	0	0	0	0	0	0	0.242	0	0.242
TOP2B	BCL2L1	1859958	1848421	9606.ENSP00000396704	9606.ENSP00000302564	0	0	0	0	0	0	0	0.243	0	0.242
ERBB2	GSK1904529A	1846101	-125124816	9606.ENSP00000269571	-1.CID125124816	0	0	0	0	0	0	0	0	0.242	0.242
cisplatin	navitoclax	-100002767	-124978538	-1.CID100002767	-1.CID124978538	0	0	0	0	0	0	0	0.242	0	0.242
TOP2A	mitomycin C	1860923	-100005746	9606.ENSP00000411532	-1.CID100005746	0	0	0	0	0	0	0	0.242	0	0.242
TOP2B	mitomycin C	1859958	-100005746	9606.ENSP00000396704	-1.CID100005746	0	0	0	0	0	0	0	0.242	0	0.242
EGFR	midostaurin	1846445	-109829523	9606.ENSP00000275493	-1.CID109829523	0	0	0	0	0	0.242	0	0	0	0.242
vinorelbine	NVP-BEZ235	-100005672	-111977753	-1.CID100005672	-1.CID111977753	0	0	0	0	0	0	0	0.242	0	0.242
HSP90AA1	gemcitabine	1851814	-100003461	9606.ENSP00000335153	-1.CID100003461	0	0	0	0	0	0	0	0.241	0	0.241
KIT	DCK	1847112	1847023	9606.ENSP00000288135	9606.ENSP00000286648	0	0	0	0	0	0	0	0.241	0	0.241
EGFR	BIRB796	1846445	-100156422	9606.ENSP00000275493	-1.CID100156422	0	0	0	0	0	0.241	0	0	0	0.241
KIT	BMS-754807	1847112	-124785538	9606.ENSP00000288135	-1.CID124785538	0	0	0	0	0	0.24	0	0	0	0.24
GART	retinoic acid	1857440	-100005538	9606.ENSP00000371236	-1.CID100005538	0	0	0	0	0	0	0.15	0.132	0	0.24
bleomycin	bryostatin 1	-100072466	-100433902	-1.CID100072466	-1.CID100433902	0	0	0	0	0	0	0	0.24	0	0.24
BCL2L1	ATIC	1848421	1843445	9606.ENSP00000302564	9606.ENSP00000236959	0	0	0	0	0	0	0	0.241	0	0.24
ERBB2	patupilone	1846101	-100388945	9606.ENSP00000269571	-1.CID100388945	0	0	0	0	0	0	0	0.24	0	0.24
KDR	BMS-754807	1845437	-124785538	9606.ENSP00000263923	-1.CID124785538	0	0	0	0	0	0.24	0	0	0	0.24
tanespimycin	PD 0325901	-100151069	-109826528	-1.CID100151069	-1.CID109826528	0	0	0	0	0	0	0	0.24	0	0.24
ABL1	BMS-754807	1855665	-124785538	9606.ENSP00000361423	-1.CID124785538	0	0	0	0	0	0.24	0	0	0	0.24
FGFR1	BMS-754807	1859710	-124785538	9606.ENSP00000393312	-1.CID124785538	0	0	0	0	0	0.24	0	0	0	0.24
NTRK1	RARA	1861874	1844268	9606.ENSP00000431418	9606.ENSP00000254066	0	0	0	0	0	0	0	0.241	0	0.24
EGFR	MK-2206 dihydr.	1846445	-124964624	9606.ENSP00000275493	-1.CID124964624	0	0	0	0	0	0	0	0.239	0	0.239
GART	CDK4	1857440	1844551	9606.ENSP00000371236	9606.ENSP00000257904	0	0	0	0	0.07	0	0	0.215	0	0.239
BCL2L1	ponatinib	1848421	-124826799	9606.ENSP00000302564	-1.CID124826799	0	0	0	0	0	0	0	0.239	0	0.239
CASP3	ABCB1	1849375	1845794	9606.ENSP00000311032	9606.ENSP00000265724	0	0	0	0	0	0	0	0.239	0	0.239
JAK2	CDK4	1857411	1844551	9606.ENSP00000371067	9606.ENSP00000257904	0	0	0	0.673	0	0.107	0	0.476	0	0.239
CHEK1	RO-3306	1859362	-111631681	9606.ENSP00000388648	-1.CID111631681	0	0	0	0	0	0	0	0.239	0	0.239
ABCB1	CDK4	1845794	1844551	9606.ENSP00000265724	9606.ENSP00000257904	0	0	0	0	0	0.074	0	0.212	0	0.239
TOP1	lestaurtinib	1854138	-100126565	9606.ENSP00000354522	-1.CID100126565	0	0	0	0	0	0	0	0.166	0.113	0.238
TOP1	methotrexate	1854138	-100004112	9606.ENSP00000354522	-1.CID100004112	0	0	0	0	0	0	0	0.238	0	0.238
PDGFRB	lenalidomide	1844996	-100216326	9606.ENSP00000261799	-1.CID100216326	0	0	0	0	0	0	0	0.238	0	0.238
veliparib	BMS-754807	-111842604	-124785538	-1.CID111842604	-1.CID124785538	0	0	0	0	0	0	0	0.238	0	0.238
cytarabine	bosutinib	-100000596	-105328940	-1.CID100000596	-1.CID105328940	0	0	0	0	0	0	0	0.238	0	0.238
bosutinib	midostaurin	-105328940	-109829523	-1.CID105328940	-1.CID109829523	0	0	0	0	0	0	0	0.237	0	0.237
PAICS	JAK2	1858750	1857411	9606.ENSP00000382595	9606.ENSP00000371067	0	0	0	0	0	0.237	0	0	0	0.237
cisplatin	thapsigargin	-100002767	-100005428	-1.CID100002767	-1.CID100005428	0	0	0	0	0	0	0	0.237	0	0.237
FGFR1	PAICS	1859710	1858750	9606.ENSP00000393312	9606.ENSP00000382595	0	0	0	0	0	0.237	0	0	0	0.237
nilotinib	afatinib	-100644241	-110163178	-1.CID100644241	-1.CID110163178	0	0	0	0	0	0	0	0.237	0	0.237
ABL1	afatinib	1855665	-110163178	9606.ENSP00000361423	-1.CID110163178	0	0	0	0	0	0.237	0	0	0	0.237
PAICS	ABL1	1858750	1855665	9606.ENSP00000382595	9606.ENSP00000361423	0	0	0	0	0	0.237	0	0	0	0.237
PAICS	KIT	1858750	1847112	9606.ENSP00000382595	9606.ENSP00000288135	0	0	0	0	0	0.237	0	0	0	0.237
vorinostat	afatinib	-100005311	-110163178	-1.CID100005311	-1.CID110163178	0	0	0	0	0	0	0	0.236	0	0.236
PDGFRB	MK-2206 dihydr.	1844996	-124964624	9606.ENSP00000261799	-1.CID124964624	0	0	0	0	0	0	0	0.236	0	0.236
cytarabine	ponatinib	-100000596	-124826799	-1.CID100000596	-1.CID124826799	0	0	0	0	0	0	0	0.236	0	0.236
EGFR	tipifarnib	1846445	-100148193	9606.ENSP00000275493	-1.CID100148193	0	0	0	0	0	0	0	0.236	0	0.236
KDR	MK-2206 dihydr.	1845437	-124964624	9606.ENSP00000263923	-1.CID124964624	0	0	0	0	0	0	0	0.236	0	0.236
pazopanib	BMS-754807	-110113978	-124785538	-1.CID110113978	-1.CID124785538	0	0	0	0	0	0	0	0.236	0	0.236
DHFR	KDR	1859928	1845437	9606.ENSP00000396308	9606.ENSP00000263923	0	0	0	0	0	0	0	0.235	0	0.235
MTOR	ATM kinase inh.	1854147	-105278396	9606.ENSP00000354558	-1.CID105278396	0	0	0	0	0	0.235	0	0	0	0.235
TOP2A	RARA	1860923	1844268	9606.ENSP00000411532	9606.ENSP00000254066	0	0	0	0	0	0	0	0.235	0	0.235
AR	PARP1	1856164	1854450	9606.ENSP00000363822	9606.ENSP00000355759	0	0	0	0	0	0	0	0.235	0	0.235
tanespimycin	PLX-4720	-100151069	-124180719	-1.CID100151069	-1.CID124180719	0	0	0	0	0	0	0	0.235	0	0.235
elesclomol	obatoclax	-100300471	-111244031	-1.CID100300471	-1.CID111244031	0	0	0	0	0	0	0	0.235	0	0.235
ATM	ABCG2	1846577	1843466	9606.ENSP00000278616	9606.ENSP00000237612	0	0	0	0	0	0	0	0.235	0	0.235
selumetinib	Serdemetan	-110127622	-111609586	-1.CID110127622	-1.CID111609586	0	0	0	0	0	0	0	0.235	0	0.235
CYP3A4	BMS-754807	1852052	-124785538	9606.ENSP00000337915	-1.CID124785538	0	0	0	0	0	0.235	0	0	0	0.235
PDGFRB	BIRB796	1844996	-100156422	9606.ENSP00000261799	-1.CID100156422	0	0	0	0	0	0.235	0	0	0	0.235
KDR	lenalidomide	1845437	-100216326	9606.ENSP00000263923	-1.CID100216326	0	0	0	0	0	0	0	0.234	0	0.234
ABL1	pazopanib	1855665	-110113978	9606.ENSP00000361423	-1.CID110113978	0	0	0	0	0	0.234	0	0	0	0.234
ERBB3	ABCG2	1845918	1843466	9606.ENSP00000267101	9606.ENSP00000237612	0	0	0	0	0	0	0	0.234	0	0.234
nilotinib	palbociclib	-100644241	-105330286	-1.CID100644241	-1.CID105330286	0	0	0	0	0	0	0	0.234	0	0.234
TOP2A	ABL1	1860923	1855665	9606.ENSP00000411532	9606.ENSP00000361423	0	0	0	0	0	0	0	0.234	0	0.234
RARA	MAPK12	1844268	1842497	9606.ENSP00000254066	9606.ENSP00000215659	0	0	0	0	0	0.099	0	0.185	0	0.234
ATM	rucaparib	1846577	-109931953	9606.ENSP00000278616	-1.CID109931953	0	0	0	0	0	0	0	0.234	0	0.234
DCK	MAPK14	1847023	1843222	9606.ENSP00000286648	9606.ENSP00000229794	0	0	0	0	0	0	0	0.234	0	0.234
TOP1	midostaurin	1854138	-109829523	9606.ENSP00000354522	-1.CID109829523	0	0	0	0	0	0	0	0.166	0.109	0.234
RARG	MAPK12	1858196	1842497	9606.ENSP00000377947	9606.ENSP00000215659	0	0	0	0	0	0.099	0	0.185	0	0.234
AR	ABCB1	1856164	1845794	9606.ENSP00000363822	9606.ENSP00000265724	0	0	0	0	0	0	0	0.234	0	0.234
doxorubicin	bosutinib	-100001690	-105328940	-1.CID100001690	-1.CID105328940	0	0	0	0	0	0	0	0.234	0	0.234
RARB	MAPK12	1851458	1842497	9606.ENSP00000332296	9606.ENSP00000215659	0	0	0	0	0	0.099	0	0.185	0	0.234
bosutinib	afatinib	-105328940	-110163178	-1.CID105328940	-1.CID110163178	0	0	0	0	0	0	0	0.233	0	0.233
olaparib	vismodegib	-123725625	-124776445	-1.CID123725625	-1.CID124776445	0	0	0	0	0	0	0	0.233	0	0.233
gefitinib	AZD8055	-100123631	-125001065	-1.CID100123631	-1.CID125001065	0	0	0	0	0	0	0	0.233	0	0.233
ERBB2	olaparib	1846101	-123725625	9606.ENSP00000269571	-1.CID123725625	0	0	0	0	0	0	0	0.233	0	0.233
FGFR1	CDK4	1859710	1844551	9606.ENSP00000393312	9606.ENSP00000257904	0	0	0	0.675	0	0.107	0	0.458	0	0.233
vorinostat	vinorelbine	-100005311	-100005672	-1.CID100005311	-1.CID100005672	0	0	0	0	0	0	0	0.233	0	0.233
retinoic acid	PD 0325901	-100005538	-109826528	-1.CID100005538	-1.CID109826528	0	0	0	0	0	0	0	0.232	0	0.232
etoposide	nilotinib	-100003310	-100644241	-1.CID100003310	-1.CID100644241	0	0	0	0	0	0	0	0.232	0	0.232
TOP1	CDK6	1854138	1845799	9606.ENSP00000354522	9606.ENSP00000265734	0	0	0	0	0	0	0	0.232	0	0.232
KDR	selumetinib	1845437	-110127622	9606.ENSP00000263923	-1.CID110127622	0	0	0	0	0	0	0	0.231	0	0.231
CHEK1	mitomycin C	1859362	-100005746	9606.ENSP00000388648	-1.CID100005746	0	0	0	0	0	0	0	0.231	0	0.231
CDK4	doxorubicin	1844551	-100001690	9606.ENSP00000257904	-1.CID100001690	0	0	0	0	0	0	0	0.231	0	0.231
MAPK14	gefitinib	1843222	-100123631	9606.ENSP00000229794	-1.CID100123631	0	0	0	0	0	0.166	0	0.105	0	0.231
docetaxel	rucaparib	-100003143	-109931953	-1.CID100003143	-1.CID109931953	0	0	0	0	0	0	0	0.231	0	0.231
doxorubicin	bexarotene	-100001690	-100082146	-1.CID100001690	-1.CID100082146	0	0	0	0	0	0	0	0.231	0	0.231
vorinostat	MK-2206 dihydr.	-100005311	-124964624	-1.CID100005311	-1.CID124964624	0	0	0	0	0	0	0	0.23	0	0.23
NVP-AUY922	veliparib	-110096043	-111842604	-1.CID110096043	-1.CID111842604	0	0	0	0	0	0	0	0.23	0	0.23
lenalidomide	nilotinib	-100216326	-100644241	-1.CID100216326	-1.CID100644241	0	0	0	0	0	0	0	0.23	0	0.23
Nutlin-3	MK-2206 dihydr.	-100216345	-124964624	-1.CID100216345	-1.CID124964624	0	0	0	0	0	0	0	0.23	0	0.23
3'',4''-O-diac.	PF-4708671	-110459196	-151371303	-1.CID110459196	-1.CID151371303	0	0	0	0	0	0	0	0.23	0	0.23
ATM kinase inh.	veliparib	-105278396	-111842604	-1.CID105278396	-1.CID111842604	0	0	0	0	0	0	0	0.23	0	0.23
cisplatin	linsitinib	-100002767	-111640390	-1.CID100002767	-1.CID111640390	0	0	0	0	0	0	0	0.23	0	0.23
KDR	olaparib	1845437	-123725625	9606.ENSP00000263923	-1.CID123725625	0	0	0	0	0	0	0	0.23	0	0.23
docetaxel	palbociclib	-100003143	-105330286	-1.CID100003143	-1.CID105330286	0	0	0	0	0	0	0	0.23	0	0.23
etoposide	tanespimycin	-100003310	-100151069	-1.CID100003310	-1.CID100151069	0	0	0	0	0	0	0	0.23	0	0.23
selumetinib	obatoclax	-110127622	-111244031	-1.CID110127622	-1.CID111244031	0	0	0	0	0	0	0	0.23	0	0.23
camptothecin	AZD7762	-100002538	-111152667	-1.CID100002538	-1.CID111152667	0	0	0	0	0	0	0	0.23	0	0.23
bosutinib	NVP-BEZ235	-105328940	-111977753	-1.CID105328940	-1.CID111977753	0	0	0	0	0	0	0	0.23	0	0.23
PD 173074	afatinib	-100001401	-110163178	-1.CID100001401	-1.CID110163178	0	0	0	0	0	0	0	0.23	0	0.23
palbociclib	pazopanib	-105330286	-110113978	-1.CID105330286	-1.CID110113978	0	0	0	0	0	0	0	0.23	0	0.23
vinblastine	navitoclax	-100013342	-124978538	-1.CID100013342	-1.CID124978538	0	0	0	0	0	0	0	0.23	0	0.23
pazopanib	vismodegib	-110113978	-124776445	-1.CID110113978	-1.CID124776445	0	0	0	0	0	0	0	0.23	0	0.23
docetaxel	linsitinib	-100003143	-111640390	-1.CID100003143	-1.CID111640390	0	0	0	0	0	0	0	0.23	0	0.23
vinblastine	gefitinib	-100013342	-100123631	-1.CID100013342	-1.CID100123631	0	0	0	0	0	0	0	0.23	0	0.23
vinorelbine	BMS-754807	-100005672	-124785538	-1.CID100005672	-1.CID124785538	0	0	0	0	0	0	0	0.23	0	0.23
Ci-1040	GSK 650394	-106918454	-125022668	-1.CID106918454	-1.CID125022668	0	0	0	0	0	0	0	0.23	0	0.23
linsitinib	veliparib	-111640390	-111842604	-1.CID111640390	-1.CID111842604	0	0	0	0	0	0	0	0.23	0	0.23
EGFR	NVP-BEZ235	1846445	-111977753	9606.ENSP00000275493	-1.CID111977753	0	0	0	0	0	0	0	0.23	0	0.23
afatinib	veliparib	-110163178	-111842604	-1.CID110163178	-1.CID111842604	0	0	0	0	0	0	0	0.23	0	0.23
gemcitabine	Nutlin-3	-100003461	-100216345	-1.CID100003461	-1.CID100216345	0	0	0	0	0	0	0	0.23	0	0.23
nilotinib	NVP-BEZ235	-100644241	-111977753	-1.CID100644241	-1.CID111977753	0	0	0	0	0	0	0	0.23	0	0.23
pictilisib	navitoclax	-117755052	-124978538	-1.CID117755052	-1.CID124978538	0	0	0	0	0	0	0	0.23	0	0.23
PD 173074	NVP-BEZ235	-100001401	-111977753	-1.CID100001401	-1.CID111977753	0	0	0	0	0	0	0	0.23	0	0.23
vorinostat	veliparib	-100005311	-111842604	-1.CID100005311	-1.CID111842604	0	0	0	0	0	0	0	0.23	0	0.23
selumetinib	AZD7762	-110127622	-111152667	-1.CID110127622	-1.CID111152667	0	0	0	0	0	0	0	0.23	0	0.23
doxorubicin	navitoclax	-100001690	-124978538	-1.CID100001690	-1.CID124978538	0	0	0	0	0	0	0	0.23	0	0.23
afatinib	vismodegib	-110163178	-124776445	-1.CID110163178	-1.CID124776445	0	0	0	0	0	0	0	0.23	0	0.23
CASP3	temsirolimus	1849375	-100148191	9606.ENSP00000311032	-1.CID100148191	0	0	0	0	0	0	0.15	0.121	0	0.23
tipifarnib	motesanib	-100148193	-111667893	-1.CID100148193	-1.CID111667893	0	0	0	0	0	0	0	0.23	0	0.23
gefitinib	midostaurin	-100123631	-109829523	-1.CID100123631	-1.CID109829523	0	0	0	0	0	0	0	0.23	0	0.23
doxorubicin	linsitinib	-100001690	-111640390	-1.CID100001690	-1.CID111640390	0	0	0	0	0	0	0	0.229	0	0.229
EGFR	camptothecin	1846445	-100002538	9606.ENSP00000275493	-1.CID100002538	0	0	0	0	0	0	0	0.229	0	0.229
TYMS	camptothecin	1849803	-100002538	9606.ENSP00000315644	-1.CID100002538	0	0	0	0	0	0	0.15	0.12	0	0.229
TOP2B	ATIC	1859958	1843445	9606.ENSP00000396704	9606.ENSP00000236959	0	0	0	0	0.135	0	0	0.144	0	0.228
TP53	patupilone	1846083	-100388945	9606.ENSP00000269305	-1.CID100388945	0	0	0	0	0	0	0	0.228	0	0.228
GART	KDR	1857440	1845437	9606.ENSP00000371236	9606.ENSP00000263923	0	0	0	0	0	0	0	0.228	0	0.228
FGFR1	docetaxel	1859710	-100003143	9606.ENSP00000393312	-1.CID100003143	0	0	0	0	0	0	0	0.228	0	0.228
DHFR	cytarabine	1859928	-100000596	9606.ENSP00000396308	-1.CID100000596	0	0	0	0	0	0	0.15	0.119	0	0.228
bleomycin	olaparib	-100072466	-123725625	-1.CID100072466	-1.CID123725625	0	0	0	0	0	0	0	0.227	0	0.227
Akti-1/2	JNK inhibi.VII.	-110196499	-111624601	-1.CID110196499	-1.CID111624601	0	0	0	0	0	0	0	0.227	0	0.227
TYMS	vorinostat	1849803	-100005311	9606.ENSP00000315644	-1.CID100005311	0	0	0	0	0	0	0.15	0.118	0	0.227
RXRA	ERBB2	1861433	1846101	9606.ENSP00000419692	9606.ENSP00000269571	0	0	0	0	0	0.149	0	0.13	0	0.227
TOP2A	cytarabine	1860923	-100000596	9606.ENSP00000411532	-1.CID100000596	0	0	0	0	0	0	0	0.226	0	0.226
TOP2B	cytarabine	1859958	-100000596	9606.ENSP00000396704	-1.CID100000596	0	0	0	0	0	0	0	0.226	0	0.226
GART	ABL1	1857440	1855665	9606.ENSP00000371236	9606.ENSP00000361423	0	0	0	0	0	0	0	0.225	0	0.225
GART	PDGFRB	1857440	1844996	9606.ENSP00000371236	9606.ENSP00000261799	0	0	0	0	0	0	0	0.225	0	0.225
DCK	MAPK12	1847023	1842497	9606.ENSP00000286648	9606.ENSP00000215659	0	0	0	0	0	0	0	0.225	0	0.224
ABL1	vorinostat	1855665	-100005311	9606.ENSP00000361423	-1.CID100005311	0	0	0	0	0	0	0.15	0.114	0	0.224
DCK	retinoic acid	1847023	-100005538	9606.ENSP00000286648	-1.CID100005538	0	0	0	0	0	0	0.15	0.114	0	0.224
GART	cisplatin	1857440	-100002767	9606.ENSP00000371236	-1.CID100002767	0	0	0	0	0	0	0	0.224	0	0.224
ERBB3	etoposide	1845918	-100003310	9606.ENSP00000267101	-1.CID100003310	0	0	0	0	0	0	0.15	0.114	0	0.224
NTRK1	EGFR	1861874	1846445	9606.ENSP00000431418	9606.ENSP00000275493	0	0	0	0.65	0	0	0	0.565	0	0.224
DCK	PDGFRB	1847023	1844996	9606.ENSP00000286648	9606.ENSP00000261799	0	0	0	0	0	0	0	0.224	0	0.224
cisplatin	palbociclib	-100002767	-105330286	-1.CID100002767	-1.CID105330286	0	0	0	0	0	0	0	0.224	0	0.224
CDK4	Nutlin-3	1844551	-100216345	9606.ENSP00000257904	-1.CID100216345	0	0	0	0	0	0	0	0.223	0	0.223
TYMS	PFAS	1849803	1849628	9606.ENSP00000315644	9606.ENSP00000313490	0	0	0	0	0	0	0	0.222	0	0.222
CDK6	PDGFRB	1845799	1844996	9606.ENSP00000265734	9606.ENSP00000261799	0	0	0	0.654	0	0.107	0	0.396	0	0.221
TOP1	KLK3	1854138	1849687	9606.ENSP00000354522	9606.ENSP00000314151	0	0	0	0	0	0	0	0.221	0	0.221
KDR	GW 441756	1845437	-109943465	9606.ENSP00000263923	-1.CID109943465	0	0	0	0	0	0.221	0	0	0	0.221
GART	KIT	1857440	1847112	9606.ENSP00000371236	9606.ENSP00000288135	0	0	0	0	0	0	0	0.22	0	0.22
methotrexate	vorinostat	-100004112	-100005311	-1.CID100004112	-1.CID100005311	0	0	0	0	0	0	0	0.219	0	0.219
CASP3	SMO	1849375	1843960	9606.ENSP00000311032	9606.ENSP00000249373	0	0	0	0	0	0	0	0.219	0	0.219
TOP2A	ATIC	1860923	1843445	9606.ENSP00000411532	9606.ENSP00000236959	0	0	0	0	0.135	0	0	0.135	0	0.219
TW-37	linsitinib	-111455910	-111640390	-1.CID111455910	-1.CID111640390	0	0	0	0	0	0	0	0.219	0	0.219
TP53	Sb 216763	1846083	-100176158	9606.ENSP00000269305	-1.CID100176158	0	0	0	0	0	0	0.15	0.108	0	0.219
lestaurtinib	tipifarnib	-100126565	-100148193	-1.CID100126565	-1.CID100148193	0	0	0	0	0	0	0	0.218	0	0.218
Sb 216763	Akti-1/2	-100176158	-110196499	-1.CID100176158	-1.CID110196499	0	0	0	0	0	0	0	0.218	0	0.218
PD 173074	gefitinib	-100001401	-100123631	-1.CID100001401	-1.CID100123631	0	0	0	0	0	0	0	0.218	0	0.218
etoposide	tipifarnib	-100003310	-100148193	-1.CID100003310	-1.CID100148193	0	0	0	0	0	0	0	0.218	0	0.218
gefitinib	lestaurtinib	-100123631	-100126565	-1.CID100123631	-1.CID100126565	0	0	0	0	0	0	0	0.218	0	0.218
cisplatin	bexarotene	-100002767	-100082146	-1.CID100002767	-1.CID100082146	0	0	0	0	0	0	0	0.218	0	0.218
tanespimycin	afatinib	-100151069	-110163178	-1.CID100151069	-1.CID110163178	0	0	0	0	0	0	0	0.218	0	0.218
OSU-03012	NVP-BEZ235	-110027278	-111977753	-1.CID110027278	-1.CID111977753	0	0	0	0	0	0	0	0.218	0	0.218
MTOR	gemcitabine	1854147	-100003461	9606.ENSP00000354558	-1.CID100003461	0	0	0	0	0	0	0	0.218	0	0.218
Ci-1040	AZD7762	-106918454	-111152667	-1.CID106918454	-1.CID111152667	0	0	0	0	0	0	0	0.218	0	0.218
KDR	linsitinib	1845437	-111640390	9606.ENSP00000263923	-1.CID111640390	0	0	0	0	0	0.14	0	0.117	0	0.218
nilotinib	MK-2206 dihydr.	-100644241	-124964624	-1.CID100644241	-1.CID124964624	0	0	0	0	0	0	0	0.218	0	0.218
vinorelbine	bexarotene	-100005672	-100082146	-1.CID100005672	-1.CID100082146	0	0	0	0	0	0	0	0.218	0	0.218
ERBB2	NVP-BEZ235	1846101	-111977753	9606.ENSP00000269571	-1.CID111977753	0	0	0	0	0	0	0	0.218	0	0.218
doxorubicin	MK-2206 dihydr.	-100001690	-124964624	-1.CID100001690	-1.CID124964624	0	0	0	0	0	0	0	0.218	0	0.218
cisplatin	nilotinib	-100002767	-100644241	-1.CID100002767	-1.CID100644241	0	0	0	0	0	0	0	0.218	0	0.218
nilotinib	PLX-4720	-100644241	-124180719	-1.CID100644241	-1.CID124180719	0	0	0	0	0	0	0	0.218	0	0.218
doxorubicin	ATM kinase inh.	-100001690	-105278396	-1.CID100001690	-1.CID105278396	0	0	0	0	0	0	0	0.218	0	0.218
ponatinib	MK-2206 dihydr.	-124826799	-124964624	-1.CID124826799	-1.CID124964624	0	0	0	0	0	0	0	0.217	0	0.217
TP53	PD 0325901	1846083	-109826528	9606.ENSP00000269305	-1.CID109826528	0	0	0	0	0	0	0	0.217	0	0.217
TP53	SMO	1846083	1843960	9606.ENSP00000269305	9606.ENSP00000249373	0	0	0	0	0	0	0	0.217	0	0.217
AZD7762	PLX-4720	-111152667	-124180719	-1.CID111152667	-1.CID124180719	0	0	0	0	0	0	0	0.217	0	0.217
TOP2B	CDA	1859958	1856229	9606.ENSP00000396704	9606.ENSP00000364212	0	0	0	0	0	0	0	0.217	0	0.217
lestaurtinib	axitinib	-100126565	-103086685	-1.CID100126565	-1.CID103086685	0	0	0	0	0	0	0	0.217	0	0.217
FGFR1	TOP1	1859710	1854138	9606.ENSP00000393312	9606.ENSP00000354522	0	0	0	0	0	0	0	0.216	0	0.217
gemcitabine	Wee1 inhibitor	-100003461	-110384072	-1.CID100003461	-1.CID110384072	0	0	0	0	0	0	0	0.217	0	0.217
vinorelbine	tanespimycin	-100005672	-100151069	-1.CID100005672	-1.CID100151069	0	0	0	0	0	0	0	0.217	0	0.217
camptothecin	rucaparib	-100002538	-109931953	-1.CID100002538	-1.CID109931953	0	0	0	0	0	0	0	0.216	0	0.216
cisplatin	AZD7762	-100002767	-111152667	-1.CID100002767	-1.CID111152667	0	0	0	0	0	0	0	0.216	0	0.216
doxorubicin	palbociclib	-100001690	-105330286	-1.CID100001690	-1.CID105330286	0	0	0	0	0	0	0	0.216	0	0.216
doxorubicin	NVP-LAQ824	-100001690	-100216248	-1.CID100001690	-1.CID100216248	0	0	0	0	0	0	0	0.216	0	0.216
palbociclib	PD 0325901	-105330286	-109826528	-1.CID105330286	-1.CID109826528	0	0	0	0	0	0	0	0.216	0	0.216
ATM	ATIC	1846577	1843445	9606.ENSP00000278616	9606.ENSP00000236959	0	0	0	0	0	0	0	0.216	0	0.216
KLK3	TP53	1849687	1846083	9606.ENSP00000314151	9606.ENSP00000269305	0	0	0	0	0	0	0	0.216	0	0.216
TOP2A	KIT	1860923	1847112	9606.ENSP00000411532	9606.ENSP00000288135	0	0	0	0	0	0	0	0.216	0	0.216
etoposide	patupilone	-100003310	-100388945	-1.CID100003310	-1.CID100388945	0	0	0	0	0	0	0	0.215	0	0.215
tanespimycin	obatoclax	-100151069	-111244031	-1.CID100151069	-1.CID111244031	0	0	0	0	0	0	0	0.215	0	0.215
FGFR1	RARA	1859710	1844268	9606.ENSP00000393312	9606.ENSP00000254066	0	0	0	0	0	0.063	0	0.197	0	0.215
NVP-AUY922	ponatinib	-110096043	-124826799	-1.CID110096043	-1.CID124826799	0	0	0	0	0	0	0	0.215	0	0.215
vorinostat	pictilisib	-100005311	-117755052	-1.CID100005311	-1.CID117755052	0	0	0	0	0	0	0	0.214	0	0.214
gemcitabine	palbociclib	-100003461	-105330286	-1.CID100003461	-1.CID105330286	0	0	0	0	0	0	0	0.214	0	0.214
JAK2	lenalidomide	1857411	-100216326	9606.ENSP00000371067	-1.CID100216326	0	0	0	0	0	0	0	0.214	0	0.214
tanespimycin	AZD7762	-100151069	-111152667	-1.CID100151069	-1.CID111152667	0	0	0	0	0	0	0	0.214	0	0.214
ERBB2	nilotinib	1846101	-100644241	9606.ENSP00000269571	-1.CID100644241	0	0	0	0	0	0.099	0	0.153	0	0.214
PF-562271	NVP-BEZ235	-111713159	-111977753	-1.CID111713159	-1.CID111977753	0	0	0	0	0	0	0	0.214	0	0.214
EGFR	CDK6	1846445	1845799	9606.ENSP00000275493	9606.ENSP00000265734	0	0	0	0.661	0	0	0	0.551	0	0.214
PD 173074	pazopanib	-100001401	-110113978	-1.CID100001401	-1.CID110113978	0	0	0	0	0	0	0	0.214	0	0.214
temsirolimus	obatoclax	-100148191	-111244031	-1.CID100148191	-1.CID111244031	0	0	0	0	0	0	0	0.213	0	0.213
KLK3	etoposide	1849687	-100003310	9606.ENSP00000314151	-1.CID100003310	0	0	0	0	0	0	0	0.213	0	0.213
AKT1	ATM kinase inh.	1846136	-105278396	9606.ENSP00000270202	-1.CID105278396	0	0	0	0	0	0	0	0.212	0	0.213
JAK2	CDK6	1857411	1845799	9606.ENSP00000371067	9606.ENSP00000265734	0	0	0	0.679	0	0.107	0	0.395	0	0.213
MTOR	MK-2206 dihydr.	1854147	-124964624	9606.ENSP00000354558	-1.CID124964624	0	0	0	0	0	0	0	0.213	0	0.213
TOP1	docetaxel	1854138	-100003143	9606.ENSP00000354522	-1.CID100003143	0	0	0	0	0	0	0	0.213	0	0.213
RDEA119	PLX-4720	-115985330	-124180719	-1.CID115985330	-1.CID124180719	0	0	0	0	0	0	0	0.212	0	0.212
KLK3	doxorubicin	1849687	-100001690	9606.ENSP00000314151	-1.CID100001690	0	0	0	0	0	0	0	0.212	0	0.212
doxorubicin	CHIR99021	-100001690	-109956119	-1.CID100001690	-1.CID109956119	0	0	0	0	0	0	0	0.212	0	0.212
DCK	KDR	1847023	1845437	9606.ENSP00000286648	9606.ENSP00000263923	0	0	0	0	0	0	0	0.212	0	0.212
KLK3	vinorelbine	1849687	-100005672	9606.ENSP00000314151	-1.CID100005672	0	0	0	0	0	0	0	0.212	0	0.212
RXRA	KLK3	1861433	1849687	9606.ENSP00000419692	9606.ENSP00000314151	0	0	0	0	0	0	0	0.212	0	0.212
EGFR	axitinib	1846445	-103086685	9606.ENSP00000275493	-1.CID103086685	0	0	0	0	0	0	0	0.211	0	0.211
PAICS	cisplatin	1858750	-100002767	9606.ENSP00000382595	-1.CID100002767	0	0	0	0	0	0	0	0.211	0	0.211
RARG	ERBB2	1858196	1846101	9606.ENSP00000377947	9606.ENSP00000269571	0	0	0	0	0	0.149	0	0.111	0	0.211
MTOR	etoposide	1854147	-100003310	9606.ENSP00000354558	-1.CID100003310	0	0	0	0	0	0	0	0.211	0	0.211
ERBB3	methotrexate	1845918	-100004112	9606.ENSP00000267101	-1.CID100004112	0	0	0	0	0	0	0	0.211	0	0.211
TOP2A	FGFR1	1860923	1859710	9606.ENSP00000411532	9606.ENSP00000393312	0	0	0	0	0	0	0	0.211	0	0.211
TOP2B	gemcitabine	1859958	-100003461	9606.ENSP00000396704	-1.CID100003461	0	0	0	0	0	0	0	0.211	0	0.211
CDK6	KDR	1845799	1845437	9606.ENSP00000265734	9606.ENSP00000263923	0	0	0	0.649	0	0.107	0	0.361	0	0.211
HSP90AA1	temsirolimus	1851814	-100148191	9606.ENSP00000335153	-1.CID100148191	0	0	0	0	0	0	0	0.211	0	0.211
GART	TP53	1857440	1846083	9606.ENSP00000371236	9606.ENSP00000269305	0	0	0	0	0	0	0	0.211	0	0.211
Wee1 inhibitor	veliparib	-110384072	-111842604	-1.CID110384072	-1.CID111842604	0	0	0	0	0	0	0	0.21	0	0.21
PDGFRB	olaparib	1844996	-123725625	9606.ENSP00000261799	-1.CID123725625	0	0	0	0	0	0	0	0.21	0	0.21
NVP-BEZ235	olaparib	-111977753	-123725625	-1.CID111977753	-1.CID123725625	0	0	0	0	0	0	0	0.21	0	0.21
docetaxel	NVP-LAQ824	-100003143	-100216248	-1.CID100003143	-1.CID100216248	0	0	0	0	0	0	0	0.21	0	0.21
bicalutamide	gefitinib	-100002375	-100123631	-1.CID100002375	-1.CID100123631	0	0	0	0	0	0	0	0.21	0	0.21
pazopanib	pictilisib	-110113978	-117755052	-1.CID110113978	-1.CID117755052	0	0	0	0	0	0	0	0.21	0	0.21
bleomycin	lenalidomide	-100072466	-100216326	-1.CID100072466	-1.CID100216326	0	0	0	0	0	0	0	0.21	0	0.21
tanespimycin	navitoclax	-100151069	-124978538	-1.CID100151069	-1.CID124978538	0	0	0	0	0	0	0	0.21	0	0.21
vorinostat	Nutlin-3	-100005311	-100216345	-1.CID100005311	-1.CID100216345	0	0	0	0	0	0	0	0.21	0	0.21
temsirolimus	palbociclib	-100148191	-105330286	-1.CID100148191	-1.CID105330286	0	0	0	0	0	0	0	0.21	0	0.21
temsirolimus	Nutlin-3	-100148191	-100216345	-1.CID100148191	-1.CID100216345	0	0	0	0	0	0	0	0.209	0	0.209
SB590885	MK-2206 dihydr.	-111316960	-124964624	-1.CID111316960	-1.CID124964624	0	0	0	0	0	0	0	0.209	0	0.209
cisplatin	vismodegib	-100002767	-124776445	-1.CID100002767	-1.CID124776445	0	0	0	0	0	0	0	0.209	0	0.209
tipifarnib	PD 0325901	-100148193	-109826528	-1.CID100148193	-1.CID109826528	0	0	0	0	0	0	0	0.209	0	0.209
JNK inhibi.VII.	PF-4708671	-111624601	-151371303	-1.CID111624601	-1.CID151371303	0	0	0	0	0	0	0	0.209	0	0.209
PARP1	CDK4	1854450	1844551	9606.ENSP00000355759	9606.ENSP00000257904	0	0	0	0	0	0	0	0.209	0	0.209
bexarotene	axitinib	-100082146	-103086685	-1.CID100082146	-1.CID103086685	0	0	0	0	0	0	0	0.209	0	0.209
JNK inhibi.VII.	MK-2206 dihydr.	-111624601	-124964624	-1.CID111624601	-1.CID124964624	0	0	0	0	0	0	0	0.209	0	0.209
docetaxel	nilotinib	-100003143	-100644241	-1.CID100003143	-1.CID100644241	0	0	0	0	0	0	0	0.209	0	0.209
etoposide	obatoclax	-100003310	-111244031	-1.CID100003310	-1.CID111244031	0	0	0	0	0	0	0	0.209	0	0.209
TW-37	MK-2206 dihydr.	-111455910	-124964624	-1.CID111455910	-1.CID124964624	0	0	0	0	0	0	0	0.209	0	0.209
gefitinib	PLX-4720	-100123631	-124180719	-1.CID100123631	-1.CID124180719	0	0	0	0	0	0	0	0.209	0	0.209
DHFR	PDGFRB	1859928	1844996	9606.ENSP00000396308	9606.ENSP00000261799	0	0	0	0	0	0	0	0.209	0	0.209
temsirolimus	midostaurin	-100148191	-109829523	-1.CID100148191	-1.CID109829523	0	0	0	0	0	0	0	0.209	0	0.209
NVP-LAQ824	lenalidomide	-100216248	-100216326	-1.CID100216248	-1.CID100216326	0	0	0	0	0	0	0	0.209	0	0.209
selumetinib	ponatinib	-110127622	-124826799	-1.CID110127622	-1.CID124826799	0	0	0	0	0	0	0	0.209	0	0.209
palbociclib	afatinib	-105330286	-110163178	-1.CID105330286	-1.CID110163178	0	0	0	0	0	0	0	0.209	0	0.209
gefitinib	navitoclax	-100123631	-124978538	-1.CID100123631	-1.CID124978538	0	0	0	0	0	0	0	0.208	0	0.208
CHIR99021	MK-2206 dihydr.	-109956119	-124964624	-1.CID109956119	-1.CID124964624	0	0	0	0	0	0	0	0.208	0	0.208
gefitinib	rucaparib	-100123631	-109931953	-1.CID100123631	-1.CID109931953	0	0	0	0	0	0	0	0.208	0	0.208
pazopanib	AZD8055	-110113978	-125001065	-1.CID110113978	-1.CID125001065	0	0	0	0	0	0	0	0.208	0	0.208
veliparib	NVP-BEZ235	-111842604	-111977753	-1.CID111842604	-1.CID111977753	0	0	0	0	0	0	0	0.208	0	0.208
doxorubicin	bicalutamide	-100001690	-100002375	-1.CID100001690	-1.CID100002375	0	0	0	0	0	0	0	0.208	0	0.208
retinoic acid	lestaurtinib	-100005538	-100126565	-1.CID100005538	-1.CID100126565	0	0	0	0	0	0	0	0.208	0	0.208
cisplatin	ATM kinase inh.	-100002767	-105278396	-1.CID100002767	-1.CID105278396	0	0	0	0	0	0	0	0.208	0	0.208
SB590885	AZD8055	-111316960	-125001065	-1.CID111316960	-1.CID125001065	0	0	0	0	0	0	0	0.208	0	0.208
TW-37	PLX-4720	-111455910	-124180719	-1.CID111455910	-1.CID124180719	0	0	0	0	0	0	0	0.208	0	0.208
bicalutamide	embelin	-100002375	-100003218	-1.CID100002375	-1.CID100003218	0	0	0	0	0	0	0	0.208	0	0.208
Akti-1/2	pictilisib	-110196499	-117755052	-1.CID110196499	-1.CID117755052	0	0	0	0	0	0	0	0.208	0	0.208
bosutinib	PF-562271	-105328940	-111713159	-1.CID105328940	-1.CID111713159	0	0	0	0	0	0	0	0.208	0	0.208
pictilisib	vismodegib	-117755052	-124776445	-1.CID117755052	-1.CID124776445	0	0	0	0	0	0	0	0.208	0	0.208
cisplatin	NVP-LAQ824	-100002767	-100216248	-1.CID100002767	-1.CID100216248	0	0	0	0	0	0	0	0.208	0	0.208
veliparib	MK-2206 dihydr.	-111842604	-124964624	-1.CID111842604	-1.CID124964624	0	0	0	0	0	0	0	0.208	0	0.208
NVP-AUY922	motesanib	-110096043	-111667893	-1.CID110096043	-1.CID111667893	0	0	0	0	0	0	0	0.208	0	0.208
Wee1 inhibitor	olaparib	-110384072	-123725625	-1.CID110384072	-1.CID123725625	0	0	0	0	0	0	0	0.208	0	0.208
lestaurtinib	motesanib	-100126565	-111667893	-1.CID100126565	-1.CID111667893	0	0	0	0	0	0	0	0.208	0	0.208
KDR	nilotinib	1845437	-100644241	9606.ENSP00000263923	-1.CID100644241	0	0	0	0	0	0.099	0	0.146	0	0.208
palbociclib	vismodegib	-105330286	-124776445	-1.CID105330286	-1.CID124776445	0	0	0	0	0	0	0	0.208	0	0.208
tipifarnib	pazopanib	-100148193	-110113978	-1.CID100148193	-1.CID110113978	0	0	0	0	0	0	0	0.208	0	0.208
patupilone	nilotinib	-100388945	-100644241	-1.CID100388945	-1.CID100644241	0	0	0	0	0	0	0	0.208	0	0.208
MTOR	RARA	1854147	1844268	9606.ENSP00000354558	9606.ENSP00000254066	0	0	0	0	0	0	0	0.207	0	0.207
TOP2A	CASP3	1860923	1849375	9606.ENSP00000411532	9606.ENSP00000311032	0	0	0	0	0	0	0	0.207	0	0.207
bexarotene	motesanib	-100082146	-111667893	-1.CID100082146	-1.CID111667893	0	0	0	0	0	0	0	0.207	0	0.207
ATM	RARA	1846577	1844268	9606.ENSP00000278616	9606.ENSP00000254066	0	0	0	0	0	0	0	0.207	0	0.207
GART	CDK6	1857440	1845799	9606.ENSP00000371236	9606.ENSP00000265734	0	0	0	0	0	0	0	0.207	0	0.207
Akti-1/2	NVP-BEZ235	-110196499	-111977753	-1.CID110196499	-1.CID111977753	0	0	0	0	0	0	0	0.207	0	0.207
linsitinib	vismodegib	-111640390	-124776445	-1.CID111640390	-1.CID124776445	0	0	0	0	0	0	0	0.206	0	0.206
CDK6	etoposide	1845799	-100003310	9606.ENSP00000265734	-1.CID100003310	0	0	0	0	0	0	0	0.206	0	0.206
ERBB3	tipifarnib	1845918	-100148193	9606.ENSP00000267101	-1.CID100148193	0	0	0	0	0	0	0	0.205	0	0.205
FGFR1	CDK6	1859710	1845799	9606.ENSP00000393312	9606.ENSP00000265734	0	0	0	0.678	0	0.107	0	0.37	0	0.205
CDK4	ABCG2	1844551	1843466	9606.ENSP00000257904	9606.ENSP00000237612	0	0	0	0	0	0	0	0.205	0	0.205
vinblastine	pazopanib	-100013342	-110113978	-1.CID100013342	-1.CID110113978	0	0	0	0	0	0	0	0.205	0	0.205
docetaxel	bosutinib	-100003143	-105328940	-1.CID100003143	-1.CID105328940	0	0	0	0	0	0	0	0.205	0	0.205
FGFR1	CASP3	1859710	1849375	9606.ENSP00000393312	9606.ENSP00000311032	0	0	0	0	0	0	0	0.205	0	0.205
EGFR	cytarabine	1846445	-100000596	9606.ENSP00000275493	-1.CID100000596	0	0	0	0	0	0	0	0.205	0	0.205
AKT1	pazopanib	1846136	-110113978	9606.ENSP00000270202	-1.CID110113978	0	0	0	0	0	0	0	0.204	0	0.204
temsirolimus	RDEA119	-100148191	-115985330	-1.CID100148191	-1.CID115985330	0	0	0	0	0	0	0	0.204	0	0.204
palbociclib	linsitinib	-105330286	-111640390	-1.CID105330286	-1.CID111640390	0	0	0	0	0	0	0	0.204	0	0.204
RXRA	AKT1	1861433	1846136	9606.ENSP00000419692	9606.ENSP00000270202	0	0	0	0	0	0	0	0.203	0	0.203
ABCB1	MAPK14	1845794	1843222	9606.ENSP00000265724	9606.ENSP00000229794	0	0	0	0	0.07	0	0	0.178	0	0.203
ABCG2	selumetinib	1843466	-110127622	9606.ENSP00000237612	-1.CID110127622	0	0	0	0	0	0	0	0.203	0	0.203
DHFR	PARP1	1859928	1854450	9606.ENSP00000396308	9606.ENSP00000355759	0	0	0	0	0	0	0	0.203	0	0.203
HSP90AA1	nilotinib	1851814	-100644241	9606.ENSP00000335153	-1.CID100644241	0	0	0	0	0	0	0	0.203	0	0.203
BCL2L1	bryostatin 1	1848421	-100433902	9606.ENSP00000302564	-1.CID100433902	0	0	0	0	0	0	0	0.203	0	0.203
Akti-1/2	PF-562271	-110196499	-111713159	-1.CID110196499	-1.CID111713159	0	0	0	0	0	0	0	0.203	0	0.203
ATM	ABCB1	1846577	1845794	9606.ENSP00000278616	9606.ENSP00000265724	0	0	0	0	0	0	0	0.203	0	0.203
RXRA	HSP90AA1	1861433	1851814	9606.ENSP00000419692	9606.ENSP00000335153	0	0	0	0	0	0.081	0	0.168	0	0.203
ERBB2	Ci-1040	1846101	-106918454	9606.ENSP00000269571	-1.CID106918454	0	0	0	0	0	0	0	0.202	0	0.202
TOP2A	temsirolimus	1860923	-100148191	9606.ENSP00000411532	-1.CID100148191	0	0	0	0	0	0	0	0.202	0	0.202
TOP2A	AR	1860923	1856164	9606.ENSP00000411532	9606.ENSP00000363822	0	0	0	0	0	0	0	0.202	0	0.202
TYMS	ERBB2	1849803	1846101	9606.ENSP00000315644	9606.ENSP00000269571	0	0	0	0	0	0	0	0.202	0	0.202
retinoic acid	vismodegib	-100005538	-124776445	-1.CID100005538	-1.CID124776445	0	0	0	0	0	0	0	0.202	0	0.202
KIT	BAY 61-3606	1847112	-110200390	9606.ENSP00000288135	-1.CID110200390	0	0	0	0	0	0.202	0	0	0	0.202
TOP2B	temsirolimus	1859958	-100148191	9606.ENSP00000396704	-1.CID100148191	0	0	0	0	0	0	0	0.202	0	0.202
TOP2B	PAICS	1859958	1858750	9606.ENSP00000396704	9606.ENSP00000382595	0	0	0	0	0.113	0	0	0.138	0	0.202
lestaurtinib	temsirolimus	-100126565	-100148191	-1.CID100126565	-1.CID100148191	0	0	0	0	0	0	0	0.202	0	0.202
bleomycin	ATM kinase inh.	-100072466	-105278396	-1.CID100072466	-1.CID105278396	0	0	0	0	0	0	0	0.202	0	0.202
BMS-754807	MK-2206 dihydr.	-124785538	-124964624	-1.CID124785538	-1.CID124964624	0	0	0	0	0	0	0	0.201	0	0.201
BCL2L1	nilotinib	1848421	-100644241	9606.ENSP00000302564	-1.CID100644241	0	0	0	0	0	0	0	0.201	0	0.201
FGFR1	nilotinib	1859710	-100644241	9606.ENSP00000393312	-1.CID100644241	0	0	0	0	0	0.099	0	0.139	0	0.201
PFAS	Cct018159	1849628	-105327091	9606.ENSP00000313490	-1.CID105327091	0	0	0	0	0	0	0	0.201	0	0.201
AR	TYMS	1856164	1849803	9606.ENSP00000363822	9606.ENSP00000315644	0	0	0	0	0	0	0	0.201	0	0.201
GART	JAK2	1857440	1857411	9606.ENSP00000371236	9606.ENSP00000371067	0	0	0	0	0	0	0	0.201	0	0.201
TOP2B	AR	1859958	1856164	9606.ENSP00000396704	9606.ENSP00000363822	0	0	0	0	0	0	0	0.2	0	0.2
PDGFRB	bicalutamide	1844996	-100002375	9606.ENSP00000261799	-1.CID100002375	0	0	0	0	0	0	0	0.2	0	0.2
CYP3A4	ERBB2	1852052	1846101	9606.ENSP00000337915	9606.ENSP00000269571	0	0	0	0	0	0	0	0.2	0	0.2
KIT	bicalutamide	1847112	-100002375	9606.ENSP00000288135	-1.CID100002375	0	0	0	0	0	0	0	0.2	0	0.2
DCTD	bryostatin 1	1853462	-100433902	9606.ENSP00000349576	-1.CID100433902	0	0	0	0	0	0	0	0.2	0	0.2
JAK2	bicalutamide	1857411	-100002375	9606.ENSP00000371067	-1.CID100002375	0	0	0	0	0	0	0	0.2	0	0.2
RXRA	CYP26B1	1861433	1842113	9606.ENSP00000419692	9606.ENSP00000001146	0	0	0	0	0	0	0	0.2	0	0.2
FGFR1	bicalutamide	1859710	-100002375	9606.ENSP00000393312	-1.CID100002375	0	0	0	0	0	0	0	0.2	0	0.2
ABL1	bicalutamide	1855665	-100002375	9606.ENSP00000361423	-1.CID100002375	0	0	0	0	0	0	0	0.2	0	0.2
CDA	ABCB1	1856229	1845794	9606.ENSP00000364212	9606.ENSP00000265724	0	0	0	0	0	0	0	0.2	0	0.2
TYMS	GSK1904529A	1849803	-125124816	9606.ENSP00000315644	-1.CID125124816	0	0	0	0	0	0	0	0.2	0	0.2
KDR	bicalutamide	1845437	-100002375	9606.ENSP00000263923	-1.CID100002375	0	0	0	0	0	0	0	0.2	0	0.2
EGFR	olaparib	1846445	-123725625	9606.ENSP00000275493	-1.CID123725625	0	0	0	0	0	0	0	0.199	0	0.199
JAK2	ATIC	1857411	1843445	9606.ENSP00000371067	9606.ENSP00000236959	0	0	0	0	0	0.086	0	0.16	0	0.199
AKT1	CYP26A1	1846136	1842997	9606.ENSP00000270202	9606.ENSP00000224356	0	0	0	0	0	0.097	0	0.15	0	0.199
methotrexate	pazopanib	-100004112	-110113978	-1.CID100004112	-1.CID110113978	0	0	0	0	0	0	0	0.199	0	0.199
FGFR1	CHIR99021	1859710	-109956119	9606.ENSP00000393312	-1.CID109956119	0	0	0	0	0	0	0	0.198	0	0.198
RARA	olaparib	1844268	-123725625	9606.ENSP00000254066	-1.CID123725625	0	0	0	0	0	0	0	0.198	0	0.198
JAK2	CHIR99021	1857411	-109956119	9606.ENSP00000371067	-1.CID109956119	0	0	0	0	0	0	0	0.198	0	0.198
CDK4	RARA	1844551	1844268	9606.ENSP00000257904	9606.ENSP00000254066	0	0	0	0	0	0	0	0.198	0	0.198
ABL1	Sb 216763	1855665	-100176158	9606.ENSP00000361423	-1.CID100176158	0	0	0	0	0	0	0	0.198	0	0.198
JAK2	Sb 216763	1857411	-100176158	9606.ENSP00000371067	-1.CID100176158	0	0	0	0	0	0	0	0.198	0	0.198
docetaxel	bexarotene	-100003143	-100082146	-1.CID100003143	-1.CID100082146	0	0	0	0	0	0	0	0.198	0	0.198
RARB	olaparib	1851458	-123725625	9606.ENSP00000332296	-1.CID123725625	0	0	0	0	0	0	0	0.198	0	0.198
ABL1	CHIR99021	1855665	-109956119	9606.ENSP00000361423	-1.CID109956119	0	0	0	0	0	0	0	0.198	0	0.198
DCTD	TP53	1853462	1846083	9606.ENSP00000349576	9606.ENSP00000269305	0	0	0	0	0	0	0	0.198	0	0.198
KDR	CHIR99021	1845437	-109956119	9606.ENSP00000263923	-1.CID109956119	0	0	0	0	0	0	0	0.198	0	0.198
DHFR	ADSL	1859928	1842562	9606.ENSP00000396308	9606.ENSP00000216194	0	0	0	0	0	0	0	0.198	0	0.198
TOP1	DCTD	1854138	1853462	9606.ENSP00000354522	9606.ENSP00000349576	0	0	0	0	0	0	0	0.198	0	0.198
FGFR1	Sb 216763	1859710	-100176158	9606.ENSP00000393312	-1.CID100176158	0	0	0	0	0	0	0	0.198	0	0.198
RARG	TP53	1858196	1846083	9606.ENSP00000377947	9606.ENSP00000269305	0	0	0	0	0	0	0	0.198	0	0.198
PDGFRB	CHIR99021	1844996	-109956119	9606.ENSP00000261799	-1.CID109956119	0	0	0	0	0	0	0	0.198	0	0.198
KDR	Sb 216763	1845437	-100176158	9606.ENSP00000263923	-1.CID100176158	0	0	0	0	0	0	0	0.198	0	0.198
KIT	CHIR99021	1847112	-109956119	9606.ENSP00000288135	-1.CID109956119	0	0	0	0	0	0	0	0.198	0	0.198
FGFR1	bleomycin	1859710	-100072466	9606.ENSP00000393312	-1.CID100072466	0	0	0	0	0	0	0	0.198	0	0.198
BIRB796	SB590885	-100156422	-111316960	-1.CID100156422	-1.CID111316960	0	0	0	0	0	0	0	0.197	0	0.197
CRABP2	TP53	1854763	1846083	9606.ENSP00000357204	9606.ENSP00000269305	0	0	0	0	0	0	0	0.197	0	0.197
RARB	CASP3	1851458	1849375	9606.ENSP00000332296	9606.ENSP00000311032	0	0	0	0	0	0	0	0.197	0	0.197
TYMS	AKT1	1849803	1846136	9606.ENSP00000315644	9606.ENSP00000270202	0	0	0	0	0	0	0	0.197	0	0.197
temsirolimus	elesclomol	-100148191	-100300471	-1.CID100148191	-1.CID100300471	0	0	0	0	0	0	0	0.196	0	0.196
PD 173074	MK-2206 dihydr.	-100001401	-124964624	-1.CID100001401	-1.CID124964624	0	0	0	0	0	0	0	0.196	0	0.196
KLK3	CASP3	1849687	1849375	9606.ENSP00000314151	9606.ENSP00000311032	0	0	0	0	0	0	0	0.196	0	0.196
MTOR	CYP3A4	1854147	1852052	9606.ENSP00000354558	9606.ENSP00000337915	0	0	0	0	0	0	0	0.196	0	0.196
NTRK1	PDGFRB	1861874	1844996	9606.ENSP00000431418	9606.ENSP00000261799	0	0	0	0.639	0	0	0	0.471	0	0.196
bexarotene	tipifarnib	-100082146	-100148193	-1.CID100082146	-1.CID100148193	0	0	0	0	0	0	0	0.196	0	0.196
CDK4	selumetinib	1844551	-110127622	9606.ENSP00000257904	-1.CID110127622	0	0	0	0	0	0	0	0.196	0	0.196
lestaurtinib	bosutinib	-100126565	-105328940	-1.CID100126565	-1.CID105328940	0	0	0	0	0	0	0	0.196	0	0.196
docetaxel	ponatinib	-100003143	-124826799	-1.CID100003143	-1.CID124826799	0	0	0	0	0	0	0	0.195	0	0.195
motesanib	ponatinib	-111667893	-124826799	-1.CID111667893	-1.CID124826799	0	0	0	0	0	0	0	0.195	0	0.195
elesclomol	MK-2206 dihydr.	-100300471	-124964624	-1.CID100300471	-1.CID124964624	0	0	0	0	0	0	0	0.195	0	0.195
Nutlin-3	NVP-BEZ235	-100216345	-111977753	-1.CID100216345	-1.CID111977753	0	0	0	0	0	0	0	0.195	0	0.195
CDA	EGFR	1856229	1846445	9606.ENSP00000364212	9606.ENSP00000275493	0	0	0	0	0	0	0	0.195	0	0.195
CASP3	DCK	1849375	1847023	9606.ENSP00000311032	9606.ENSP00000286648	0	0	0	0	0	0	0	0.195	0	0.195
bicalutamide	etoposide	-100002375	-100003310	-1.CID100002375	-1.CID100003310	0	0	0	0	0	0	0	0.195	0	0.195
vorinostat	palbociclib	-100005311	-105330286	-1.CID100005311	-1.CID105330286	0	0	0	0	0	0	0	0.195	0	0.195
camptothecin	vorinostat	-100002538	-100005311	-1.CID100002538	-1.CID100005311	0	0	0	0	0	0	0	0.195	0	0.195
EHT 1864	PF-562271	-109938202	-111713159	-1.CID109938202	-1.CID111713159	0	0	0	0	0	0	0	0.195	0	0.195
gemcitabine	NVP-LAQ824	-100003461	-100216248	-1.CID100003461	-1.CID100216248	0	0	0	0	0	0	0	0.195	0	0.195
nilotinib	navitoclax	-100644241	-124978538	-1.CID100644241	-1.CID124978538	0	0	0	0	0	0	0	0.195	0	0.195
veliparib	vismodegib	-111842604	-124776445	-1.CID111842604	-1.CID124776445	0	0	0	0	0	0	0	0.195	0	0.195
TOP1	vinorelbine	1854138	-100005672	9606.ENSP00000354522	-1.CID100005672	0	0	0	0	0	0	0	0.195	0	0.195
PAICS	TYMS	1858750	1849803	9606.ENSP00000382595	9606.ENSP00000315644	0	0	0	0	0	0	0	0.194	0	0.194
lenalidomide	midostaurin	-100216326	-109829523	-1.CID100216326	-1.CID109829523	0	0	0	0	0	0	0	0.194	0	0.194
ERBB3	CDK4	1845918	1844551	9606.ENSP00000267101	9606.ENSP00000257904	0	0	0	0.634	0	0	0	0.46	0	0.194
etoposide	linsitinib	-100003310	-111640390	-1.CID100003310	-1.CID111640390	0	0	0	0	0	0	0	0.194	0	0.194
CRABP1	EGFR	1848075	1846445	9606.ENSP00000299529	9606.ENSP00000275493	0	0	0	0	0	0	0	0.194	0	0.194
PF-562271	PF-4708671	-111713159	-151371303	-1.CID111713159	-1.CID151371303	0	0	0	0	0	0	0	0.194	0	0.194
CYP3A4	AKT1	1852052	1846136	9606.ENSP00000337915	9606.ENSP00000270202	0	0	0	0	0	0.073	0	0.167	0	0.194
DHFR	CHEK1	1859928	1859362	9606.ENSP00000396308	9606.ENSP00000388648	0	0	0	0	0	0	0	0.194	0	0.194
NVP-LAQ824	patupilone	-100216248	-100388945	-1.CID100216248	-1.CID100388945	0	0	0	0	0	0	0	0.194	0	0.194
ABL1	TYMS	1855665	1849803	9606.ENSP00000361423	9606.ENSP00000315644	0	0	0	0	0	0	0	0.194	0	0.194
methotrexate	vx-702	-100004112	-110341154	-1.CID100004112	-1.CID110341154	0	0	0	0	0	0	0	0.194	0	0.194
HSP90AA1	olaparib	1851814	-123725625	9606.ENSP00000335153	-1.CID123725625	0	0	0	0	0	0	0	0.193	0	0.193
etoposide	NVP-BEZ235	-100003310	-111977753	-1.CID100003310	-1.CID111977753	0	0	0	0	0	0	0	0.192	0	0.192
SB590885	RDEA119	-111316960	-115985330	-1.CID111316960	-1.CID115985330	0	0	0	0	0	0	0	0.192	0	0.192
ATM	gemcitabine	1846577	-100003461	9606.ENSP00000278616	-1.CID100003461	0	0	0	0	0	0	0	0.191	0	0.191
ERBB2	ZM-447439	1846101	-109914412	9606.ENSP00000269571	-1.CID109914412	0	0	0	0	0	0	0	0	0.191	0.191
PAICS	etoposide	1858750	-100003310	9606.ENSP00000382595	-1.CID100003310	0	0	0	0	0	0	0	0.191	0	0.191
vorinostat	vismodegib	-100005311	-124776445	-1.CID100005311	-1.CID124776445	0	0	0	0	0	0	0	0.191	0	0.191
tipifarnib	nilotinib	-100148193	-100644241	-1.CID100148193	-1.CID100644241	0	0	0	0	0	0	0	0.191	0	0.191
obatoclax	SB590885	-111244031	-111316960	-1.CID111244031	-1.CID111316960	0	0	0	0	0	0	0	0.19	0	0.19
cytarabine	thapsigargin	-100000596	-100005428	-1.CID100000596	-1.CID100005428	0	0	0	0	0	0	0	0.19	0	0.19
RARA	selumetinib	1844268	-110127622	9606.ENSP00000254066	-1.CID110127622	0	0	0	0	0	0	0	0.19	0	0.19
docetaxel	PD 0325901	-100003143	-109826528	-1.CID100003143	-1.CID109826528	0	0	0	0	0	0	0	0.19	0	0.19
olaparib	BMS-754807	-123725625	-124785538	-1.CID123725625	-1.CID124785538	0	0	0	0	0	0	0	0.189	0	0.189
ERBB3	RARA	1845918	1844268	9606.ENSP00000267101	9606.ENSP00000254066	0	0	0	0	0	0.149	0	0.087	0	0.189
AKT1	afatinib	1846136	-110163178	9606.ENSP00000270202	-1.CID110163178	0	0	0	0	0	0	0	0.189	0	0.189
Ci-1040	3'',4''-O-diac.	-106918454	-110459196	-1.CID106918454	-1.CID110459196	0	0	0	0	0	0	0	0.189	0	0.189
TP53	NVP-BEZ235	1846083	-111977753	9606.ENSP00000269305	-1.CID111977753	0	0	0	0	0	0	0	0.188	0	0.188
ATM	AZD7762	1846577	-111152667	9606.ENSP00000278616	-1.CID111152667	0	0	0	0	0	0	0	0.188	0	0.188
EGFR	vinblastine	1846445	-100013342	9606.ENSP00000275493	-1.CID100013342	0	0	0	0	0	0	0	0.188	0	0.188
ERBB2	CDK6	1846101	1845799	9606.ENSP00000269571	9606.ENSP00000265734	0	0	0	0.654	0	0	0	0.467	0	0.188
ATIC	ponatinib	1843445	-124826799	9606.ENSP00000236959	-1.CID124826799	0	0	0	0	0	0	0	0.187	0	0.187
FGFR1	DCK	1859710	1847023	9606.ENSP00000393312	9606.ENSP00000286648	0	0	0	0	0	0	0	0.187	0	0.187
TOP2A	KDR	1860923	1845437	9606.ENSP00000411532	9606.ENSP00000263923	0	0	0	0	0	0	0	0.187	0	0.187
TOP2A	vinorelbine	1860923	-100005672	9606.ENSP00000411532	-1.CID100005672	0	0	0	0	0	0	0	0.187	0	0.187
JAK2	TYMS	1857411	1849803	9606.ENSP00000371067	9606.ENSP00000315644	0	0	0	0	0	0	0	0.187	0	0.187
doxorubicin	vismodegib	-100001690	-124776445	-1.CID100001690	-1.CID124776445	0	0	0	0	0	0	0	0.187	0	0.187
TOP2B	vinorelbine	1859958	-100005672	9606.ENSP00000396704	-1.CID100005672	0	0	0	0	0	0	0	0.187	0	0.187
elesclomol	BX-795	-100300471	-110077147	-1.CID100300471	-1.CID110077147	0	0	0	0	0	0	0	0.186	0	0.186
KLK3	AKT1	1849687	1846136	9606.ENSP00000314151	9606.ENSP00000270202	0	0	0	0	0	0	0	0.185	0	0.186
BCL2L1	bleomycin	1848421	-100072466	9606.ENSP00000302564	-1.CID100072466	0	0	0	0	0	0	0	0.186	0	0.186
lenalidomide	Nutlin-3	-100216326	-100216345	-1.CID100216326	-1.CID100216345	0	0	0	0	0	0	0	0.186	0	0.186
HSP90AA1	Nutlin-3	1851814	-100216345	9606.ENSP00000335153	-1.CID100216345	0	0	0	0	0	0	0	0.185	0	0.185
gefitinib	Wee1 inhibitor	-100123631	-110384072	-1.CID100123631	-1.CID110384072	0	0	0	0	0	0	0	0.184	0	0.184
JAK2	Wee1 inhibitor	1857411	-110384072	9606.ENSP00000371067	-1.CID110384072	0	0	0	0	0	0.184	0	0	0	0.184
KDR	PF-562271	1845437	-111713159	9606.ENSP00000263923	-1.CID111713159	0	0	0	0	0	0.184	0	0	0	0.184
EGFR	Nutlin-3	1846445	-100216345	9606.ENSP00000275493	-1.CID100216345	0	0	0	0	0	0	0	0.184	0	0.184
KDR	ZM-447439	1845437	-109914412	9606.ENSP00000263923	-1.CID109914412	0	0	0	0	0	0.184	0	0	0	0.184
NTRK1	PF-562271	1861874	-111713159	9606.ENSP00000431418	-1.CID111713159	0	0	0	0	0	0.184	0	0	0	0.184
CYP3A4	doxorubicin	1852052	-100001690	9606.ENSP00000337915	-1.CID100001690	0	0	0	0	0	0	0	0.184	0	0.184
KIT	PDGFRB	1847112	1844996	9606.ENSP00000288135	9606.ENSP00000261799	0	0	0	0.832	0	0	0	0.888	0	0.183
vinorelbine	lenalidomide	-100005672	-100216326	-1.CID100005672	-1.CID100216326	0	0	0	0	0	0	0	0.183	0	0.183
CDA	KIT	1856229	1847112	9606.ENSP00000364212	9606.ENSP00000288135	0	0	0	0	0	0	0	0.183	0	0.183
doxorubicin	pictilisib	-100001690	-117755052	-1.CID100001690	-1.CID117755052	0	0	0	0	0	0	0	0.183	0	0.183
PAICS	DCK	1858750	1847023	9606.ENSP00000382595	9606.ENSP00000286648	0	0	0	0	0.148	0	0	0.081	0	0.183
CDA	ABL1	1856229	1855665	9606.ENSP00000364212	9606.ENSP00000361423	0	0	0	0	0	0	0	0.183	0	0.183
RXRA	ERBB3	1861433	1845918	9606.ENSP00000419692	9606.ENSP00000267101	0	0	0	0	0	0.149	0	0.08	0	0.183
gemcitabine	BMS-754807	-100003461	-124785538	-1.CID100003461	-1.CID124785538	0	0	0	0	0	0	0	0.183	0	0.183
KDR	vinorelbine	1845437	-100005672	9606.ENSP00000263923	-1.CID100005672	0	0	0	0	0	0	0	0.183	0	0.183
DCK	ATIC	1847023	1843445	9606.ENSP00000286648	9606.ENSP00000236959	0	0	0	0	0.157	0	0	0.071	0	0.183
RARG	olaparib	1858196	-123725625	9606.ENSP00000377947	-1.CID123725625	0	0	0	0	0	0	0	0.182	0	0.182
RXRA	PDGFRB	1861433	1844996	9606.ENSP00000419692	9606.ENSP00000261799	0	0	0	0	0	0.063	0	0.163	0	0.182
doxorubicin	obatoclax	-100001690	-111244031	-1.CID100001690	-1.CID111244031	0	0	0	0	0	0	0	0.182	0	0.182
CHEK1	ERBB2	1859362	1846101	9606.ENSP00000388648	9606.ENSP00000269571	0	0	0	0.622	0	0	0	0.415	0	0.182
cytarabine	navitoclax	-100000596	-124978538	-1.CID100000596	-1.CID124978538	0	0	0	0	0	0	0	0.181	0	0.181
PDGFRB	obatoclax	1844996	-111244031	9606.ENSP00000261799	-1.CID111244031	0	0	0	0	0	0	0	0.181	0	0.181
TOP2B	ERBB3	1859958	1845918	9606.ENSP00000396704	9606.ENSP00000267101	0	0	0	0	0	0	0	0.181	0	0.181
CHEK1	ABCG2	1859362	1843466	9606.ENSP00000388648	9606.ENSP00000237612	0	0	0	0	0	0	0	0.181	0	0.181
CDA	methotrexate	1856229	-100004112	9606.ENSP00000364212	-1.CID100004112	0	0	0	0	0	0	0	0.181	0	0.181
PFAS	cytarabine	1849628	-100000596	9606.ENSP00000313490	-1.CID100000596	0	0	0	0	0	0	0	0.18	0	0.18
AZD7762	NVP-BEZ235	-111152667	-111977753	-1.CID111152667	-1.CID111977753	0	0	0	0	0	0	0	0.18	0	0.18
midostaurin	obatoclax	-109829523	-111244031	-1.CID109829523	-1.CID111244031	0	0	0	0	0	0	0	0.18	0	0.18
ERBB3	vinorelbine	1845918	-100005672	9606.ENSP00000267101	-1.CID100005672	0	0	0	0	0	0	0	0.18	0	0.18
[truncated: 419 more rows]

## Sheet: S2 Table
S2 Table. STiTCH network of CCLE
The weights of edges in STiTCH network for drugs in CCLE
#node1	node2	node1_string_internal_id	node2_string_internal_id	node1_external_id	node2_external_id	neighborhood_on_chromosome	gene_fusion	phylogenetic_cooccurrence	homology	coexpression	experimentally_determined_interaction	database_annotated	automated_textmining	prediction	combined_score
MAP2K1	BRAF	1848411	1847131	9606.ENSP00000302486	9606.ENSP00000288602	0	0	0	0.634	0	0.999	0.9	0.82	0	0.999
HDAC1	TP53	1855935	1846083	9606.ENSP00000362649	9606.ENSP00000269305	0	0	0	0	0	0.999	0	0.942	0	0.999
SRC	STAT3	1853652	1845584	9606.ENSP00000350941	9606.ENSP00000264657	0	0	0	0	0	0.996	0.9	0.981	0	0.999
RAF1	MAPK1	1844086	1842512	9606.ENSP00000251849	9606.ENSP00000215832	0	0	0	0.639	0.071	0.987	0.9	0.862	0	0.999
HSP90AA1	TP53	1851814	1846083	9606.ENSP00000335153	9606.ENSP00000269305	0	0	0	0	0	0.997	0.9	0.942	0	0.999
EGFR	EGF	1846445	1845705	9606.ENSP00000275493	9606.ENSP00000265171	0	0	0	0	0	0.999	0.9	0.227	0	0.999
AKT1	ERBB3	1846136	1845918	9606.ENSP00000270202	9606.ENSP00000267101	0	0	0	0	0	0.567	0.9	0.988	0	0.999
BRAF	RAF1	1847131	1844086	9606.ENSP00000288602	9606.ENSP00000251849	0	0	0	0.958	0	0.999	0.9	0.636	0	0.999
HSP90AA1	RAF1	1851814	1844086	9606.ENSP00000335153	9606.ENSP00000251849	0	0	0	0	0	0.999	0	0.977	0	0.999
SRC	ESR1	1853652	1842435	9606.ENSP00000350941	9606.ENSP00000206249	0	0	0	0	0	0.999	0.9	0.943	0	0.999
ERBB2	lapatinib	1846101	-100208908	9606.ENSP00000269571	-1.CID100208908	0	0	0	0	0	0.89	0.8	0.965	0	0.999
JUN	MAPK8	1855436	1853988	9606.ENSP00000360266	9606.ENSP00000353483	0	0	0	0	0	0.999	0.9	0.996	0	0.999
HSP90AA1	AKT1	1851814	1846136	9606.ENSP00000335153	9606.ENSP00000270202	0	0	0	0	0	0.994	0.9	0.988	0	0.999
MAP2K1	MAPK1	1848411	1842512	9606.ENSP00000302486	9606.ENSP00000215832	0	0	0.211	0.644	0	0.999	0.9	0.893	0	0.999
MAP2K1	RAF1	1848411	1844086	9606.ENSP00000302486	9606.ENSP00000251849	0	0	0	0.631	0	0.999	0.9	0.981	0	0.999
HSP90AA1	ESR1	1851814	1842435	9606.ENSP00000335153	9606.ENSP00000206249	0	0	0	0	0	0.999	0	0.688	0	0.999
SRC	EGFR	1853652	1846445	9606.ENSP00000350941	9606.ENSP00000275493	0	0	0	0.703	0	0.999	0.9	0.993	0	0.999
EGFR	lapatinib	1846445	-100208908	9606.ENSP00000275493	-1.CID100208908	0	0	0	0	0	0.897	0.8	0.961	0	0.999
HSP90AA1	EGFR	1851814	1846445	9606.ENSP00000335153	9606.ENSP00000275493	0	0	0	0	0	0.99	0.9	0.932	0	0.999
HDAC1	ESR1	1855935	1842435	9606.ENSP00000362649	9606.ENSP00000206249	0	0	0	0	0	0.998	0.9	0.568	0	0.999
MDM2	TP53	1861282	1846083	9606.ENSP00000417281	9606.ENSP00000269305	0	0	0	0	0.167	0.999	0.9	0.981	0	0.999
CDK1	CCNB1	1858283	1844435	9606.ENSP00000378699	9606.ENSP00000256442	0	0	0	0	0.661	0.999	0.9	0.994	0	0.999
KDR	sorafenib	1845437	-100216239	9606.ENSP00000263923	-1.CID100216239	0	0	0	0	0	0.973	0.8	0.938	0	0.999
TOP1	topotecan	1854138	-100005515	9606.ENSP00000354522	-1.CID100005515	0	0	0	0	0	0.8	0.9	0.985	0	0.999
MDM2	AKT1	1861282	1846136	9606.ENSP00000417281	9606.ENSP00000270202	0	0	0	0	0	0.999	0.9	0.912	0	0.999
HSP90AA1	tanespimycin	1851814	-100151069	9606.ENSP00000335153	-1.CID100151069	0	0	0	0	0	0.828	0.9	0.966	0	0.999
HSP90AA1	ERBB2	1851814	1846101	9606.ENSP00000335153	9606.ENSP00000269571	0	0	0	0	0	0.999	0.9	0.944	0	0.999
EGFR	erlotinib	1846445	-100176870	9606.ENSP00000275493	-1.CID100176870	0	0	0	0	0	0.899	0.8	0.977	0	0.999
EGFR	STAT3	1846445	1845584	9606.ENSP00000275493	9606.ENSP00000264657	0	0	0	0	0	0.999	0.9	0.985	0	0.999
PDGFRB	sorafenib	1844996	-100216239	9606.ENSP00000261799	-1.CID100216239	0	0	0	0	0	0.93	0.8	0.943	0	0.999
MAPK8	TP53	1853988	1846083	9606.ENSP00000353483	9606.ENSP00000269305	0	0	0	0	0	0.999	0.9	0.942	0	0.999
ERBB2	ERBB3	1846101	1845918	9606.ENSP00000269571	9606.ENSP00000267101	0	0	0	0.91	0	0.999	0.9	0.98	0	0.999
EGFR	ERBB3	1846445	1845918	9606.ENSP00000275493	9606.ENSP00000267101	0	0	0	0.921	0	0.994	0.9	0.981	0	0.999
EGFR	ERBB2	1846445	1846101	9606.ENSP00000275493	9606.ENSP00000269571	0	0	0	0.947	0	0.999	0.9	0.988	0	0.999
SRC	ERBB2	1853652	1846101	9606.ENSP00000350941	9606.ENSP00000269571	0	0	0	0.716	0	0.984	0.9	0.981	0	0.998
STAT3	PDGFRB	1845584	1844996	9606.ENSP00000264657	9606.ENSP00000261799	0	0	0	0	0	0.868	0.9	0.917	0	0.998
JUN	ESR1	1855436	1842435	9606.ENSP00000360266	9606.ENSP00000206249	0	0	0	0	0	0.808	0.9	0.943	0	0.998
ALK	NVP-TAE684	1857789	-116038120	9606.ENSP00000373700	-1.CID116038120	0	0	0	0	0	0.963	0.7	0.887	0	0.998
TOP1	irinotecan	1854138	-100003750	9606.ENSP00000354522	-1.CID100003750	0	0	0	0	0	0	0.9	0.986	0.176	0.998
ALK	crizotinib	1857789	-111597571	9606.ENSP00000373700	-1.CID111597571	0	0	0	0	0	0.931	0.7	0.947	0	0.998
JUN	MAPK1	1855436	1842512	9606.ENSP00000360266	9606.ENSP00000215832	0	0	0	0	0	0.934	0.9	0.838	0	0.998
FLT3	sorafenib	1843598	-100216239	9606.ENSP00000241453	-1.CID100216239	0	0	0	0	0	0.91	0.8	0.918	0	0.998
TP53	MAPK1	1846083	1842512	9606.ENSP00000269305	9606.ENSP00000215832	0	0	0	0	0	0.988	0.8	0.508	0	0.998
ERBB2	STAT3	1846101	1845584	9606.ENSP00000269571	9606.ENSP00000264657	0	0	0	0	0	0.937	0	0.976	0	0.998
RET	sorafenib	1853238	-100216239	9606.ENSP00000347942	-1.CID100216239	0	0	0	0	0	0.923	0.8	0.912	0	0.998
SRC	KDR	1853652	1845437	9606.ENSP00000350941	9606.ENSP00000263923	0	0	0	0.675	0	0.983	0.9	0.96	0	0.998
LCK	STAT3	1852042	1845584	9606.ENSP00000337825	9606.ENSP00000264657	0	0	0	0	0	0.656	0.9	0.956	0	0.998
AKT1	RAF1	1846136	1844086	9606.ENSP00000270202	9606.ENSP00000251849	0	0	0	0.635	0	0.984	0.9	0.989	0	0.998
MCL1	TP53	1854935	1846083	9606.ENSP00000358022	9606.ENSP00000269305	0	0	0	0	0	0.576	0.9	0.956	0	0.998
SRC	HSP90AA1	1853652	1851814	9606.ENSP00000350941	9606.ENSP00000335153	0	0	0	0	0	0.819	0.9	0.946	0	0.998
ABL1	nilotinib	1855665	-100644241	9606.ENSP00000361423	-1.CID100644241	0	0	0	0	0	0.896	0.8	0.912	0	0.998
AKT1	ESR1	1846136	1842435	9606.ENSP00000270202	9606.ENSP00000206249	0	0	0	0	0	0.576	0.9	0.96	0	0.998
HSP90AA1	CDK4	1851814	1844551	9606.ENSP00000335153	9606.ENSP00000257904	0	0	0	0	0	0.948	0	0.95	0	0.997
CDK6	palbociclib	1845799	-105330286	9606.ENSP00000265734	-1.CID105330286	0	0	0	0	0	0.8	0.8	0.931	0	0.997
CDK1	TP53	1858283	1846083	9606.ENSP00000378699	9606.ENSP00000269305	0	0	0	0	0	0.914	0	0.97	0	0.997
CDK1	JUN	1858283	1855436	9606.ENSP00000378699	9606.ENSP00000360266	0	0	0	0	0	0.337	0.9	0.969	0	0.997
EGFR	ESR1	1846445	1842435	9606.ENSP00000275493	9606.ENSP00000206249	0	0	0	0	0	0.924	0	0.973	0	0.997
SRC	PDGFRB	1853652	1844996	9606.ENSP00000350941	9606.ENSP00000261799	0	0	0	0.672	0	0.962	0.9	0.957	0	0.997
KIT	sorafenib	1847112	-100216239	9606.ENSP00000288135	-1.CID100216239	0	0	0	0	0	0.885	0.8	0.911	0	0.997
RAF1	sorafenib	1844086	-100216239	9606.ENSP00000251849	-1.CID100216239	0	0	0	0	0	0.899	0.8	0.884	0	0.997
JUN	TP53	1855436	1846083	9606.ENSP00000360266	9606.ENSP00000269305	0	0	0	0	0	0	0.9	0.972	0	0.997
EGFR	TP53	1846445	1846083	9606.ENSP00000275493	9606.ENSP00000269305	0	0	0	0	0	0	0.9	0.974	0	0.997
SRC	saracatinib	1853652	-110302451	9606.ENSP00000350941	-1.CID110302451	0	0	0	0	0	0.8	0.8	0.915	0	0.996
PDGFRB	PDGFRA	1844996	1844502	9606.ENSP00000261799	9606.ENSP00000257290	0	0	0	0.923	0	0.963	0.9	0.871	0	0.996
ERBB4	ERBB2	1852571	1846101	9606.ENSP00000342235	9606.ENSP00000269571	0	0	0	0.938	0	0.961	0.9	0.974	0	0.996
KDR	FLT4	1845437	1845029	9606.ENSP00000263923	9606.ENSP00000261937	0	0	0	0.92	0	0.963	0.9	0.981	0	0.996
TP53	CCNB1	1846083	1844435	9606.ENSP00000269305	9606.ENSP00000256442	0	0	0	0	0.07	0	0.9	0.96	0	0.996
ABL1	HSP90AA1	1855665	1851814	9606.ENSP00000361423	9606.ENSP00000335153	0	0	0	0	0	0.953	0	0.897	0	0.995
HSP90AA1	KDR	1851814	1845437	9606.ENSP00000335153	9606.ENSP00000263923	0	0	0	0	0	0.6	0.9	0.904	0	0.995
MDM2	ABL1	1861282	1855665	9606.ENSP00000417281	9606.ENSP00000361423	0	0	0	0	0	0.576	0.9	0.885	0	0.994
MAPK1	ESR1	1842512	1842435	9606.ENSP00000215832	9606.ENSP00000206249	0	0	0	0	0	0.919	0.9	0.344	0	0.994
erlotinib	lapatinib	-100176870	-100208908	-1.CID100176870	-1.CID100208908	0	0	0	0	0	0.297	0.9	0.919	0	0.994
MCL1	AKT1	1854935	1846136	9606.ENSP00000358022	9606.ENSP00000270202	0	0	0	0	0	0	0.9	0.95	0	0.994
MDM2	CASP3	1861282	1849375	9606.ENSP00000417281	9606.ENSP00000311032	0	0	0	0	0	0.992	0	0.243	0	0.994
LCK	MAPK1	1852042	1842512	9606.ENSP00000337825	9606.ENSP00000215832	0	0	0.346	0.659	0	0.926	0.9	0.45	0	0.994
CDK4	palbociclib	1844551	-105330286	9606.ENSP00000257904	-1.CID105330286	0	0	0	0	0	0.653	0.8	0.923	0	0.994
PDGFRA	sorafenib	1844502	-100216239	9606.ENSP00000257290	-1.CID100216239	0	0	0	0	0	0.935	0.7	0.708	0	0.994
MET	crizotinib	1849944	-111597571	9606.ENSP00000317272	-1.CID111597571	0	0	0	0	0	0.951	0.8	0.349	0	0.993
SRC	MET	1853652	1849944	9606.ENSP00000350941	9606.ENSP00000317272	0	0	0	0.714	0	0.923	0.9	0.763	0	0.993
ERBB4	EGF	1852571	1845705	9606.ENSP00000342235	9606.ENSP00000265171	0	0	0	0	0	0.992	0	0.146	0	0.993
ABL1	SRC	1855665	1853652	9606.ENSP00000361423	9606.ENSP00000350941	0	0	0	0.896	0	0.925	0.9	0.989	0	0.993
MAPK8	STAT3	1853988	1845584	9606.ENSP00000353483	9606.ENSP00000264657	0	0	0	0	0	0.914	0	0.93	0	0.993
ABL1	JUN	1855665	1855436	9606.ENSP00000361423	9606.ENSP00000360266	0	0	0	0	0	0.924	0	0.919	0	0.993
RET	STAT3	1853238	1845584	9606.ENSP00000347942	9606.ENSP00000264657	0	0	0	0	0	0.986	0	0.445	0	0.992
CDK4	CCNB1	1844551	1844435	9606.ENSP00000257904	9606.ENSP00000256442	0	0	0	0	0.11	0.339	0.9	0.889	0	0.992
ERBB2	ESR1	1846101	1842435	9606.ENSP00000269571	9606.ENSP00000206249	0	0	0	0	0	0.613	0	0.981	0	0.992
SRC	AKT1	1853652	1846136	9606.ENSP00000350941	9606.ENSP00000270202	0	0	0.378	0.622	0	0.868	0.9	0.987	0	0.992
ABCG2	topotecan	1843466	-100005515	9606.ENSP00000237612	-1.CID100005515	0	0	0	0	0	0.442	0.9	0.85	0	0.991
ERBB4	ERBB3	1852571	1845918	9606.ENSP00000342235	9606.ENSP00000267101	0	0	0	0.941	0	0.915	0.9	0.989	0	0.991
ERBB4	EGFR	1852571	1846445	9606.ENSP00000342235	9606.ENSP00000275493	0	0	0	0.952	0	0.911	0.9	0.98	0	0.991
JUN	STAT3	1855436	1845584	9606.ENSP00000360266	9606.ENSP00000264657	0	0	0	0	0	0.625	0	0.978	0	0.991
HSP90AA1	MAPK1	1851814	1842512	9606.ENSP00000335153	9606.ENSP00000215832	0	0	0	0	0	0.734	0.9	0.669	0	0.99
CDK6	CCNB1	1845799	1844435	9606.ENSP00000265734	9606.ENSP00000256442	0	0	0	0	0.11	0.339	0.9	0.863	0	0.99
ROS1	crizotinib	1854813	-111597571	9606.ENSP00000357494	-1.CID111597571	0	0	0	0	0	0.895	0.8	0.581	0	0.99
BRAF	MAPK1	1847131	1842512	9606.ENSP00000288602	9606.ENSP00000215832	0	0	0	0.637	0.071	0.871	0.9	0.767	0	0.99
CDK1	HSP90AA1	1858283	1851814	9606.ENSP00000378699	9606.ENSP00000335153	0	0	0	0	0	0.749	0.9	0.656	0	0.99
TP53	ABCB1	1846083	1845794	9606.ENSP00000269305	9606.ENSP00000265724	0	0	0	0	0	0	0.9	0.913	0	0.99
STAT3	MAPK1	1845584	1842512	9606.ENSP00000264657	9606.ENSP00000215832	0	0	0	0	0	0.807	0.9	0.518	0	0.989
FLT1	sorafenib	1846791	-100216239	9606.ENSP00000282397	-1.CID100216239	0	0	0	0	0	0.895	0.8	0.486	0	0.988
CFLAR	TP53	1849539	1846083	9606.ENSP00000312455	9606.ENSP00000269305	0	0	0	0	0	0.807	0	0.941	0	0.988
ABL1	TP53	1855665	1846083	9606.ENSP00000361423	9606.ENSP00000269305	0	0	0	0	0	0.812	0	0.942	0	0.988
TP53	CDK4	1846083	1844551	9606.ENSP00000269305	9606.ENSP00000257904	0	0	0	0	0	0	0	0.988	0	0.988
CYP2C8	paclitaxel	1855452	-100004666	9606.ENSP00000360317	-1.CID100004666	0	0	0	0	0	0	0.9	0.876	0	0.987
SRC	sorafenib	1853652	-100216239	9606.ENSP00000350941	-1.CID100216239	0	0	0	0	0	0.583	0.7	0.891	0	0.985
LCK	HSP90AA1	1852042	1851814	9606.ENSP00000337825	9606.ENSP00000335153	0	0	0	0	0	0.873	0	0.887	0	0.985
CYP3A4	irinotecan	1852052	-100003750	9606.ENSP00000337915	-1.CID100003750	0	0	0	0	0	0.09	0.9	0.851	0	0.985
TP53	Nutlin-3	1846083	-100216345	9606.ENSP00000269305	-1.CID100216345	0	0	0	0	0	0.244	0.7	0.938	0	0.985
CDK6	CDK4	1845799	1844551	9606.ENSP00000265734	9606.ENSP00000257904	0	0	0.526	0.977	0	0.842	0.9	0.987	0	0.984
irinotecan	topotecan	-100003750	-100005515	-1.CID100003750	-1.CID100005515	0	0	0	0.816	0	0.488	0	0.971	0	0.984
HDAC1	panobinostat	1855935	-106918837	9606.ENSP00000362649	-1.CID106918837	0	0	0	0	0	0.901	0.8	0.27	0	0.984
FLT1	KDR	1846791	1845437	9606.ENSP00000282397	9606.ENSP00000263923	0	0	0	0.918	0	0.823	0.9	0.989	0	0.983
EGFR	paclitaxel	1846445	-100004666	9606.ENSP00000275493	-1.CID100004666	0	0	0	0	0	0	0.7	0.942	0	0.982
KIT	nilotinib	1847112	-100644241	9606.ENSP00000288135	-1.CID100644241	0	0	0	0	0	0.845	0.8	0.419	0	0.981
ABL2	ABL1	1861715	1855665	9606.ENSP00000427562	9606.ENSP00000361423	0	0	0	0.933	0	0.812	0.9	0.75	0	0.981
ABL2	nilotinib	1861715	-100644241	9606.ENSP00000427562	-1.CID100644241	0	0	0	0	0	0.894	0.8	0.157	0	0.981
HDAC1	STAT3	1855935	1845584	9606.ENSP00000362649	9606.ENSP00000264657	0	0	0	0	0	0.965	0	0.491	0	0.981
FLT4	sorafenib	1845029	-100216239	9606.ENSP00000261937	-1.CID100216239	0	0	0	0	0	0.8	0.8	0.564	0	0.981
MAP2K1	PD 0325901	1848411	-109826528	9606.ENSP00000302486	-1.CID109826528	0	0	0	0	0	0.8	0.8	0.539	0	0.98
MCL1	sorafenib	1854935	-100216239	9606.ENSP00000358022	-1.CID100216239	0	0	0	0	0	0	0.7	0.934	0	0.979
MDM2	ESR1	1861282	1842435	9606.ENSP00000417281	9606.ENSP00000206249	0	0	0	0	0	0.962	0	0.472	0	0.979
TOP1	TP53	1854138	1846083	9606.ENSP00000354522	9606.ENSP00000269305	0	0	0	0	0	0.917	0	0.754	0	0.978
TP53	paclitaxel	1846083	-100004666	9606.ENSP00000269305	-1.CID100004666	0	0	0	0	0	0	0.7	0.931	0	0.978
CASP3	AKT1	1849375	1846136	9606.ENSP00000311032	9606.ENSP00000270202	0	0	0	0	0	0.812	0	0.889	0	0.978
HSP90AA1	ERBB3	1851814	1845918	9606.ENSP00000335153	9606.ENSP00000267101	0	0	0	0	0	0.562	0.9	0.537	0	0.978
EGFR	MAPK1	1846445	1842512	9606.ENSP00000275493	9606.ENSP00000215832	0	0	0	0.632	0	0.693	0.9	0.855	0	0.978
JUN	AKT1	1855436	1846136	9606.ENSP00000360266	9606.ENSP00000270202	0	0	0	0	0	0	0	0.976	0	0.977
CYP3A4	paclitaxel	1852052	-100004666	9606.ENSP00000337915	-1.CID100004666	0	0	0	0	0	0	0.8	0.891	0	0.977
ERBB3	lapatinib	1845918	-100208908	9606.ENSP00000267101	-1.CID100208908	0	0	0	0	0	0	0.7	0.925	0	0.976
PDGFRB	nilotinib	1844996	-100644241	9606.ENSP00000261799	-1.CID100644241	0	0	0	0	0	0.746	0	0.905	0	0.975
MAPK8	RET	1853988	1853238	9606.ENSP00000353483	9606.ENSP00000347942	0	0	0	0	0	0.598	0.9	0.439	0	0.975
AKT1	TP53	1846136	1846083	9606.ENSP00000270202	9606.ENSP00000269305	0	0	0	0	0	0	0	0.974	0	0.975
EGF	erlotinib	1845705	-100176870	9606.ENSP00000265171	-1.CID100176870	0	0	0	0	0	0	0.8	0.882	0	0.975
CYP3A4	NR1I2	1852052	1851892	9606.ENSP00000337915	9606.ENSP00000336528	0	0	0	0	0	0	0	0.974	0	0.974
ERBB2	TP53	1846101	1846083	9606.ENSP00000269571	9606.ENSP00000269305	0	0	0	0	0	0	0	0.974	0	0.974
AKT1	STAT3	1846136	1845584	9606.ENSP00000270202	9606.ENSP00000264657	0	0	0	0	0	0	0	0.973	0	0.974
NR1I2	paclitaxel	1851892	-100004666	9606.ENSP00000336528	-1.CID100004666	0	0	0	0	0	0	0.8	0.873	0	0.974
CASP3	paclitaxel	1849375	-100004666	9606.ENSP00000311032	-1.CID100004666	0	0	0	0	0	0	0.7	0.911	0	0.972
BRAF	PLX-4720	1847131	-124180719	9606.ENSP00000288602	-1.CID124180719	0	0	0	0	0	0.8	0.8	0.35	0	0.972
MET	EGFR	1849944	1846445	9606.ENSP00000317272	9606.ENSP00000275493	0	0	0	0.634	0	0.955	0	0.974	0	0.972
TP53	ESR1	1846083	1842435	9606.ENSP00000269305	9606.ENSP00000206249	0	0	0	0	0	0.812	0	0.856	0	0.971
BRAF	sorafenib	1847131	-100216239	9606.ENSP00000288602	-1.CID100216239	0	0	0	0	0	0.824	0.8	0.211	0	0.97
MET	TP53	1849944	1846083	9606.ENSP00000317272	9606.ENSP00000269305	0	0	0	0	0	0	0.9	0.72	0	0.97
CDK1	paclitaxel	1858283	-100004666	9606.ENSP00000378699	-1.CID100004666	0	0	0	0	0	0	0.7	0.903	0	0.97
LTK	NVP-TAE684	1845417	-116038120	9606.ENSP00000263800	-1.CID116038120	0	0	0	0	0	0.958	0	0.301	0	0.97
LCK	KIT	1852042	1847112	9606.ENSP00000337825	9606.ENSP00000288135	0	0	0	0.694	0	0.636	0.9	0.759	0	0.97
CES1	irinotecan	1854024	-100003750	9606.ENSP00000353720	-1.CID100003750	0	0	0	0	0	0	0.9	0.711	0	0.97
TOP1	CASP3	1854138	1849375	9606.ENSP00000354522	9606.ENSP00000311032	0	0	0	0	0	0.576	0.9	0.346	0	0.969
SLK	erlotinib	1855094	-100176870	9606.ENSP00000358770	-1.CID100176870	0	0	0	0	0	0.852	0	0.8	0	0.969
JUN	SRC	1855436	1853652	9606.ENSP00000360266	9606.ENSP00000350941	0	0	0	0	0	0.151	0	0.964	0	0.969
CCNB1	paclitaxel	1844435	-100004666	9606.ENSP00000256442	-1.CID100004666	0	0	0	0	0	0	0.7	0.898	0	0.968
ABCG2	irinotecan	1843466	-100003750	9606.ENSP00000237612	-1.CID100003750	0	0	0	0	0	0	0.9	0.691	0	0.968
TP53	irinotecan	1846083	-100003750	9606.ENSP00000269305	-1.CID100003750	0	0	0	0	0	0	0.7	0.894	0	0.967
ERBB4	lapatinib	1852571	-100208908	9606.ENSP00000342235	-1.CID100208908	0	0	0	0	0	0.874	0	0.746	0	0.967
AKT1	paclitaxel	1846136	-100004666	9606.ENSP00000270202	-1.CID100004666	0	0	0	0	0	0	0.7	0.892	0	0.966
TP53	STAT3	1846083	1845584	9606.ENSP00000269305	9606.ENSP00000264657	0	0	0	0	0	0	0	0.964	0	0.965
JUN	EGFR	1855436	1846445	9606.ENSP00000360266	9606.ENSP00000275493	0	0	0	0	0	0.228	0	0.955	0	0.964
AKT1	lapatinib	1846136	-100208908	9606.ENSP00000270202	-1.CID100208908	0	0	0	0	0	0	0.7	0.885	0	0.964
MAPK1	sorafenib	1842512	-100216239	9606.ENSP00000215832	-1.CID100216239	0	0	0	0	0	0	0.7	0.885	0	0.964
ESR1	lapatinib	1842435	-100208908	9606.ENSP00000206249	-1.CID100208908	0	0	0	0	0	0	0.7	0.885	0	0.964
STAT3	erlotinib	1845584	-100176870	9606.ENSP00000264657	-1.CID100176870	0	0	0	0	0	0	0.7	0.882	0	0.964
ERBB2	tanespimycin	1846101	-100151069	9606.ENSP00000269571	-1.CID100151069	0	0	0	0	0	0.584	0.15	0.906	0	0.964
AKT1	sorafenib	1846136	-100216239	9606.ENSP00000270202	-1.CID100216239	0	0	0	0	0	0	0.7	0.885	0	0.964
SRC	RET	1853652	1853238	9606.ENSP00000350941	9606.ENSP00000347942	0	0	0	0.732	0	0.593	0.9	0.577	0	0.963
STAT3	paclitaxel	1845584	-100004666	9606.ENSP00000264657	-1.CID100004666	0	0	0	0	0	0	0.7	0.881	0	0.963
KIT	STAT3	1847112	1845584	9606.ENSP00000288135	9606.ENSP00000264657	0	0	0	0	0	0.111	0.9	0.612	0	0.962
ABL1	STAT3	1855665	1845584	9606.ENSP00000361423	9606.ENSP00000264657	0	0	0	0	0	0.24	0	0.952	0	0.962
STAT3	sorafenib	1845584	-100216239	9606.ENSP00000264657	-1.CID100216239	0	0	0	0	0	0	0.7	0.879	0	0.962
ERBB3	EGF	1845918	1845705	9606.ENSP00000267101	9606.ENSP00000265171	0	0	0	0	0	0.576	0.9	0.158	0	0.961
MAPK8	MAPK1	1853988	1842512	9606.ENSP00000353483	9606.ENSP00000215832	0	0	0.461	0.902	0	0.576	0.9	0.864	0	0.961
HSP90AA1	STAT3	1851814	1845584	9606.ENSP00000335153	9606.ENSP00000264657	0	0	0	0	0	0.576	0	0.909	0	0.96
MAPK8	paclitaxel	1853988	-100004666	9606.ENSP00000353483	-1.CID100004666	0	0	0	0	0	0	0.7	0.87	0	0.96
ERBB2	EGF	1846101	1845705	9606.ENSP00000269571	9606.ENSP00000265171	0	0	0	0	0	0.576	0.9	0.132	0	0.96
MET	PHA-665752	1849944	-110461815	9606.ENSP00000317272	-1.CID110461815	0	0	0	0	0	0.899	0	0.621	0	0.96
BRAF	AKT1	1847131	1846136	9606.ENSP00000288602	9606.ENSP00000270202	0	0	0	0.637	0	0.938	0	0.964	0	0.959
STAT3	PDGFRA	1845584	1844502	9606.ENSP00000264657	9606.ENSP00000257290	0	0	0	0	0	0.931	0	0.432	0	0.959
ABL1	sorafenib	1855665	-100216239	9606.ENSP00000361423	-1.CID100216239	0	0	0	0	0	0.777	0.7	0.43	0	0.959
MCL1	MAPK8	1854935	1853988	9606.ENSP00000358022	9606.ENSP00000353483	0	0	0	0	0	0	0	0.958	0	0.958
erlotinib	sorafenib	-100176870	-100216239	-1.CID100176870	-1.CID100216239	0	0	0	0	0	0.297	0	0.943	0	0.958
SLK	CASP3	1855094	1849375	9606.ENSP00000358770	9606.ENSP00000311032	0	0	0	0	0	0.576	0.9	0.092	0	0.958
MDM2	Nutlin-3	1861282	-100216345	9606.ENSP00000417281	-1.CID100216345	0	0	0	0	0	0.8	0.15	0.765	0	0.957
NR1I2	ABCB1	1851892	1845794	9606.ENSP00000336528	9606.ENSP00000265724	0	0	0	0	0	0	0	0.956	0	0.957
HDAC1	CDK4	1855935	1844551	9606.ENSP00000362649	9606.ENSP00000257904	0	0	0	0	0	0.102	0.9	0.568	0	0.957
LCK	crizotinib	1852042	-111597571	9606.ENSP00000337825	-1.CID111597571	0	0	0	0	0	0.858	0.7	0	0	0.956
SRC	MAP2K1	1853652	1848411	9606.ENSP00000350941	9606.ENSP00000302486	0	0	0.291	0.641	0	0.39	0.9	0.683	0	0.956
ABCB1	topotecan	1845794	-100005515	9606.ENSP00000265724	-1.CID100005515	0	0	0	0	0	0	0.9	0.576	0	0.956
RAF1	paclitaxel	1844086	-100004666	9606.ENSP00000251849	-1.CID100004666	0	0	0	0	0	0	0.7	0.855	0	0.955
HSP90AA1	EIF2AK3	1851814	1848934	9606.ENSP00000335153	9606.ENSP00000307235	0	0	0	0	0	0.576	0	0.899	0	0.955
EIF2AK3	sorafenib	1848934	-100216239	9606.ENSP00000307235	-1.CID100216239	0	0	0	0	0	0	0.7	0.855	0	0.955
STAT3	RAF1	1845584	1844086	9606.ENSP00000264657	9606.ENSP00000251849	0	0	0	0	0	0	0	0.953	0	0.954
JUN	paclitaxel	1855436	-100004666	9606.ENSP00000360266	-1.CID100004666	0	0	0	0	0	0	0.7	0.849	0	0.953
CFLAR	paclitaxel	1849539	-100004666	9606.ENSP00000312455	-1.CID100004666	0	0	0	0	0	0	0.7	0.848	0	0.953
CYP3A4	erlotinib	1852052	-100176870	9606.ENSP00000337915	-1.CID100176870	0	0	0	0	0	0.101	0.7	0.825	0	0.95
MDM2	HSP90AA1	1861282	1851814	9606.ENSP00000417281	9606.ENSP00000335153	0	0	0	0	0	0.924	0	0.362	0	0.949
MAPK8	ERBB2	1853988	1846101	9606.ENSP00000353483	9606.ENSP00000269571	0	0	0	0	0	0	0.9	0.516	0	0.949
CASP3	sorafenib	1849375	-100216239	9606.ENSP00000311032	-1.CID100216239	0	0	0	0	0	0	0.7	0.833	0	0.948
ERBB2	paclitaxel	1846101	-100004666	9606.ENSP00000269571	-1.CID100004666	0	0	0	0	0	0.098	0.7	0.819	0	0.948
SRC	MAPK1	1853652	1842512	9606.ENSP00000350941	9606.ENSP00000215832	0	0	0.335	0.668	0	0.194	0.9	0.949	0	0.948
MAPK8	SRC	1853988	1853652	9606.ENSP00000353483	9606.ENSP00000350941	0	0	0.361	0.627	0	0.149	0.9	0.911	0	0.948
LCK	saracatinib	1852042	-110302451	9606.ENSP00000337825	-1.CID110302451	0	0	0	0	0	0.717	0	0.819	0	0.947
CASP3	irinotecan	1849375	-100003750	9606.ENSP00000311032	-1.CID100003750	0	0	0	0	0	0	0.7	0.829	0	0.947
CASP3	topotecan	1849375	-100005515	9606.ENSP00000311032	-1.CID100005515	0	0	0	0	0	0	0.7	0.825	0	0.946
MCL1	STAT3	1854935	1845584	9606.ENSP00000358022	9606.ENSP00000264657	0	0	0	0	0	0	0	0.946	0	0.946
MAPK8	MAP2K1	1853988	1848411	9606.ENSP00000353483	9606.ENSP00000302486	0	0	0.307	0.641	0	0.572	0.8	0.907	0	0.945
MAP2K1	ERBB2	1848411	1846101	9606.ENSP00000302486	9606.ENSP00000269571	0	0	0	0.657	0	0.339	0.9	0.644	0	0.945
MAP2K1	ERBB3	1848411	1845918	9606.ENSP00000302486	9606.ENSP00000267101	0	0	0	0.636	0	0.339	0.9	0.588	0	0.945
HDAC1	CDK6	1855935	1845799	9606.ENSP00000362649	9606.ENSP00000265734	0	0	0	0	0	0.102	0.9	0.439	0	0.945
CDK1	MAP2K1	1858283	1848411	9606.ENSP00000378699	9606.ENSP00000302486	0	0	0.264	0.725	0	0.26	0.9	0.912	0	0.945
CDK1	HDAC1	1858283	1855935	9606.ENSP00000378699	9606.ENSP00000362649	0	0	0	0	0	0.102	0.9	0.429	0	0.944
CFLAR	AKT1	1849539	1846136	9606.ENSP00000312455	9606.ENSP00000270202	0	0	0	0	0	0	0	0.941	0	0.941
ABL1	MAPK8	1855665	1853988	9606.ENSP00000361423	9606.ENSP00000353483	0	0	0	0.633	0	0.144	0.9	0.954	0	0.941
AKT1	PDGFRB	1846136	1844996	9606.ENSP00000270202	9606.ENSP00000261799	0	0	0	0.617	0	0.101	0.9	0.95	0	0.94
MAPK8	MET	1853988	1849944	9606.ENSP00000353483	9606.ENSP00000317272	0	0	0	0	0	0.107	0.9	0.383	0	0.94
CYP2C8	CYP3A4	1855452	1852052	9606.ENSP00000360317	9606.ENSP00000337915	0	0	0.526	0.674	0	0	0.9	0.879	0	0.94
MAP2K1	STAT3	1848411	1845584	9606.ENSP00000302486	9606.ENSP00000264657	0	0	0	0	0	0	0.9	0.424	0	0.939
LCK	AKT1	1852042	1846136	9606.ENSP00000337825	9606.ENSP00000270202	0	0	0.327	0.62	0	0.101	0.9	0.703	0	0.938
CDK1	SRC	1858283	1853652	9606.ENSP00000378699	9606.ENSP00000350941	0	0	0.254	0.685	0	0.107	0.9	0.925	0	0.938
MAPK8	LCK	1853988	1852042	9606.ENSP00000353483	9606.ENSP00000337825	0	0	0.345	0.629	0	0.107	0.9	0.694	0	0.938
ABCB1	irinotecan	1845794	-100003750	9606.ENSP00000265724	-1.CID100003750	0	0	0	0	0	0	0.9	0.4	0	0.938
AKT1	FLT3	1846136	1843598	9606.ENSP00000270202	9606.ENSP00000241453	0	0	0	0	0	0.101	0	0.933	0	0.937
MAPK8	ERBB3	1853988	1845918	9606.ENSP00000353483	9606.ENSP00000267101	0	0	0	0	0	0	0.9	0.404	0	0.937
ABL1	CDK6	1855665	1845799	9606.ENSP00000361423	9606.ENSP00000265734	0	0	0	0.66	0	0.107	0.9	0.896	0	0.935
LCK	MAP2K1	1852042	1848411	9606.ENSP00000337825	9606.ENSP00000302486	0	0	0.27	0.645	0	0.24	0.9	0.348	0	0.935
ABCB1	paclitaxel	1845794	-100004666	9606.ENSP00000265724	-1.CID100004666	0	0	0	0	0	0.136	0.7	0.762	0	0.934
SRC	FLT4	1853652	1845029	9606.ENSP00000350941	9606.ENSP00000261937	0	0	0	0.671	0	0.08	0.9	0.93	0	0.933
LTK	crizotinib	1845417	-111597571	9606.ENSP00000263800	-1.CID111597571	0	0	0	0	0	0.922	0	0.165	0	0.933
ABL1	PDGFRB	1855665	1844996	9606.ENSP00000361423	9606.ENSP00000261799	0	0	0	0.625	0	0.08	0.9	0.784	0	0.931
PDGFRA	nilotinib	1844502	-100644241	9606.ENSP00000257290	-1.CID100644241	0	0	0	0	0	0.834	0	0.589	0	0.93
ERBB4	STAT3	1852571	1845584	9606.ENSP00000342235	9606.ENSP00000264657	0	0	0	0	0	0.594	0	0.832	0	0.929
HDAC1	ABL1	1855935	1855665	9606.ENSP00000362649	9606.ENSP00000361423	0	0	0	0	0	0	0.9	0.32	0	0.929
JUN	CDK4	1855436	1844551	9606.ENSP00000360266	9606.ENSP00000257904	0	0	0	0	0	0.337	0	0.895	0	0.928
HDAC1	JUN	1855935	1855436	9606.ENSP00000362649	9606.ENSP00000360266	0	0	0	0	0	0.811	0	0.634	0	0.928
CDK1	MCL1	1858283	1854935	9606.ENSP00000378699	9606.ENSP00000358022	0	0	0	0	0	0	0	0.926	0	0.927
erlotinib	crizotinib	-100176870	-111597571	-1.CID100176870	-1.CID111597571	0	0	0	0	0	0.297	0	0.899	0	0.927
MET	MAPK1	1849944	1842512	9606.ENSP00000317272	9606.ENSP00000215832	0	0	0	0.64	0	0.194	0.9	0.41	0	0.927
ABL1	MAPK1	1855665	1842512	9606.ENSP00000361423	9606.ENSP00000215832	0	0	0	0.641	0	0.194	0.9	0.381	0	0.926
SRC	FLT1	1853652	1846791	9606.ENSP00000350941	9606.ENSP00000282397	0	0	0	0.67	0	0.08	0.9	0.725	0	0.926
LCK	EGFR	1852042	1846445	9606.ENSP00000337825	9606.ENSP00000275493	0	0	0	0.713	0	0.101	0.9	0.748	0	0.926
JUN	ABCB1	1855436	1845794	9606.ENSP00000360266	9606.ENSP00000265724	0	0	0	0	0	0	0	0.926	0	0.926
AKT1	CCNB1	1846136	1844435	9606.ENSP00000270202	9606.ENSP00000256442	0	0	0	0	0.065	0.095	0	0.918	0	0.925
MDM2	HDAC1	1861282	1855935	9606.ENSP00000417281	9606.ENSP00000362649	0	0	0	0	0	0.881	0	0.399	0	0.925
MDM2	ERBB4	1861282	1852571	9606.ENSP00000417281	9606.ENSP00000342235	0	0	0	0	0	0.566	0.8	0.196	0	0.924
ABL1	CDK4	1855665	1844551	9606.ENSP00000361423	9606.ENSP00000257904	0	0	0	0.656	0	0.107	0.9	0.582	0	0.924
MAPK8	ABCB1	1853988	1845794	9606.ENSP00000353483	9606.ENSP00000265724	0	0	0	0	0	0	0.9	0.265	0	0.923
CDK1	CDK4	1858283	1844551	9606.ENSP00000378699	9606.ENSP00000257904	0	0	0.519	0.916	0.084	0.109	0.9	0.981	0	0.921
PDGFRB	RAF1	1844996	1844086	9606.ENSP00000261799	9606.ENSP00000251849	0	0	0	0.624	0	0.898	0	0.603	0	0.921
STAT3	FLT3	1845584	1843598	9606.ENSP00000264657	9606.ENSP00000241453	0	0	0	0	0	0.111	0.8	0.595	0	0.921
LCK	PDGFRB	1852042	1844996	9606.ENSP00000337825	9606.ENSP00000261799	0	0	0	0.687	0	0.08	0.9	0.598	0	0.921
MAPK8	KIT	1853988	1847112	9606.ENSP00000353483	9606.ENSP00000288135	0	0	0	0.62	0	0.107	0.9	0.421	0	0.92
MCL1	EGFR	1854935	1846445	9606.ENSP00000358022	9606.ENSP00000275493	0	0	0	0	0	0	0	0.919	0	0.92
ALK	STAT3	1857789	1845584	9606.ENSP00000373700	9606.ENSP00000264657	0	0	0	0	0	0.12	0	0.913	0	0.92
CDK1	CDK6	1858283	1845799	9606.ENSP00000378699	9606.ENSP00000265734	0	0	0.519	0.934	0.066	0.109	0.9	0.883	0	0.917
LCK	sorafenib	1852042	-100216239	9606.ENSP00000337825	-1.CID100216239	0	0	0	0	0	0.662	0.7	0.205	0	0.914
CASP3	TP53	1849375	1846083	9606.ENSP00000311032	9606.ENSP00000269305	0	0	0	0	0	0	0	0.914	0	0.914
RET	MAPK1	1853238	1842512	9606.ENSP00000347942	9606.ENSP00000215832	0	0	0	0.628	0	0.881	0	0.75	0	0.914
irinotecan	paclitaxel	-100003750	-100004666	-1.CID100003750	-1.CID100004666	0	0	0	0	0	0.264	0	0.886	0	0.913
SRC	RAF1	1853652	1844086	9606.ENSP00000350941	9606.ENSP00000251849	0	0	0	0.698	0	0.877	0	0.986	0	0.913
FLT1	FLT4	1846791	1845029	9606.ENSP00000282397	9606.ENSP00000261937	0	0	0	0.898	0	0.09	0.9	0.917	0	0.913
ESR1	paclitaxel	1842435	-100004666	9606.ENSP00000206249	-1.CID100004666	0	0	0	0	0	0	0.15	0.899	0	0.911
AKT1	tanespimycin	1846136	-100151069	9606.ENSP00000270202	-1.CID100151069	0	0	0	0	0	0	0.15	0.897	0	0.91
ROS1	NVP-TAE684	1854813	-116038120	9606.ENSP00000357494	-1.CID116038120	0	0	0	0	0	0.899	0	0.126	0	0.909
ABL1	LCK	1855665	1852042	9606.ENSP00000361423	9606.ENSP00000337825	0	0	0	0.9	0	0	0.9	0.926	0	0.909
AKT1	erlotinib	1846136	-100176870	9606.ENSP00000270202	-1.CID100176870	0	0	0	0	0	0	0	0.907	0	0.907
SRC	EGF	1853652	1845705	9606.ENSP00000350941	9606.ENSP00000265171	0	0	0	0	0	0	0.9	0.113	0	0.907
ABCG2	paclitaxel	1843466	-100004666	9606.ENSP00000237612	-1.CID100004666	0	0	0	0	0	0	0.15	0.893	0	0.906
SRC	LCK	1853652	1852042	9606.ENSP00000350941	9606.ENSP00000337825	0	0	0.526	0.961	0	0	0.9	0.975	0	0.905
MCL1	paclitaxel	1854935	-100004666	9606.ENSP00000358022	-1.CID100004666	0	0	0	0	0	0	0.15	0.891	0	0.905
LCK	EGF	1852042	1845705	9606.ENSP00000337825	9606.ENSP00000265171	0	0	0	0	0	0	0.9	0.09	0	0.905
MCL1	ERBB2	1854935	1846101	9606.ENSP00000358022	9606.ENSP00000269571	0	0	0	0	0	0	0	0.905	0	0.905
HSP90AA1	BRAF	1851814	1847131	9606.ENSP00000335153	9606.ENSP00000288602	0	0	0	0	0	0.654	0	0.727	0	0.901
HSP90AA1	KIT	1851814	1847112	9606.ENSP00000335153	9606.ENSP00000288135	0	0	0	0	0	0.096	0	0.895	0	0.901
ABCG2	nilotinib	1843466	-100644241	9606.ENSP00000237612	-1.CID100644241	0	0	0	0	0	0	0	0.901	0	0.901
HSP90AA1	EGF	1851814	1845705	9606.ENSP00000335153	9606.ENSP00000265171	0	0	0	0	0	0	0.9	0	0	0.9
EGF	STAT3	1845705	1845584	9606.ENSP00000265171	9606.ENSP00000264657	0	0	0	0	0	0	0.9	0	0	0.9
paclitaxel	topotecan	-100004666	-100005515	-1.CID100004666	-1.CID100005515	0	0	0	0	0	0	0	0.9	0	0.9
JUN	CDK6	1855436	1845799	9606.ENSP00000360266	9606.ENSP00000265734	0	0	0	0	0	0.337	0	0.854	0	0.899
EGFR	irinotecan	1846445	-100003750	9606.ENSP00000275493	-1.CID100003750	0	0	0	0	0	0	0.7	0.674	0	0.899
MDM2	EGFR	1861282	1846445	9606.ENSP00000417281	9606.ENSP00000275493	0	0	0	0	0	0	0.8	0.513	0	0.898
CFLAR	STAT3	1849539	1845584	9606.ENSP00000312455	9606.ENSP00000264657	0	0	0	0	0	0	0	0.896	0	0.896
ABL1	MCL1	1855665	1854935	9606.ENSP00000361423	9606.ENSP00000358022	0	0	0	0	0	0	0	0.894	0	0.895
TP53	CDK6	1846083	1845799	9606.ENSP00000269305	9606.ENSP00000265734	0	0	0	0	0	0	0	0.894	0	0.894
CDK1	EGFR	1858283	1846445	9606.ENSP00000378699	9606.ENSP00000275493	0	0	0	0.664	0	0.869	0	0.556	0	0.893
EGFR	NVP-TAE684	1846445	-116038120	9606.ENSP00000275493	-1.CID116038120	0	0	0	0	0	0.619	0.7	0.122	0	0.893
MCL1	CASP3	1854935	1849375	9606.ENSP00000358022	9606.ENSP00000311032	0	0	0	0	0	0.636	0	0.717	0	0.893
JUN	CASP3	1855436	1849375	9606.ENSP00000360266	9606.ENSP00000311032	0	0	0	0	0	0	0	0.892	0	0.892
MCL1	CCNB1	1854935	1844435	9606.ENSP00000358022	9606.ENSP00000256442	0	0	0	0	0	0	0	0.888	0	0.889
MET	CASP3	1849944	1849375	9606.ENSP00000317272	9606.ENSP00000311032	0	0	0	0	0	0.86	0	0.233	0	0.888
BRAF	nilotinib	1847131	-100644241	9606.ENSP00000288602	-1.CID100644241	0	0	0	0	0	0.872	0	0.115	0	0.884
MET	erlotinib	1849944	-100176870	9606.ENSP00000317272	-1.CID100176870	0	0	0	0	0	0.14	0.7	0.571	0	0.883
EGFR	tanespimycin	1846445	-100151069	9606.ENSP00000275493	-1.CID100151069	0	0	0	0	0	0	0.15	0.865	0	0.882
ABL1	ABCB1	1855665	1845794	9606.ENSP00000361423	9606.ENSP00000265724	0	0	0	0	0	0.075	0	0.877	0	0.882
ABL1	ESR1	1855665	1842435	9606.ENSP00000361423	9606.ENSP00000206249	0	0	0	0	0	0.063	0	0.878	0	0.881
CFLAR	RAF1	1849539	1844086	9606.ENSP00000312455	9606.ENSP00000251849	0	0	0	0	0	0.831	0	0.324	0	0.881
ABL1	ABCG2	1855665	1843466	9606.ENSP00000361423	9606.ENSP00000237612	0	0	0	0	0	0	0	0.879	0	0.88
MDM2	PDGFRA	1861282	1844502	9606.ENSP00000417281	9606.ENSP00000257290	0	0	0	0	0	0	0.8	0.407	0	0.876
FLT3	NVP-TAE684	1843598	-116038120	9606.ENSP00000241453	-1.CID116038120	0	0	0	0	0	0.875	0	0	0	0.875
TP53	sorafenib	1846083	-100216239	9606.ENSP00000269305	-1.CID100216239	0	0	0	0	0	0	0	0.874	0	0.874
TP53	tanespimycin	1846083	-100151069	9606.ENSP00000269305	-1.CID100151069	0	0	0	0	0	0	0.15	0.856	0	0.874
MCL1	PDGFRB	1854935	1844996	9606.ENSP00000358022	9606.ENSP00000261799	0	0	0	0	0	0	0	0.872	0	0.872
SRC	KIT	1853652	1847112	9606.ENSP00000350941	9606.ENSP00000288135	0	0	0	0.682	0	0.816	0	0.944	0	0.871
ABCG2	sorafenib	1843466	-100216239	9606.ENSP00000237612	-1.CID100216239	0	0	0	0	0	0	0	0.87	0	0.87
SLK	crizotinib	1855094	-111597571	9606.ENSP00000358770	-1.CID111597571	0	0	0	0	0	0.869	0	0	0	0.869
RAF1	panobinostat	1844086	-106918837	9606.ENSP00000251849	-1.CID106918837	0	0	0	0	0	0	0	0.865	0	0.865
SLK	NVP-TAE684	1855094	-116038120	9606.ENSP00000358770	-1.CID116038120	0	0	0	0	0	0.863	0	0	0	0.863
ERBB2	erlotinib	1846101	-100176870	9606.ENSP00000269571	-1.CID100176870	0	0	0	0	0	0.527	0	0.716	0	0.862
MDM2	KIT	1861282	1847112	9606.ENSP00000417281	9606.ENSP00000288135	0	0	0	0	0	0	0.8	0.342	0	0.862
NR1I2	TP53	1851892	1846083	9606.ENSP00000336528	9606.ENSP00000269305	0	0	0	0	0	0	0	0.862	0	0.862
ERBB3	STAT3	1845918	1845584	9606.ENSP00000267101	9606.ENSP00000264657	0	0	0	0	0	0.083	0	0.853	0	0.86
ERBB4	HSP90AA1	1852571	1851814	9606.ENSP00000342235	9606.ENSP00000335153	0	0	0	0	0	0.777	0	0.391	0	0.859
HSP90AA1	erlotinib	1851814	-100176870	9606.ENSP00000335153	-1.CID100176870	0	0	0	0	0	0	0	0.856	0	0.856
ABCB1	sorafenib	1845794	-100216239	9606.ENSP00000265724	-1.CID100216239	0	0	0	0	0	0	0	0.854	0	0.854
AKT1	panobinostat	1846136	-106918837	9606.ENSP00000270202	-1.CID106918837	0	0	0	0	0	0	0	0.854	0	0.854
CFLAR	CASP3	1849539	1849375	9606.ENSP00000312455	9606.ENSP00000311032	0	0	0	0.667	0	0.805	0	0.688	0	0.849
TP53	RAF1	1846083	1844086	9606.ENSP00000269305	9606.ENSP00000251849	0	0	0	0	0	0.576	0	0.658	0	0.848
AKT1	topotecan	1846136	-100005515	9606.ENSP00000270202	-1.CID100005515	0	0	0	0	0	0	0	0.847	0	0.847
STAT3	PD 0325901	1845584	-109826528	9606.ENSP00000264657	-1.CID109826528	0	0	0	0	0	0	0	0.847	0	0.847
TOP1	EGFR	1854138	1846445	9606.ENSP00000354522	9606.ENSP00000275493	0	0	0	0	0	0	0	0.846	0	0.847
EIF2AK3	selumetinib	1848934	-110127622	9606.ENSP00000307235	-1.CID110127622	0	0	0	0	0	0	0	0.846	0	0.846
MDM2	KDR	1861282	1845437	9606.ENSP00000417281	9606.ENSP00000263923	0	0	0	0	0	0	0.8	0.263	0	0.846
MDM2	MET	1861282	1849944	9606.ENSP00000417281	9606.ENSP00000317272	0	0	0	0	0	0	0.8	0.265	0	0.846
MET	STAT3	1849944	1845584	9606.ENSP00000317272	9606.ENSP00000264657	0	0	0	0	0.079	0.603	0	0.612	0	0.846
ALK	MAPK8	1857789	1853988	9606.ENSP00000373700	9606.ENSP00000353483	0	0	0	0	0	0	0	0.844	0	0.845
MAPK8	CASP3	1853988	1849375	9606.ENSP00000353483	9606.ENSP00000311032	0	0	0	0	0	0.564	0	0.654	0	0.843
SLK	TP53	1855094	1846083	9606.ENSP00000358770	9606.ENSP00000269305	0	0	0	0	0	0	0	0.842	0	0.842
MCL1	Nutlin-3	1854935	-100216345	9606.ENSP00000358022	-1.CID100216345	0	0	0	0	0	0	0	0.841	0	0.841
MCL1	lapatinib	1854935	-100208908	9606.ENSP00000358022	-1.CID100208908	0	0	0	0	0	0	0	0.839	0	0.839
TP53	lapatinib	1846083	-100208908	9606.ENSP00000269305	-1.CID100208908	0	0	0	0	0	0	0	0.838	0	0.838
SRC	PDGFRA	1853652	1844502	9606.ENSP00000350941	9606.ENSP00000257290	0	0	0	0.687	0	0.08	0.8	0.531	0	0.838
SRC	lapatinib	1853652	-100208908	9606.ENSP00000350941	-1.CID100208908	0	0	0	0	0	0	0	0.837	0	0.837
STAT3	ESR1	1845584	1842435	9606.ENSP00000264657	9606.ENSP00000206249	0	0	0	0	0	0.576	0	0.633	0	0.837
MAPK1	NVP-TAE684	1842512	-116038120	9606.ENSP00000215832	-1.CID116038120	0	0	0	0	0	0.402	0.7	0.138	0	0.836
CYP3A4	lapatinib	1852052	-100208908	9606.ENSP00000337915	-1.CID100208908	0	0	0	0	0	0.124	0	0.818	0	0.836
TOP1	ERBB2	1854138	1846101	9606.ENSP00000354522	9606.ENSP00000269571	0	0	0	0	0	0	0	0.835	0	0.835
STAT3	selumetinib	1845584	-110127622	9606.ENSP00000264657	-1.CID110127622	0	0	0	0	0	0	0	0.835	0	0.835
EGFR	crizotinib	1846445	-111597571	9606.ENSP00000275493	-1.CID111597571	0	0	0	0	0	0	0.7	0.466	0	0.835
MDM2	FLT1	1861282	1846791	9606.ENSP00000417281	9606.ENSP00000282397	0	0	0	0	0	0	0.8	0.206	0	0.834
SRC	erlotinib	1853652	-100176870	9606.ENSP00000350941	-1.CID100176870	0	0	0	0	0	0.194	0.7	0.346	0	0.832
JUN	MCL1	1855436	1854935	9606.ENSP00000360266	9606.ENSP00000358022	0	0	0	0	0	0	0	0.829	0	0.83
MCL1	BRAF	1854935	1847131	9606.ENSP00000358022	9606.ENSP00000288602	0	0	0	0	0	0	0	0.827	0	0.827
LCK	nilotinib	1852042	-100644241	9606.ENSP00000337825	-1.CID100644241	0	0	0	0	0	0.804	0	0.137	0	0.826
MCL1	CFLAR	1854935	1849539	9606.ENSP00000358022	9606.ENSP00000312455	0	0	0	0	0	0.195	0	0.793	0	0.826
MDM2	RET	1861282	1853238	9606.ENSP00000417281	9606.ENSP00000347942	0	0	0	0	0	0	0.8	0.163	0	0.825
lapatinib	sorafenib	-100208908	-100216239	-1.CID100208908	-1.CID100216239	0	0	0	0	0	0.297	0	0.759	0	0.825
AKT1	saracatinib	1846136	-110302451	9606.ENSP00000270202	-1.CID110302451	0	0	0	0	0	0	0	0.825	0	0.825
CYP3A4	ABCB1	1852052	1845794	9606.ENSP00000337915	9606.ENSP00000265724	0	0	0	0	0	0	0	0.824	0	0.824
MCL1	PD 0325901	1854935	-109826528	9606.ENSP00000358022	-1.CID109826528	0	0	0	0	0	0	0	0.823	0	0.823
CFLAR	tanespimycin	1849539	-100151069	9606.ENSP00000312455	-1.CID100151069	0	0	0	0	0	0	0	0.821	0	0.821
KIT	crizotinib	1847112	-111597571	9606.ENSP00000288135	-1.CID111597571	0	0	0	0	0	0.186	0.7	0.306	0	0.82
EGFR	PDGFRB	1846445	1844996	9606.ENSP00000275493	9606.ENSP00000261799	0	0	0	0.621	0	0.717	0	0.967	0	0.82
CFLAR	panobinostat	1849539	-106918837	9606.ENSP00000312455	-1.CID106918837	0	0	0	0	0	0	0	0.816	0	0.816
TP53	topotecan	1846083	-100005515	9606.ENSP00000269305	-1.CID100005515	0	0	0	0	0	0	0.7	0.405	0	0.816
ABCB1	tanespimycin	1845794	-100151069	9606.ENSP00000265724	-1.CID100151069	0	0	0	0	0	0	0	0.816	0	0.816
ABL1	crizotinib	1855665	-111597571	9606.ENSP00000361423	-1.CID111597571	0	0	0	0	0	0.788	0	0.152	0	0.815
MDM2	nilotinib	1861282	-100644241	9606.ENSP00000417281	-1.CID100644241	0	0	0	0	0	0	0	0.815	0	0.815
MAP2K1	selumetinib	1848411	-110127622	9606.ENSP00000302486	-1.CID110127622	0	0	0	0	0	0.69	0	0.419	0	0.814
SRC	TP53	1853652	1846083	9606.ENSP00000350941	9606.ENSP00000269305	0	0	0	0	0	0	0	0.811	0	0.811
HSP90AA1	FLT3	1851814	1843598	9606.ENSP00000335153	9606.ENSP00000241453	0	0	0	0	0	0.6	0	0.546	0	0.811
HSP90AA1	CCNB1	1851814	1844435	9606.ENSP00000335153	9606.ENSP00000256442	0	0	0	0	0.069	0	0	0.803	0	0.809
FLT1	EGF	1846791	1845705	9606.ENSP00000282397	9606.ENSP00000265171	0	0	0	0	0	0	0.8	0.069	0	0.805
MAP2K1	sorafenib	1848411	-100216239	9606.ENSP00000302486	-1.CID100216239	0	0	0	0	0	0	0.7	0.365	0	0.803
HSP90AA1	MAP2K1	1851814	1848411	9606.ENSP00000335153	9606.ENSP00000302486	0	0	0	0	0	0	0	0.803	0	0.803
KIT	EGF	1847112	1845705	9606.ENSP00000288135	9606.ENSP00000265171	0	0	0	0	0	0	0.8	0.053	0	0.802
ERBB4	TP53	1852571	1846083	9606.ENSP00000342235	9606.ENSP00000269305	0	0	0	0	0	0.566	0	0.562	0	0.801
MAPK1	paclitaxel	1842512	-100004666	9606.ENSP00000215832	-1.CID100004666	0	0	0	0	0	0	0.7	0.355	0	0.801
ABCG2	Nutlin-3	1843466	-100216345	9606.ENSP00000237612	-1.CID100216345	0	0	0	0	0	0	0	0.8	0	0.8
EGF	PDGFRB	1845705	1844996	9606.ENSP00000265171	9606.ENSP00000261799	0	0	0	0	0	0	0.8	0	0	0.8
EGF	KDR	1845705	1845437	9606.ENSP00000265171	9606.ENSP00000263923	0	0	0	0	0	0	0.8	0.041	0	0.8
LCK	NVP-TAE684	1852042	-116038120	9606.ENSP00000337825	-1.CID116038120	0	0	0	0	0	0.8	0	0	0	0.8
ABCG2	PLX-4720	1843466	-124180719	9606.ENSP00000237612	-1.CID124180719	0	0	0	0	0	0	0	0.8	0	0.8
NR1I2	erlotinib	1851892	-100176870	9606.ENSP00000336528	-1.CID100176870	0	0	0	0	0	0	0.8	0	0	0.8
EGF	PDGFRA	1845705	1844502	9606.ENSP00000265171	9606.ENSP00000257290	0	0	0	0	0	0	0.8	0	0	0.8
ABL2	saracatinib	1861715	-110302451	9606.ENSP00000427562	-1.CID110302451	0	0	0	0	0	0	0.8	0	0	0.8
EGF	FLT4	1845705	1845029	9606.ENSP00000265171	9606.ENSP00000261937	0	0	0	0	0	0	0.8	0	0	0.8
CYP2C8	sorafenib	1855452	-100216239	9606.ENSP00000360317	-1.CID100216239	0	0	0	0	0	0	0	0.8	0	0.8
NR1I2	irinotecan	1851892	-100003750	9606.ENSP00000336528	-1.CID100003750	0	0	0	0	0	0	0	0.8	0	0.8
RET	tanespimycin	1853238	-100151069	9606.ENSP00000347942	-1.CID100151069	0	0	0	0	0	0	0	0.8	0	0.8
MET	EGF	1849944	1845705	9606.ENSP00000317272	9606.ENSP00000265171	0	0	0	0	0	0	0.8	0	0	0.8
CCNB1	sorafenib	1844435	-100216239	9606.ENSP00000256442	-1.CID100216239	0	0	0	0	0	0	0	0.8	0	0.8
JUN	RAF1	1855436	1844086	9606.ENSP00000360266	9606.ENSP00000251849	0	0	0	0	0	0.243	0	0.746	0	0.8
CYP3A4	tanespimycin	1852052	-100151069	9606.ENSP00000337915	-1.CID100151069	0	0	0	0	0	0	0	0.8	0	0.8
ABCB1	Nutlin-3	1845794	-100216345	9606.ENSP00000265724	-1.CID100216345	0	0	0	0	0	0	0	0.8	0	0.8
FLT1	STAT3	1846791	1845584	9606.ENSP00000282397	9606.ENSP00000264657	0	0	0	0	0	0.606	0	0.511	0	0.799
MCL1	MAPK1	1854935	1842512	9606.ENSP00000358022	9606.ENSP00000215832	0	0	0	0	0	0.576	0	0.542	0	0.797
JUN	HSP90AA1	1855436	1851814	9606.ENSP00000360266	9606.ENSP00000335153	0	0	0	0	0	0.247	0	0.74	0	0.796
ERBB3	paclitaxel	1845918	-100004666	9606.ENSP00000267101	-1.CID100004666	0	0	0	0	0	0	0.7	0.335	0	0.794
EIF2AK3	TP53	1848934	1846083	9606.ENSP00000307235	9606.ENSP00000269305	0	0	0	0	0	0	0	0.792	0	0.793
EGFR	topotecan	1846445	-100005515	9606.ENSP00000275493	-1.CID100005515	0	0	0	0	0	0	0.7	0.326	0	0.791
HDAC1	HSP90AA1	1855935	1851814	9606.ENSP00000362649	9606.ENSP00000335153	0	0	0	0	0.07	0	0	0.781	0	0.788
paclitaxel	erlotinib	-100004666	-100176870	-1.CID100004666	-1.CID100176870	0	0	0	0	0	0	0	0.783	0	0.783
MAP2K1	EGFR	1848411	1846445	9606.ENSP00000302486	9606.ENSP00000275493	0	0	0	0.648	0	0.707	0	0.73	0	0.781
MET	NVP-TAE684	1849944	-116038120	9606.ENSP00000317272	-1.CID116038120	0	0	0	0	0	0.759	0	0.11	0	0.78
ABL1	erlotinib	1855665	-100176870	9606.ENSP00000361423	-1.CID100176870	0	0	0	0	0	0.739	0	0.174	0	0.778
MAPK1	selumetinib	1842512	-110127622	9606.ENSP00000215832	-1.CID110127622	0	0	0	0	0	0	0.7	0.281	0	0.778
RAF1	PLX-4720	1844086	-124180719	9606.ENSP00000251849	-1.CID124180719	0	0	0	0	0	0.675	0	0.334	0	0.777
KIT	AKT1	1847112	1846136	9606.ENSP00000288135	9606.ENSP00000270202	0	0	0	0	0	0.101	0	0.758	0	0.773
HSP90AA1	MET	1851814	1849944	9606.ENSP00000335153	9606.ENSP00000317272	0	0	0	0	0	0.591	0	0.464	0	0.772
HSP90AA1	CDK6	1851814	1845799	9606.ENSP00000335153	9606.ENSP00000265734	0	0	0	0	0	0.401	0	0.629	0	0.768
HSP90AA1	ABCB1	1851814	1845794	9606.ENSP00000335153	9606.ENSP00000265724	0	0	0	0	0	0.629	0	0.4	0	0.767
JUN	TOP1	1855436	1854138	9606.ENSP00000360266	9606.ENSP00000354522	0	0	0	0	0	0.576	0	0.472	0	0.766
MDM2	tanespimycin	1861282	-100151069	9606.ENSP00000417281	-1.CID100151069	0	0	0	0	0	0	0.7	0.235	0	0.763
irinotecan	erlotinib	-100003750	-100176870	-1.CID100003750	-1.CID100176870	0	0	0	0	0	0	0	0.762	0	0.762
HSP90AA1	CFLAR	1851814	1849539	9606.ENSP00000335153	9606.ENSP00000312455	0	0	0	0	0	0.578	0	0.453	0	0.76
CASP3	MAPK1	1849375	1842512	9606.ENSP00000311032	9606.ENSP00000215832	0	0	0	0	0	0	0	0.757	0	0.758
MDM2	paclitaxel	1861282	-100004666	9606.ENSP00000417281	-1.CID100004666	0	0	0	0	0	0	0.7	0.214	0	0.757
MDM2	CDK4	1861282	1844551	9606.ENSP00000417281	9606.ENSP00000257904	0	0	0	0	0	0	0	0.757	0	0.757
AKT1	crizotinib	1846136	-111597571	9606.ENSP00000270202	-1.CID111597571	0	0	0	0	0	0	0.7	0.213	0	0.756
MCL1	irinotecan	1854935	-100003750	9606.ENSP00000358022	-1.CID100003750	0	0	0	0	0	0	0.7	0.213	0	0.756
CASP3	STAT3	1849375	1845584	9606.ENSP00000311032	9606.ENSP00000264657	0	0	0	0	0	0	0	0.754	0	0.754
TOP1	ERBB3	1854138	1845918	9606.ENSP00000354522	9606.ENSP00000267101	0	0	0	0	0	0	0	0.752	0	0.753
TP53	panobinostat	1846083	-106918837	9606.ENSP00000269305	-1.CID106918837	0	0	0	0	0	0	0.7	0.19	0	0.749
ABL1	KIT	1855665	1847112	9606.ENSP00000361423	9606.ENSP00000288135	0	0	0	0.639	0	0.657	0	0.751	0	0.749
ERBB4	erlotinib	1852571	-100176870	9606.ENSP00000342235	-1.CID100176870	0	0	0	0	0	0.477	0	0.531	0	0.747
paclitaxel	sorafenib	-100004666	-100216239	-1.CID100004666	-1.CID100216239	0	0	0	0	0	0	0	0.746	0	0.746
LCK	RAF1	1852042	1844086	9606.ENSP00000337825	9606.ENSP00000251849	0	0	0	0.694	0	0.639	0	0.942	0	0.743
CASP3	tanespimycin	1849375	-100151069	9606.ENSP00000311032	-1.CID100151069	0	0	0	0	0	0	0.7	0.169	0	0.743
STAT3	crizotinib	1845584	-111597571	9606.ENSP00000264657	-1.CID111597571	0	0	0	0	0	0	0.7	0.169	0	0.743
EGFR	RAF1	1846445	1844086	9606.ENSP00000275493	9606.ENSP00000251849	0	0	0	0.63	0	0.618	0	0.875	0	0.74
ALK	tanespimycin	1857789	-100151069	9606.ENSP00000373700	-1.CID100151069	0	0	0	0	0	0	0.7	0.153	0	0.738
CASP3	Nutlin-3	1849375	-100216345	9606.ENSP00000311032	-1.CID100216345	0	0	0	0	0	0	0.7	0.146	0	0.736
SRC	NR1I2	1853652	1851892	9606.ENSP00000350941	9606.ENSP00000336528	0	0	0	0	0	0.611	0	0.348	0	0.735
TOP1	ERBB4	1854138	1852571	9606.ENSP00000354522	9606.ENSP00000342235	0	0	0	0	0	0	0	0.735	0	0.735
TP53	palbociclib	1846083	-105330286	9606.ENSP00000269305	-1.CID105330286	0	0	0	0	0	0	0.7	0.141	0	0.734
EGF	crizotinib	1845705	-111597571	9606.ENSP00000265171	-1.CID111597571	0	0	0	0	0	0	0.7	0.138	0	0.733
CFLAR	sorafenib	1849539	-100216239	9606.ENSP00000312455	-1.CID100216239	0	0	0	0	0	0	0.7	0.137	0	0.733
paclitaxel	lapatinib	-100004666	-100208908	-1.CID100004666	-1.CID100208908	0	0	0	0	0	0	0	0.732	0	0.732
AKT1	palbociclib	1846136	-105330286	9606.ENSP00000270202	-1.CID105330286	0	0	0	0	0	0	0.7	0.123	0	0.729
MAPK1	erlotinib	1842512	-100176870	9606.ENSP00000215832	-1.CID100176870	0	0	0	0	0	0	0.7	0.122	0	0.728
STAT3	NVP-TAE684	1845584	-116038120	9606.ENSP00000264657	-1.CID116038120	0	0	0	0	0	0	0.7	0.119	0	0.727
sorafenib	selumetinib	-100216239	-110127622	-1.CID100216239	-1.CID110127622	0	0	0	0	0	0	0	0.726	0	0.726
MAPK1	PD 0325901	1842512	-109826528	9606.ENSP00000215832	-1.CID109826528	0	0	0	0	0	0	0.7	0.11	0	0.725
AKT1	NVP-TAE684	1846136	-116038120	9606.ENSP00000270202	-1.CID116038120	0	0	0	0	0	0	0.7	0.11	0	0.725
JUN	MAP2K1	1855436	1848411	9606.ENSP00000360266	9606.ENSP00000302486	0	0	0	0	0	0	0	0.724	0	0.724
TP53	KDR	1846083	1845437	9606.ENSP00000269305	9606.ENSP00000263923	0	0	0	0	0	0	0	0.723	0	0.723
tanespimycin	panobinostat	-100151069	-106918837	-1.CID100151069	-1.CID106918837	0	0	0	0	0	0	0	0.722	0	0.722
CASP3	crizotinib	1849375	-111597571	9606.ENSP00000311032	-1.CID111597571	0	0	0	0	0	0	0.7	0.1	0	0.721
JUN	EIF2AK3	1855436	1848934	9606.ENSP00000360266	9606.ENSP00000307235	0	0	0	0	0	0	0	0.72	0	0.72
KIT	TP53	1847112	1846083	9606.ENSP00000288135	9606.ENSP00000269305	0	0	0	0	0	0	0	0.72	0	0.72
EGFR	PDGFRA	1846445	1844502	9606.ENSP00000275493	9606.ENSP00000257290	0	0	0	0.622	0	0.616	0	0.707	0	0.717
CFLAR	MAP2K1	1849539	1848411	9606.ENSP00000312455	9606.ENSP00000302486	0	0	0	0	0	0.569	0	0.372	0	0.717
KDR	erlotinib	1845437	-100176870	9606.ENSP00000263923	-1.CID100176870	0	0	0	0	0	0.545	0	0.393	0	0.716
irinotecan	sorafenib	-100003750	-100216239	-1.CID100003750	-1.CID100216239	0	0	0	0	0	0	0	0.716	0	0.716
LCK	ESR1	1852042	1842435	9606.ENSP00000337825	9606.ENSP00000206249	0	0	0	0	0	0.575	0	0.356	0	0.715
CDK1	ABL1	1858283	1855665	9606.ENSP00000378699	9606.ENSP00000361423	0	0	0	0.698	0	0.605	0	0.906	0	0.712
ABL1	TOP1	1855665	1854138	9606.ENSP00000361423	9606.ENSP00000354522	0	0	0	0	0	0.576	0	0.34	0	0.708
HDAC1	MAPK8	1855935	1853988	9606.ENSP00000362649	9606.ENSP00000353483	0	0	0	0	0	0.57	0	0.348	0	0.708
ABL1	EGFR	1855665	1846445	9606.ENSP00000361423	9606.ENSP00000275493	0	0	0	0.642	0	0.549	0	0.977	0	0.707
JUN	ERBB2	1855436	1846101	9606.ENSP00000360266	9606.ENSP00000269571	0	0	0	0	0	0.228	0	0.635	0	0.706
MAPK1	tanespimycin	1842512	-100151069	9606.ENSP00000215832	-1.CID100151069	0	0	0	0	0	0	0.7	0	0	0.7
CASP3	palbociclib	1849375	-105330286	9606.ENSP00000311032	-1.CID105330286	0	0	0	0	0	0	0.7	0	0	0.7
MAPK1	lapatinib	1842512	-100208908	9606.ENSP00000215832	-1.CID100208908	0	0	0	0	0	0	0.7	0	0	0.7
MAPK1	irinotecan	1842512	-100003750	9606.ENSP00000215832	-1.CID100003750	0	0	0	0	0	0	0.7	0	0	0.7
JUN	topotecan	1855436	-100005515	9606.ENSP00000360266	-1.CID100005515	0	0	0	0	0	0	0.7	0	0	0.7
MAPK1	crizotinib	1842512	-111597571	9606.ENSP00000215832	-1.CID111597571	0	0	0	0	0	0	0.7	0	0	0.7
EGF	NVP-TAE684	1845705	-116038120	9606.ENSP00000265171	-1.CID116038120	0	0	0	0	0	0	0.7	0	0	0.7
KDR	PDGFRB	1845437	1844996	9606.ENSP00000263923	9606.ENSP00000261799	0	0	0	0.711	0	0.576	0	0.973	0	0.695
MET	KDR	1849944	1845437	9606.ENSP00000317272	9606.ENSP00000263923	0	0	0	0.623	0	0.576	0	0.73	0	0.69
ABL2	EGFR	1861715	1846445	9606.ENSP00000427562	9606.ENSP00000275493	0	0	0	0.642	0	0.58	0	0.715	0	0.687
ABL2	erlotinib	1861715	-100176870	9606.ENSP00000427562	-1.CID100176870	0	0	0	0	0	0.685	0	0	0	0.685
MDM2	ERBB3	1861282	1845918	9606.ENSP00000417281	9606.ENSP00000267101	0	0	0	0	0	0.567	0	0.3	0	0.683
ERBB3	ESR1	1845918	1842435	9606.ENSP00000267101	9606.ENSP00000206249	0	0	0	0	0	0.149	0	0.635	0	0.676
sorafenib	nilotinib	-100216239	-100644241	-1.CID100216239	-1.CID100644241	0	0	0	0	0	0	0	0.669	0	0.669
JUN	MET	1855436	1849944	9606.ENSP00000360266	9606.ENSP00000317272	0	0	0	0	0	0.306	0	0.542	0	0.669
KIT	NVP-TAE684	1847112	-116038120	9606.ENSP00000288135	-1.CID116038120	0	0	0	0	0	0.668	0	0	0	0.668
TP53	PDGFRB	1846083	1844996	9606.ENSP00000269305	9606.ENSP00000261799	0	0	0	0	0	0	0	0.66	0	0.66
FLT3	erlotinib	1843598	-100176870	9606.ENSP00000241453	-1.CID100176870	0	0	0	0	0	0.578	0	0.219	0	0.66
ERBB3	erlotinib	1845918	-100176870	9606.ENSP00000267101	-1.CID100176870	0	0	0	0	0	0	0	0.659	0	0.659
TP53	ERBB3	1846083	1845918	9606.ENSP00000269305	9606.ENSP00000267101	0	0	0	0	0	0	0	0.658	0	0.658
TOP1	CES1	1854138	1854024	9606.ENSP00000354522	9606.ENSP00000353720	0	0	0	0	0	0	0	0.658	0	0.658
CYP2C8	NR1I2	1855452	1851892	9606.ENSP00000360317	9606.ENSP00000336528	0	0	0	0	0	0	0	0.658	0	0.658
FLT1	TP53	1846791	1846083	9606.ENSP00000282397	9606.ENSP00000269305	0	0	0	0	0	0	0	0.658	0	0.658
PD 0325901	selumetinib	-109826528	-110127622	-1.CID109826528	-1.CID110127622	0	0	0	0	0	0	0	0.657	0	0.657
RET	CASP3	1853238	1849375	9606.ENSP00000347942	9606.ENSP00000311032	0	0	0	0	0	0.576	0	0.224	0	0.657
sorafenib	crizotinib	-100216239	-111597571	-1.CID100216239	-1.CID111597571	0	0	0	0	0	0.297	0	0.526	0	0.656
crizotinib	NVP-TAE684	-111597571	-116038120	-1.CID111597571	-1.CID116038120	0	0	0	0	0	0	0	0.656	0	0.656
lapatinib	crizotinib	-100208908	-111597571	-1.CID100208908	-1.CID111597571	0	0	0	0	0	0.297	0	0.524	0	0.655
ROS1	EGFR	1854813	1846445	9606.ENSP00000357494	9606.ENSP00000275493	0	0	0	0.629	0	0.57	0	0.549	0	0.654
CYP2C8	ABCB1	1855452	1845794	9606.ENSP00000360317	9606.ENSP00000265724	0	0	0	0	0	0	0	0.654	0	0.654
selumetinib	PLX-4720	-110127622	-124180719	-1.CID110127622	-1.CID124180719	0	0	0	0	0	0	0	0.65	0	0.65
TP53	PDGFRA	1846083	1844502	9606.ENSP00000269305	9606.ENSP00000257290	0	0	0	0	0	0	0	0.649	0	0.649
FLT4	NVP-TAE684	1845029	-116038120	9606.ENSP00000261937	-1.CID116038120	0	0	0	0	0	0.646	0	0	0	0.646
JUN	ERBB3	1855436	1845918	9606.ENSP00000360266	9606.ENSP00000267101	0	0	0	0	0	0.228	0	0.559	0	0.645
EGFR	AKT1	1846445	1846136	9606.ENSP00000275493	9606.ENSP00000270202	0	0	0	0.617	0	0.425	0	0.994	0	0.644
JUN	LCK	1855436	1852042	9606.ENSP00000360266	9606.ENSP00000337825	0	0	0	0	0	0.101	0	0.619	0	0.643
KIT	ABCG2	1847112	1843466	9606.ENSP00000288135	9606.ENSP00000237612	0	0	0	0	0	0	0	0.643	0	0.643
ABL2	STAT3	1861715	1845584	9606.ENSP00000427562	9606.ENSP00000264657	0	0	0	0	0	0.24	0	0.545	0	0.64
nilotinib	panobinostat	-100644241	-106918837	-1.CID100644241	-1.CID106918837	0	0	0	0	0	0	0	0.639	0	0.639
EIF2AK3	STAT3	1848934	1845584	9606.ENSP00000307235	9606.ENSP00000264657	0	0	0	0	0	0	0	0.638	0	0.638
STAT3	KDR	1845584	1845437	9606.ENSP00000264657	9606.ENSP00000263923	0	0	0	0	0	0.111	0	0.608	0	0.636
CDK4	ESR1	1844551	1842435	9606.ENSP00000257904	9606.ENSP00000206249	0	0	0	0	0	0	0	0.635	0	0.635
ERBB4	ABCG2	1852571	1843466	9606.ENSP00000342235	9606.ENSP00000237612	0	0	0	0	0	0.57	0	0.181	0	0.632
TP53	FLT3	1846083	1843598	9606.ENSP00000269305	9606.ENSP00000241453	0	0	0	0	0	0	0	0.631	0	0.631
ABL1	ROS1	1855665	1854813	9606.ENSP00000361423	9606.ENSP00000357494	0	0	0	0.641	0	0.566	0	0.431	0	0.629
ALK	JUN	1857789	1855436	9606.ENSP00000373700	9606.ENSP00000360266	0	0	0	0	0	0.363	0	0.442	0	0.629
MAPK8	EGFR	1853988	1846445	9606.ENSP00000353483	9606.ENSP00000275493	0	0	0	0.622	0	0.425	0	0.939	0	0.628
RET	EGFR	1853238	1846445	9606.ENSP00000347942	9606.ENSP00000275493	0	0	0	0.642	0	0.489	0	0.765	0	0.627
STAT3	CDK4	1845584	1844551	9606.ENSP00000264657	9606.ENSP00000257904	0	0	0	0	0	0.149	0	0.578	0	0.626
EGFR	sorafenib	1846445	-100216239	9606.ENSP00000275493	-1.CID100216239	0	0	0	0	0	0	0	0.624	0	0.624
erlotinib	nilotinib	-100176870	-100644241	-1.CID100176870	-1.CID100644241	0	0	0	0	0	0	0	0.622	0	0.622
erlotinib	selumetinib	-100176870	-110127622	-1.CID100176870	-1.CID110127622	0	0	0	0	0	0	0	0.622	0	0.622
ABL1	saracatinib	1855665	-110302451	9606.ENSP00000361423	-1.CID110302451	0	0	0	0	0	0.586	0	0.111	0	0.621
KIT	PDGFRA	1847112	1844502	9606.ENSP00000288135	9606.ENSP00000257290	0	0	0	0.841	0	0.564	0	0.84	0	0.621
JUN	CFLAR	1855436	1849539	9606.ENSP00000360266	9606.ENSP00000312455	0	0	0	0	0	0	0	0.618	0	0.619
tanespimycin	lapatinib	-100151069	-100208908	-1.CID100151069	-1.CID100208908	0	0	0	0	0	0	0	0.618	0	0.618
ERBB4	ESR1	1852571	1842435	9606.ENSP00000342235	9606.ENSP00000206249	0	0	0	0	0	0.149	0	0.569	0	0.617
PDGFRB	erlotinib	1844996	-100176870	9606.ENSP00000261799	-1.CID100176870	0	0	0	0	0	0.235	0	0.513	0	0.617
CYP3A4	ABCG2	1852052	1843466	9606.ENSP00000337915	9606.ENSP00000237612	0	0	0	0	0	0	0	0.609	0	0.609
HDAC1	AKT1	1855935	1846136	9606.ENSP00000362649	9606.ENSP00000270202	0	0	0	0	0	0.102	0	0.577	0	0.604
LTK	RAF1	1845417	1844086	9606.ENSP00000263800	9606.ENSP00000251849	0	0	0	0.634	0	0.564	0	0.278	0	0.603
ALK	HSP90AA1	1857789	1851814	9606.ENSP00000373700	9606.ENSP00000335153	0	0	0	0	0	0.234	0	0.502	0	0.602
paclitaxel	selumetinib	-100004666	-110127622	-1.CID100004666	-1.CID110127622	0	0	0	0	0	0	0	0.6	0	0.6
SLK	HSP90AA1	1855094	1851814	9606.ENSP00000358770	9606.ENSP00000335153	0	0	0	0	0	0.556	0	0.138	0	0.6
HDAC1	MCL1	1855935	1854935	9606.ENSP00000362649	9606.ENSP00000358022	0	0	0	0	0	0	0	0.599	0	0.599
HSP90AA1	PDGFRB	1851814	1844996	9606.ENSP00000335153	9606.ENSP00000261799	0	0	0	0	0	0.277	0	0.462	0	0.595
MAPK8	CFLAR	1853988	1849539	9606.ENSP00000353483	9606.ENSP00000312455	0	0	0	0	0	0	0	0.595	0	0.595
PDGFRB	NVP-TAE684	1844996	-116038120	9606.ENSP00000261799	-1.CID116038120	0	0	0	0	0	0.594	0	0	0	0.594
EGFR	KDR	1846445	1845437	9606.ENSP00000275493	9606.ENSP00000263923	0	0	0	0.621	0	0.36	0	0.966	0	0.594
RET	NVP-TAE684	1853238	-116038120	9606.ENSP00000347942	-1.CID116038120	0	0	0	0	0	0.594	0	0	0	0.594
ERBB2	KDR	1846101	1845437	9606.ENSP00000269571	9606.ENSP00000263923	0	0	0	0.618	0	0.36	0	0.948	0	0.591
KIT	PLX-4720	1847112	-124180719	9606.ENSP00000288135	-1.CID124180719	0	0	0	0	0	0.546	0	0.123	0	0.59
RET	erlotinib	1853238	-100176870	9606.ENSP00000347942	-1.CID100176870	0	0	0	0	0	0.457	0	0.264	0	0.588
topotecan	erlotinib	-100005515	-100176870	-1.CID100005515	-1.CID100176870	0	0	0	0	0	0	0	0.587	0	0.587
JUN	ERBB4	1855436	1852571	9606.ENSP00000360266	9606.ENSP00000342235	0	0	0	0	0	0.228	0	0.486	0	0.586
RET	crizotinib	1853238	-111597571	9606.ENSP00000347942	-1.CID111597571	0	0	0	0	0	0.279	0	0.44	0	0.585
ERBB2	PDGFRB	1846101	1844996	9606.ENSP00000269571	9606.ENSP00000261799	0	0	0	0.622	0	0.36	0	0.936	0	0.585
TP53	ABCG2	1846083	1843466	9606.ENSP00000269305	9606.ENSP00000237612	0	0	0	0	0	0	0	0.583	0	0.583
LCK	TP53	1852042	1846083	9606.ENSP00000337825	9606.ENSP00000269305	0	0	0	0	0	0	0	0.582	0	0.582
TOP1	ABCG2	1854138	1843466	9606.ENSP00000354522	9606.ENSP00000237612	0	0	0	0	0	0	0	0.582	0	0.582
NR1I2	ABCG2	1851892	1843466	9606.ENSP00000336528	9606.ENSP00000237612	0	0	0	0	0	0	0	0.582	0	0.582
RET	TP53	1853238	1846083	9606.ENSP00000347942	9606.ENSP00000269305	0	0	0	0	0	0	0	0.582	0	0.582
ALK	TP53	1857789	1846083	9606.ENSP00000373700	9606.ENSP00000269305	0	0	0	0	0	0	0	0.581	0	0.581
PHA-665752	crizotinib	-110461815	-111597571	-1.CID110461815	-1.CID111597571	0	0	0	0	0	0	0	0.58	0	0.58
ABL2	sorafenib	1861715	-100216239	9606.ENSP00000427562	-1.CID100216239	0	0	0	0	0	0.386	0	0.335	0	0.579
tanespimycin	sorafenib	-100151069	-100216239	-1.CID100151069	-1.CID100216239	0	0	0	0	0	0	0	0.578	0	0.578
CDK4	tanespimycin	1844551	-100151069	9606.ENSP00000257904	-1.CID100151069	0	0	0	0	0	0	0.15	0.516	0	0.577
MAPK8	NVP-TAE684	1853988	-116038120	9606.ENSP00000353483	-1.CID116038120	0	0	0	0	0	0.577	0	0	0	0.577
MDM2	JUN	1861282	1855436	9606.ENSP00000417281	9606.ENSP00000360266	0	0	0	0	0	0.231	0	0.47	0	0.575
lapatinib	nilotinib	-100208908	-100644241	-1.CID100208908	-1.CID100644241	0	0	0	0	0	0	0	0.574	0	0.574
PDGFRB	PLX-4720	1844996	-124180719	9606.ENSP00000261799	-1.CID124180719	0	0	0	0	0	0.517	0	0.142	0	0.573
paclitaxel	Nutlin-3	-100004666	-100216345	-1.CID100004666	-1.CID100216345	0	0	0	0	0	0	0	0.573	0	0.573
KDR	ESR1	1845437	1842435	9606.ENSP00000263923	9606.ENSP00000206249	0	0	0	0	0	0.063	0	0.563	0	0.573
JUN	KDR	1855436	1845437	9606.ENSP00000360266	9606.ENSP00000263923	0	0	0	0	0	0.077	0	0.553	0	0.57
JUN	KIT	1855436	1847112	9606.ENSP00000360266	9606.ENSP00000288135	0	0	0	0	0	0.077	0	0.553	0	0.57
JUN	CCNB1	1855436	1844435	9606.ENSP00000360266	9606.ENSP00000256442	0	0	0	0	0	0	0	0.566	0	0.566
EGFR	ABCG2	1846445	1843466	9606.ENSP00000275493	9606.ENSP00000237612	0	0	0	0	0	0	0	0.565	0	0.565
ABL1	NVP-TAE684	1855665	-116038120	9606.ENSP00000361423	-1.CID116038120	0	0	0	0	0	0.561	0	0	0	0.561
MCL1	SRC	1854935	1853652	9606.ENSP00000358022	9606.ENSP00000350941	0	0	0	0	0	0	0	0.56	0	0.56
BRAF	STAT3	1847131	1845584	9606.ENSP00000288602	9606.ENSP00000264657	0	0	0	0	0	0	0	0.557	0	0.558
ALK	EGFR	1857789	1846445	9606.ENSP00000373700	9606.ENSP00000275493	0	0	0	0.621	0	0.362	0	0.816	0	0.557
RAF1	tanespimycin	1844086	-100151069	9606.ENSP00000251849	-1.CID100151069	0	0	0	0	0	0	0.15	0.49	0	0.554
MET	ERBB3	1849944	1845918	9606.ENSP00000317272	9606.ENSP00000267101	0	0	0	0.622	0	0.305	0	0.949	0	0.553
ERBB2	RAF1	1846101	1844086	9606.ENSP00000269571	9606.ENSP00000251849	0	0	0	0.632	0	0.363	0	0.809	0	0.55
KIT	ESR1	1847112	1842435	9606.ENSP00000288135	9606.ENSP00000206249	0	0	0	0	0	0.063	0	0.54	0	0.55
MAPK8	HSP90AA1	1853988	1851814	9606.ENSP00000353483	9606.ENSP00000335153	0	0	0	0	0	0	0	0.549	0	0.549
HDAC1	TOP1	1855935	1854138	9606.ENSP00000362649	9606.ENSP00000354522	0	0	0	0	0.079	0.321	0	0.332	0	0.546
CDK6	STAT3	1845799	1845584	9606.ENSP00000265734	9606.ENSP00000264657	0	0	0	0	0	0.149	0	0.487	0	0.545
lapatinib	PLX-4720	-100208908	-124180719	-1.CID100208908	-1.CID124180719	0	0	0	0	0	0	0	0.544	0	0.544
RAF1	ESR1	1844086	1842435	9606.ENSP00000251849	9606.ENSP00000206249	0	0	0	0	0	0.109	0	0.509	0	0.543
ABL1	ERBB2	1855665	1846101	9606.ENSP00000361423	9606.ENSP00000269571	0	0	0	0.641	0	0.3	0	0.964	0	0.542
CASP3	EIF2AK3	1849375	1848934	9606.ENSP00000311032	9606.ENSP00000307235	0	0	0	0	0	0	0	0.542	0	0.542
ALK	ERBB2	1857789	1846101	9606.ENSP00000373700	9606.ENSP00000269571	0	0	0	0.622	0	0.362	0	0.758	0	0.542
HSP90AA1	CASP3	1851814	1849375	9606.ENSP00000335153	9606.ENSP00000311032	0	0	0	0	0	0.096	0	0.513	0	0.541
BRAF	EGFR	1847131	1846445	9606.ENSP00000288602	9606.ENSP00000275493	0	0	0	0.626	0	0.363	0	0.761	0	0.541
FLT1	EGFR	1846791	1846445	9606.ENSP00000282397	9606.ENSP00000275493	0	0	0	0.621	0	0.36	0	0.749	0	0.539
JUN	PDGFRB	1855436	1844996	9606.ENSP00000360266	9606.ENSP00000261799	0	0	0	0	0	0.077	0	0.521	0	0.539
TOP1	ABCB1	1854138	1845794	9606.ENSP00000354522	9606.ENSP00000265724	0	0	0	0	0	0	0	0.538	0	0.538
FLT1	erlotinib	1846791	-100176870	9606.ENSP00000282397	-1.CID100176870	0	0	0	0	0	0.14	0	0.477	0	0.537
ERBB3	RAF1	1845918	1844086	9606.ENSP00000267101	9606.ENSP00000251849	0	0	0	0.631	0	0.363	0	0.754	0	0.537
HDAC1	MAPK1	1855935	1842512	9606.ENSP00000362649	9606.ENSP00000215832	0	0	0	0	0	0.149	0	0.476	0	0.535
JUN	FLT1	1855436	1846791	9606.ENSP00000360266	9606.ENSP00000282397	0	0	0	0	0	0.077	0	0.517	0	0.535
SRC	CASP3	1853652	1849375	9606.ENSP00000350941	9606.ENSP00000311032	0	0	0	0	0	0	0	0.534	0	0.534
ERBB2	NVP-TAE684	1846101	-116038120	9606.ENSP00000269571	-1.CID116038120	0	0	0	0	0	0.494	0	0.104	0	0.533
tanespimycin	Nutlin-3	-100151069	-100216345	-1.CID100151069	-1.CID100216345	0	0	0	0	0	0	0	0.532	0	0.532
PDGFRA	PLX-4720	1844502	-124180719	9606.ENSP00000257290	-1.CID124180719	0	0	0	0	0	0.531	0	0	0	0.531
CFLAR	MAPK1	1849539	1842512	9606.ENSP00000312455	9606.ENSP00000215832	0	0	0	0	0	0	0	0.53	0	0.53
ERBB2	CCNB1	1846101	1844435	9606.ENSP00000269571	9606.ENSP00000256442	0	0	0	0	0	0	0	0.53	0	0.53
ERBB4	RAF1	1852571	1844086	9606.ENSP00000342235	9606.ENSP00000251849	0	0	0	0.636	0	0.363	0	0.724	0	0.528
ABL1	RAF1	1855665	1844086	9606.ENSP00000361423	9606.ENSP00000251849	0	0	0	0.642	0	0.342	0	0.798	0	0.528
CDK1	TOP1	1858283	1854138	9606.ENSP00000378699	9606.ENSP00000354522	0	0	0	0	0	0	0	0.527	0	0.527
ERBB4	NVP-TAE684	1852571	-116038120	9606.ENSP00000342235	-1.CID116038120	0	0	0	0	0	0.527	0	0	0	0.527
MET	sorafenib	1849944	-100216239	9606.ENSP00000317272	-1.CID100216239	0	0	0	0	0	0.18	0	0.439	0	0.527
EGFR	CCNB1	1846445	1844435	9606.ENSP00000275493	9606.ENSP00000256442	0	0	0	0	0	0	0	0.526	0	0.526
MCL1	CDK4	1854935	1844551	9606.ENSP00000358022	9606.ENSP00000257904	0	0	0	0	0	0	0	0.526	0	0.526
MET	ERBB2	1849944	1846101	9606.ENSP00000317272	9606.ENSP00000269571	0	0	0	0.633	0.065	0.305	0	0.815	0	0.523
palbociclib	crizotinib	-105330286	-111597571	-1.CID105330286	-1.CID111597571	0	0	0	0	0	0.297	0	0.34	0	0.522
ALK	erlotinib	1857789	-100176870	9606.ENSP00000373700	-1.CID100176870	0	0	0	0	0	0.107	0	0.48	0	0.522
FLT1	lapatinib	1846791	-100208908	9606.ENSP00000282397	-1.CID100208908	0	0	0	0	0	0	0	0.522	0	0.522
BRAF	ERBB2	1847131	1846101	9606.ENSP00000288602	9606.ENSP00000269571	0	0	0	0.624	0	0.363	0	0.675	0	0.521
MAP2K1	CCNB1	1848411	1844435	9606.ENSP00000302486	9606.ENSP00000256442	0	0	0	0	0	0	0	0.521	0	0.521
CDK1	STAT3	1858283	1845584	9606.ENSP00000378699	9606.ENSP00000264657	0	0	0	0	0	0.149	0	0.46	0	0.52
RET	HSP90AA1	1853238	1851814	9606.ENSP00000347942	9606.ENSP00000335153	0	0	0	0	0	0.277	0	0.362	0	0.519
BRAF	selumetinib	1847131	-110127622	9606.ENSP00000288602	-1.CID110127622	0	0	0	0	0	0	0	0.518	0	0.518
TOP1	AKT1	1854138	1846136	9606.ENSP00000354522	9606.ENSP00000270202	0	0	0	0	0	0.145	0	0.459	0	0.517
FLT1	ESR1	1846791	1842435	9606.ENSP00000282397	9606.ENSP00000206249	0	0	0	0	0	0.063	0	0.505	0	0.516
SRC	NVP-TAE684	1853652	-116038120	9606.ENSP00000350941	-1.CID116038120	0	0	0	0	0	0.516	0	0	0	0.516
MCL1	FLT3	1854935	1843598	9606.ENSP00000358022	9606.ENSP00000241453	0	0	0	0	0	0	0	0.515	0	0.515
FLT1	ERBB2	1846791	1846101	9606.ENSP00000282397	9606.ENSP00000269571	0	0	0	0.619	0	0.36	0	0.65	0	0.514
AKT1	CDK4	1846136	1844551	9606.ENSP00000270202	9606.ENSP00000257904	0	0	0.399	0.651	0	0.164	0	0.953	0	0.514
lapatinib	palbociclib	-100208908	-105330286	-1.CID100208908	-1.CID105330286	0	0	0	0	0	0.297	0	0.33	0	0.514
EGFR	FLT4	1846445	1845029	9606.ENSP00000275493	9606.ENSP00000261937	0	0	0	0.619	0	0.36	0	0.65	0	0.514
SRC	BRAF	1853652	1847131	9606.ENSP00000350941	9606.ENSP00000288602	0	0	0	0.693	0	0.373	0	0.741	0	0.513
tanespimycin	nilotinib	-100151069	-100644241	-1.CID100151069	-1.CID100644241	0	0	0	0	0	0	0	0.511	0	0.511
ERBB2	MAPK1	1846101	1842512	9606.ENSP00000269571	9606.ENSP00000215832	0	0	0	0.631	0	0.306	0	0.802	0	0.509
MDM2	ERBB2	1861282	1846101	9606.ENSP00000417281	9606.ENSP00000269571	0	0	0	0	0	0	0	0.509	0	0.509
sorafenib	PLX-4720	-100216239	-124180719	-1.CID100216239	-1.CID124180719	0	0	0	0	0	0	0	0.509	0	0.509
CDK6	ESR1	1845799	1842435	9606.ENSP00000265734	9606.ENSP00000206249	0	0	0	0	0	0	0	0.508	0	0.508
KIT	saracatinib	1847112	-110302451	9606.ENSP00000288135	-1.CID110302451	0	0	0	0	0	0.456	0	0.121	0	0.507
CCNB1	ESR1	1844435	1842435	9606.ENSP00000256442	9606.ENSP00000206249	0	0	0	0	0	0	0	0.507	0	0.507
TP53	FLT4	1846083	1845029	9606.ENSP00000269305	9606.ENSP00000261937	0	0	0	0	0	0	0	0.507	0	0.507
MAP2K1	AKT1	1848411	1846136	9606.ENSP00000302486	9606.ENSP00000270202	0	0	0.47	0.676	0	0.228	0	0.781	0	0.505
MAPK8	ESR1	1853988	1842435	9606.ENSP00000353483	9606.ENSP00000206249	0	0	0	0	0	0	0	0.505	0	0.505
EGFR	ABCB1	1846445	1845794	9606.ENSP00000275493	9606.ENSP00000265724	0	0	0	0	0	0	0	0.505	0	0.505
ERBB3	MAPK1	1845918	1842512	9606.ENSP00000267101	9606.ENSP00000215832	0	0	0	0.626	0	0.306	0	0.778	0	0.505
irinotecan	lapatinib	-100003750	-100208908	-1.CID100003750	-1.CID100208908	0	0	0	0	0	0	0	0.505	0	0.505
AKT1	ABCG2	1846136	1843466	9606.ENSP00000270202	9606.ENSP00000237612	0	0	0	0	0	0	0	0.505	0	0.505
PDGFRB	lapatinib	1844996	-100208908	9606.ENSP00000261799	-1.CID100208908	0	0	0	0	0	0.235	0	0.371	0	0.505
SRC	ERBB3	1853652	1845918	9606.ENSP00000350941	9606.ENSP00000267101	0	0	0	0.688	0	0.309	0	0.903	0	0.503
MCL1	EIF2AK3	1854935	1848934	9606.ENSP00000358022	9606.ENSP00000307235	0	0	0	0	0	0	0	0.503	0	0.503
BRAF	ERBB3	1847131	1845918	9606.ENSP00000288602	9606.ENSP00000267101	0	0	0	0.624	0	0.363	0	0.604	0	0.503
CASP3	EGFR	1849375	1846445	9606.ENSP00000311032	9606.ENSP00000275493	0	0	0	0	0	0	0	0.502	0	0.502
PD 0325901	PLX-4720	-109826528	-124180719	-1.CID109826528	-1.CID124180719	0	0	0	0	0	0	0	0.502	0	0.502
ERBB3	KDR	1845918	1845437	9606.ENSP00000267101	9606.ENSP00000263923	0	0	0	0.616	0	0.36	0	0.596	0	0.502
CYP3A4	ESR1	1852052	1842435	9606.ENSP00000337915	9606.ENSP00000206249	0	0	0	0	0	0	0	0.502	0	0.502
ERBB2	irinotecan	1846101	-100003750	9606.ENSP00000269571	-1.CID100003750	0	0	0	0	0	0	0	0.502	0	0.502
MDM2	CDK6	1861282	1845799	9606.ENSP00000417281	9606.ENSP00000265734	0	0	0	0	0	0	0	0.502	0	0.502
ERBB3	PDGFRB	1845918	1844996	9606.ENSP00000267101	9606.ENSP00000261799	0	0	0	0.618	0	0.36	0	0.597	0	0.501
MET	ESR1	1849944	1842435	9606.ENSP00000317272	9606.ENSP00000206249	0	0	0	0	0	0.075	0	0.482	0	0.5
MCL1	HSP90AA1	1854935	1851814	9606.ENSP00000358022	9606.ENSP00000335153	0	0	0	0	0	0	0	0.499	0	0.5
ERBB4	MAPK1	1852571	1842512	9606.ENSP00000342235	9606.ENSP00000215832	0	0	0	0.636	0	0.306	0	0.778	0	0.5
SRC	CCNB1	1853652	1844435	9606.ENSP00000350941	9606.ENSP00000256442	0	0	0	0	0	0.149	0	0.435	0	0.499
ERBB4	KDR	1852571	1845437	9606.ENSP00000342235	9606.ENSP00000263923	0	0	0	0.618	0	0.36	0	0.587	0	0.499
ERBB4	BRAF	1852571	1847131	9606.ENSP00000342235	9606.ENSP00000288602	0	0	0	0.632	0	0.363	0	0.598	0	0.499
ERBB4	PDGFRB	1852571	1844996	9606.ENSP00000342235	9606.ENSP00000261799	0	0	0	0.62	0	0.36	0	0.587	0	0.498
ALK	ERBB3	1857789	1845918	9606.ENSP00000373700	9606.ENSP00000267101	0	0	0	0.614	0	0.362	0	0.571	0	0.498
HDAC1	CCNB1	1855935	1844435	9606.ENSP00000362649	9606.ENSP00000256442	0	0	0	0	0	0.133	0	0.443	0	0.497
ERBB2	PDGFRA	1846101	1844502	9606.ENSP00000269571	9606.ENSP00000257290	0	0	0	0.621	0	0.36	0	0.583	0	0.497
ERBB2	FLT4	1846101	1845029	9606.ENSP00000269571	9606.ENSP00000261937	0	0	0	0.62	0	0.36	0	0.582	0	0.497
JUN	LTK	1855436	1845417	9606.ENSP00000360266	9606.ENSP00000263800	0	0	0	0	0	0.363	0	0.242	0	0.496
ABL1	BRAF	1855665	1847131	9606.ENSP00000361423	9606.ENSP00000288602	0	0	0	0.638	0	0.342	0	0.656	0	0.495
KDR	ABCG2	1845437	1843466	9606.ENSP00000263923	9606.ENSP00000237612	0	0	0	0	0	0	0	0.495	0	0.495
ALK	ERBB4	1857789	1852571	9606.ENSP00000373700	9606.ENSP00000342235	0	0	0	0.62	0	0.362	0	0.561	0	0.493
ABL2	BRAF	1861715	1847131	9606.ENSP00000427562	9606.ENSP00000288602	0	0	0	0.637	0	0.342	0	0.646	0	0.493
KIT	ABCB1	1847112	1845794	9606.ENSP00000288135	9606.ENSP00000265724	0	0	0	0	0	0.075	0	0.473	0	0.492
sorafenib	palbociclib	-100216239	-105330286	-1.CID100216239	-1.CID105330286	0	0	0	0	0	0.297	0	0.299	0	0.492
MCL1	CDK6	1854935	1845799	9606.ENSP00000358022	9606.ENSP00000265734	0	0	0	0	0	0	0	0.491	0	0.491
MCL1	RAF1	1854935	1844086	9606.ENSP00000358022	9606.ENSP00000251849	0	0	0	0	0	0	0	0.49	0	0.49
TOP1	CCNB1	1854138	1844435	9606.ENSP00000354522	9606.ENSP00000256442	0	0	0	0	0.077	0.098	0	0.437	0	0.49
ABL1	ERBB4	1855665	1852571	9606.ENSP00000361423	9606.ENSP00000342235	0	0	0	0.646	0	0.309	0	0.745	0	0.489
AKT1	MAPK1	1846136	1842512	9606.ENSP00000270202	9606.ENSP00000215832	0	0	0	0.643	0	0.27	0	0.836	0	0.486
HSP90AA1	FLT1	1851814	1846791	9606.ENSP00000335153	9606.ENSP00000282397	0	0	0	0	0	0.096	0	0.453	0	0.485
CFLAR	EGFR	1849539	1846445	9606.ENSP00000312455	9606.ENSP00000275493	0	0	0	0	0	0	0	0.485	0	0.485
MDM2	TOP1	1861282	1854138	9606.ENSP00000417281	9606.ENSP00000354522	0	0	0	0	0	0.169	0	0.406	0	0.485
CASP3	ERBB2	1849375	1846101	9606.ENSP00000311032	9606.ENSP00000269571	0	0	0	0	0	0	0	0.483	0	0.484
ABL2	RAF1	1861715	1844086	9606.ENSP00000427562	9606.ENSP00000251849	0	0	0	0.647	0	0.342	0	0.624	0	0.483
AKT1	ABCB1	1846136	1845794	9606.ENSP00000270202	9606.ENSP00000265724	0	0	0	0	0	0	0	0.483	0	0.483
ALK	MAPK1	1857789	1842512	9606.ENSP00000373700	9606.ENSP00000215832	0	0	0	0	0	0.321	0	0.268	0	0.483
MAPK8	AKT1	1853988	1846136	9606.ENSP00000353483	9606.ENSP00000270202	0	0	0.298	0.631	0	0.1	0	0.979	0	0.481
MCL1	KIT	1854935	1847112	9606.ENSP00000358022	9606.ENSP00000288135	0	0	0	0	0	0	0	0.48	0	0.48
ERBB4	FLT1	1852571	1846791	9606.ENSP00000342235	9606.ENSP00000282397	0	0	0	0.618	0	0.36	0	0.513	0	0.48
FLT1	ERBB3	1846791	1845918	9606.ENSP00000282397	9606.ENSP00000267101	0	0	0	0.615	0	0.36	0	0.511	0	0.48
erlotinib	palbociclib	-100176870	-105330286	-1.CID100176870	-1.CID105330286	0	0	0	0	0	0.297	0	0.283	0	0.48
CDK1	ESR1	1858283	1842435	9606.ENSP00000378699	9606.ENSP00000206249	0	0	0	0	0	0	0	0.48	0	0.48
selumetinib	crizotinib	-110127622	-111597571	-1.CID110127622	-1.CID111597571	0	0	0	0	0	0	0	0.479	0	0.479
CASP3	CDK4	1849375	1844551	9606.ENSP00000311032	9606.ENSP00000257904	0	0	0	0	0	0	0	0.478	0	0.478
EGFR	LTK	1846445	1845417	9606.ENSP00000275493	9606.ENSP00000263800	0	0	0	0.647	0	0.362	0	0.531	0	0.477
topotecan	sorafenib	-100005515	-100216239	-1.CID100005515	-1.CID100216239	0	0	0	0	0	0	0	0.477	0	0.477
ERBB4	MET	1852571	1849944	9606.ENSP00000342235	9606.ENSP00000317272	0	0	0	0.632	0	0.305	0	0.676	0	0.474
FLT3	ABCG2	1843598	1843466	9606.ENSP00000241453	9606.ENSP00000237612	0	0	0	0	0	0	0	0.474	0	0.474
CDK1	AKT1	1858283	1846136	9606.ENSP00000378699	9606.ENSP00000270202	0	0	0.302	0.678	0	0.164	0	0.965	0	0.473
SRC	CDK4	1853652	1844551	9606.ENSP00000350941	9606.ENSP00000257904	0	0	0.371	0.644	0	0.107	0	0.925	0	0.473
ABL2	ERBB4	1861715	1852571	9606.ENSP00000427562	9606.ENSP00000342235	0	0	0	0.645	0	0.309	0	0.682	0	0.473
MDM2	MCL1	1861282	1854935	9606.ENSP00000417281	9606.ENSP00000358022	0	0	0	0	0	0	0	0.472	0	0.472
erlotinib	PHA-665752	-100176870	-110461815	-1.CID100176870	-1.CID110461815	0	0	0	0	0	0	0	0.472	0	0.472
STAT3	CCNB1	1845584	1844435	9606.ENSP00000264657	9606.ENSP00000256442	0	0	0	0	0	0	0	0.472	0	0.472
ABCG2	ESR1	1843466	1842435	9606.ENSP00000237612	9606.ENSP00000206249	0	0	0	0	0	0	0	0.472	0	0.472
TP53	erlotinib	1846083	-100176870	9606.ENSP00000269305	-1.CID100176870	0	0	0	0	0	0	0	0.471	0	0.471
ERBB4	MAP2K1	1852571	1848411	9606.ENSP00000342235	9606.ENSP00000302486	0	0	0	0.645	0	0.339	0	0.583	0	0.471
EIF2AK3	ESR1	1848934	1842435	9606.ENSP00000307235	9606.ENSP00000206249	0	0	0	0	0	0	0	0.47	0	0.47
CYP2C8	ABCG2	1855452	1843466	9606.ENSP00000360317	9606.ENSP00000237612	0	0	0	0	0	0	0	0.47	0	0.47
ERBB2	ABCG2	1846101	1843466	9606.ENSP00000269571	9606.ENSP00000237612	0	0	0	0	0	0	0	0.47	0	0.47
ERBB2	ABCB1	1846101	1845794	9606.ENSP00000269571	9606.ENSP00000265724	0	0	0	0	0	0	0	0.468	0	0.468
MAPK8	KDR	1853988	1845437	9606.ENSP00000353483	9606.ENSP00000263923	0	0	0	0	0	0.107	0	0.429	0	0.468
sorafenib	Nutlin-3	-100216239	-100216345	-1.CID100216239	-1.CID100216345	0	0	0	0	0	0	0	0.468	0	0.468
lapatinib	selumetinib	-100208908	-110127622	-1.CID100208908	-1.CID110127622	0	0	0	0	0	0	0	0.467	0	0.467
ERBB4	FLT4	1852571	1845029	9606.ENSP00000342235	9606.ENSP00000261937	0	0	0	0.617	0	0.36	0	0.462	0	0.467
ERBB3	FLT4	1845918	1845029	9606.ENSP00000267101	9606.ENSP00000261937	0	0	0	0.615	0	0.36	0	0.456	0	0.466
ERBB4	PDGFRA	1852571	1844502	9606.ENSP00000342235	9606.ENSP00000257290	0	0	0	0.621	0	0.36	0	0.456	0	0.465
ERBB2	sorafenib	1846101	-100216239	9606.ENSP00000269571	-1.CID100216239	0	0	0	0	0	0	0	0.464	0	0.465
FLT1	crizotinib	1846791	-111597571	9606.ENSP00000282397	-1.CID111597571	0	0	0	0	0	0.398	0	0.136	0	0.465
ABL2	ERBB3	1861715	1845918	9606.ENSP00000427562	9606.ENSP00000267101	0	0	0	0.633	0	0.291	0	0.673	0	0.463
MDM2	CCNB1	1861282	1844435	9606.ENSP00000417281	9606.ENSP00000256442	0	0	0	0	0.071	0.1	0	0.409	0	0.462
ABL2	crizotinib	1861715	-111597571	9606.ENSP00000427562	-1.CID111597571	0	0	0	0	0	0.418	0	0.101	0	0.462
paclitaxel	tanespimycin	-100004666	-100151069	-1.CID100004666	-1.CID100151069	0	0	0	0	0	0	0	0.462	0	0.462
ABCB1	FLT3	1845794	1843598	9606.ENSP00000265724	9606.ENSP00000241453	0	0	0	0	0	0.075	0	0.441	0	0.461
NR1I2	MAPK1	1851892	1842512	9606.ENSP00000336528	9606.ENSP00000215832	0	0	0	0	0	0.099	0	0.427	0	0.461
RAF1	nilotinib	1844086	-100644241	9606.ENSP00000251849	-1.CID100644241	0	0	0	0	0	0.34	0	0.205	0	0.459
ABL1	ERBB3	1855665	1845918	9606.ENSP00000361423	9606.ENSP00000267101	0	0	0	0.633	0	0.249	0	0.767	0	0.458
SRC	ABCB1	1853652	1845794	9606.ENSP00000350941	9606.ENSP00000265724	0	0	0	0	0	0.075	0	0.438	0	0.458
CDK4	sorafenib	1844551	-100216239	9606.ENSP00000257904	-1.CID100216239	0	0	0	0	0	0	0.15	0.379	0	0.457
ERBB3	PDGFRA	1845918	1844502	9606.ENSP00000267101	9606.ENSP00000257290	0	0	0	0.62	0	0.36	0	0.424	0	0.457
ERBB2	LTK	1846101	1845417	9606.ENSP00000269571	9606.ENSP00000263800	0	0	0	0.652	0	0.362	0	0.45	0	0.456
KDR	PHA-665752	1845437	-110461815	9606.ENSP00000263923	-1.CID110461815	0	0	0	0	0	0.456	0	0	0	0.456
MAP2K1	TP53	1848411	1846083	9606.ENSP00000302486	9606.ENSP00000269305	0	0	0	0	0	0	0	0.455	0	0.455
LCK	erlotinib	1852042	-100176870	9606.ENSP00000337825	-1.CID100176870	0	0	0	0	0	0.454	0	0	0	0.454
FLT3	PHA-665752	1843598	-110461815	9606.ENSP00000241453	-1.CID110461815	0	0	0	0	0	0.454	0	0	0	0.454
topotecan	lapatinib	-100005515	-100208908	-1.CID100005515	-1.CID100208908	0	0	0	0	0	0	0	0.451	0	0.451
ERBB3	LTK	1845918	1845417	9606.ENSP00000267101	9606.ENSP00000263800	0	0	0	0.639	0	0.362	0	0.409	0	0.45
TOP1	HSP90AA1	1854138	1851814	9606.ENSP00000354522	9606.ENSP00000335153	0	0	0	0	0.1	0	0	0.413	0	0.449
CASP3	KDR	1849375	1845437	9606.ENSP00000311032	9606.ENSP00000263923	0	0	0	0	0	0	0	0.448	0	0.448
MAPK8	CCNB1	1853988	1844435	9606.ENSP00000353483	9606.ENSP00000256442	0	0	0	0	0	0	0	0.446	0	0.446
NR1I2	HSP90AA1	1851892	1851814	9606.ENSP00000336528	9606.ENSP00000335153	0	0	0	0	0	0.21	0	0.326	0	0.445
CDK1	FLT3	1858283	1843598	9606.ENSP00000378699	9606.ENSP00000241453	0	0	0	0	0	0.107	0	0.404	0	0.445
ALK	MAP2K1	1857789	1848411	9606.ENSP00000373700	9606.ENSP00000302486	0	0	0	0	0	0.213	0	0.322	0	0.444
ERBB4	LTK	1852571	1845417	9606.ENSP00000342235	9606.ENSP00000263800	0	0	0	0.649	0	0.362	0	0.392	0	0.444
CDK1	CASP3	1858283	1849375	9606.ENSP00000378699	9606.ENSP00000311032	0	0	0	0	0	0	0	0.443	0	0.443
LTK	MAPK1	1845417	1842512	9606.ENSP00000263800	9606.ENSP00000215832	0	0	0	0	0	0.261	0	0.277	0	0.443
CDK1	MAPK1	1858283	1842512	9606.ENSP00000378699	9606.ENSP00000215832	0	0	0.432	0.868	0	0.364	0	0.583	0	0.443
paclitaxel	crizotinib	-100004666	-111597571	-1.CID100004666	-1.CID111597571	0	0	0	0	0	0	0	0.44	0	0.44
ABCG2	erlotinib	1843466	-100176870	9606.ENSP00000237612	-1.CID100176870	0	0	0	0	0	0	0	0.44	0	0.44
CCNB1	MAPK1	1844435	1842512	9606.ENSP00000256442	9606.ENSP00000215832	0	0	0	0	0	0.107	0	0.399	0	0.44
MET	ABCG2	1849944	1843466	9606.ENSP00000317272	9606.ENSP00000237612	0	0	0	0	0	0	0	0.439	0	0.439
EGFR	FLT3	1846445	1843598	9606.ENSP00000275493	9606.ENSP00000241453	0	0	0	0.628	0	0.149	0	0.92	0	0.439
ABL2	ERBB2	1861715	1846101	9606.ENSP00000427562	9606.ENSP00000269571	0	0	0	0.641	0	0.249	0	0.706	0	0.437
JUN	RET	1855436	1853238	9606.ENSP00000360266	9606.ENSP00000347942	0	0	0	0	0	0.077	0	0.414	0	0.436
SRC	CFLAR	1853652	1849539	9606.ENSP00000350941	9606.ENSP00000312455	0	0	0	0	0	0	0	0.436	0	0.436
AKT1	KDR	1846136	1845437	9606.ENSP00000270202	9606.ENSP00000263923	0	0	0	0.618	0	0.101	0	0.978	0	0.436
JUN	FLT3	1855436	1843598	9606.ENSP00000360266	9606.ENSP00000241453	0	0	0	0	0	0.077	0	0.412	0	0.434
MAP2K1	CDK4	1848411	1844551	9606.ENSP00000302486	9606.ENSP00000257904	0	0	0.4	0.685	0	0.26	0	0.446	0	0.434
HSP90AA1	FLT4	1851814	1845029	9606.ENSP00000335153	9606.ENSP00000261937	0	0	0	0	0	0.223	0	0.3	0	0.433
AKT1	CDK6	1846136	1845799	9606.ENSP00000270202	9606.ENSP00000265734	0	0	0.376	0.652	0	0.164	0	0.66	0	0.43
SRC	paclitaxel	1853652	-100004666	9606.ENSP00000350941	-1.CID100004666	0	0	0	0	0	0	0	0.43	0	0.43
SRC	ABCG2	1853652	1843466	9606.ENSP00000350941	9606.ENSP00000237612	0	0	0	0	0	0	0	0.427	0	0.427
ABL1	MAP2K1	1855665	1848411	9606.ENSP00000361423	9606.ENSP00000302486	0	0	0	0.647	0	0.345	0	0.385	0	0.427
PDGFRB	ABCG2	1844996	1843466	9606.ENSP00000261799	9606.ENSP00000237612	0	0	0	0	0	0	0	0.427	0	0.427
CASP3	CDK6	1849375	1845799	9606.ENSP00000311032	9606.ENSP00000265734	0	0	0	0	0	0	0	0.426	0	0.426
MCL1	MET	1854935	1849944	9606.ENSP00000358022	9606.ENSP00000317272	0	0	0	0	0	0	0	0.424	0	0.424
ABL1	CCNB1	1855665	1844435	9606.ENSP00000361423	9606.ENSP00000256442	0	0	0	0	0	0.149	0	0.35	0	0.424
nilotinib	crizotinib	-100644241	-111597571	-1.CID100644241	-1.CID111597571	0	0	0	0	0	0	0	0.424	0	0.424
tanespimycin	erlotinib	-100151069	-100176870	-1.CID100151069	-1.CID100176870	0	0	0	0	0	0	0	0.424	0	0.424
AKT1	FLT4	1846136	1845029	9606.ENSP00000270202	9606.ENSP00000261937	0	0	0	0.619	0	0.101	0	0.947	0	0.424
HDAC1	SRC	1855935	1853652	9606.ENSP00000362649	9606.ENSP00000350941	0	0	0	0	0	0	0	0.423	0	0.423
PDGFRB	ESR1	1844996	1842435	9606.ENSP00000261799	9606.ENSP00000206249	0	0	0	0	0	0.063	0	0.41	0	0.423
ABCB1	ABCG2	1845794	1843466	9606.ENSP00000265724	9606.ENSP00000237612	0	0	0	0.619	0	0.107	0	0.926	0	0.421
SRC	crizotinib	1853652	-111597571	9606.ENSP00000350941	-1.CID111597571	0	0	0	0	0	0.34	0	0.146	0	0.42
STAT3	FLT4	1845584	1845029	9606.ENSP00000264657	9606.ENSP00000261937	0	0	0	0	0	0.111	0	0.372	0	0.418
ABCG2	lapatinib	1843466	-100208908	9606.ENSP00000237612	-1.CID100208908	0	0	0	0	0	0	0	0.418	0	0.418
tanespimycin	crizotinib	-100151069	-111597571	-1.CID100151069	-1.CID111597571	0	0	0	0	0	0	0	0.416	0	0.416
ABCB1	ESR1	1845794	1842435	9606.ENSP00000265724	9606.ENSP00000206249	0	0	0	0	0	0	0	0.416	0	0.416
MCL1	KDR	1854935	1845437	9606.ENSP00000358022	9606.ENSP00000263923	0	0	0	0	0	0	0	0.414	0	0.414
HSP90AA1	PDGFRA	1851814	1844502	9606.ENSP00000335153	9606.ENSP00000257290	0	0	0	0	0	0.096	0	0.377	0	0.412
sorafenib	PD 0325901	-100216239	-109826528	-1.CID100216239	-1.CID109826528	0	0	0	0	0	0	0	0.411	0	0.411
ABCB1	KDR	1845794	1845437	9606.ENSP00000265724	9606.ENSP00000263923	0	0	0	0	0	0.075	0	0.389	0	0.41
TOP1	CDK4	1854138	1844551	9606.ENSP00000354522	9606.ENSP00000257904	0	0	0	0	0	0	0	0.41	0	0.41
EGFR	saracatinib	1846445	-110302451	9606.ENSP00000275493	-1.CID110302451	0	0	0	0	0	0.235	0	0.249	0	0.409
PDGFRB	MAPK1	1844996	1842512	9606.ENSP00000261799	9606.ENSP00000215832	0	0	0	0.644	0	0.202	0	0.737	0	0.408
MAP2K1	CDK6	1848411	1845799	9606.ENSP00000302486	9606.ENSP00000265734	0	0	0.403	0.69	0	0.26	0	0.331	0	0.408
FLT3	nilotinib	1843598	-100644241	9606.ENSP00000241453	-1.CID100644241	0	0	0	0	0	0.102	0	0.36	0	0.408
PDGFRB	paclitaxel	1844996	-100004666	9606.ENSP00000261799	-1.CID100004666	0	0	0	0	0	0	0	0.407	0	0.407
CDK1	palbociclib	1858283	-105330286	9606.ENSP00000378699	-1.CID105330286	0	0	0	0	0	0	0.15	0.32	0	0.405
HDAC1	EGFR	1855935	1846445	9606.ENSP00000362649	9606.ENSP00000275493	0	0	0	0	0	0	0	0.403	0	0.403
AKT1	ERBB2	1846136	1846101	9606.ENSP00000270202	9606.ENSP00000269571	0	0	0	0.619	0	0	0	0.99	0	0.402
PDGFRA	MAPK1	1844502	1842512	9606.ENSP00000257290	9606.ENSP00000215832	0	0	0	0.648	0	0.202	0	0.721	0	0.401
HDAC1	ERBB2	1855935	1846101	9606.ENSP00000362649	9606.ENSP00000269571	0	0	0	0	0	0	0	0.401	0	0.401
KDR	MAPK1	1845437	1842512	9606.ENSP00000263923	9606.ENSP00000215832	0	0	0	0.649	0	0.202	0	0.721	0	0.4
MDM2	CDK1	1861282	1858283	9606.ENSP00000417281	9606.ENSP00000378699	0	0	0	0	0	0	0	0.398	0	0.398
HDAC1	ABCG2	1855935	1843466	9606.ENSP00000362649	9606.ENSP00000237612	0	0	0	0	0	0.302	0	0.173	0	0.398
MCL1	ESR1	1854935	1842435	9606.ENSP00000358022	9606.ENSP00000206249	0	0	0	0	0	0	0	0.399	0	0.398
FLT1	irinotecan	1846791	-100003750	9606.ENSP00000282397	-1.CID100003750	0	0	0	0	0	0	0	0.395	0	0.397
EGF	paclitaxel	1845705	-100004666	9606.ENSP00000265171	-1.CID100004666	0	0	0	0	0	0	0.15	0.312	0	0.397
FLT1	MAPK1	1846791	1842512	9606.ENSP00000282397	9606.ENSP00000215832	0	0	0	0.64	0	0.202	0	0.693	0	0.397
TOP1	paclitaxel	1854138	-100004666	9606.ENSP00000354522	-1.CID100004666	0	0	0	0	0	0	0	0.397	0	0.397
CDK4	MAPK1	1844551	1842512	9606.ENSP00000257904	9606.ENSP00000215832	0	0	0.423	0.85	0	0.299	0	0.572	0	0.395
irinotecan	tanespimycin	-100003750	-100151069	-1.CID100003750	-1.CID100151069	0	0	0	0	0	0	0	0.394	0	0.394
CDK6	MAPK1	1845799	1842512	9606.ENSP00000265734	9606.ENSP00000215832	0	0	0.414	0.844	0	0.299	0	0.53	0	0.393
ALK	MCL1	1857789	1854935	9606.ENSP00000373700	9606.ENSP00000358022	0	0	0	0	0	0	0	0.393	0	0.392
MAPK8	RAF1	1853988	1844086	9606.ENSP00000353483	9606.ENSP00000251849	0	0	0	0.631	0	0.159	0	0.758	0	0.391
MCL1	nilotinib	1854935	-100644241	9606.ENSP00000358022	-1.CID100644241	0	0	0	0	0	0	0	0.39	0	0.39
JUN	NR1I2	1855436	1851892	9606.ENSP00000360266	9606.ENSP00000336528	0	0	0	0	0	0	0	0.391	0	0.39
ABL1	KDR	1855665	1845437	9606.ENSP00000361423	9606.ENSP00000263923	0	0	0	0.623	0	0.08	0	0.898	0	0.39
ERBB4	CASP3	1852571	1849375	9606.ENSP00000342235	9606.ENSP00000311032	0	0	0	0	0	0	0	0.39	0	0.39
MCL1	LCK	1854935	1852042	9606.ENSP00000358022	9606.ENSP00000337825	0	0	0	0	0	0	0	0.389	0	0.389
ABL2	MAP2K1	1861715	1848411	9606.ENSP00000427562	9606.ENSP00000302486	0	0	0	0.648	0	0.345	0	0.221	0	0.388
selumetinib	saracatinib	-110127622	-110302451	-1.CID110127622	-1.CID110302451	0	0	0	0	0	0	0	0.387	0	0.387
MAP2K1	PLX-4720	1848411	-124180719	9606.ENSP00000302486	-1.CID124180719	0	0	0	0	0	0.245	0	0.211	0	0.387
CFLAR	ERBB2	1849539	1846101	9606.ENSP00000312455	9606.ENSP00000269571	0	0	0	0	0	0	0	0.387	0	0.387
sorafenib	saracatinib	-100216239	-110302451	-1.CID100216239	-1.CID110302451	0	0	0	0	0	0	0	0.386	0	0.386
topotecan	selumetinib	-100005515	-110127622	-1.CID100005515	-1.CID110127622	0	0	0	0	0	0	0	0.386	0	0.386
erlotinib	saracatinib	-100176870	-110302451	-1.CID100176870	-1.CID110302451	0	0	0	0	0	0	0	0.385	0	0.385
sorafenib	panobinostat	-100216239	-106918837	-1.CID100216239	-1.CID106918837	0	0	0	0	0	0	0	0.385	0	0.385
KIT	EGFR	1847112	1846445	9606.ENSP00000288135	9606.ENSP00000275493	0	0	0	0.625	0	0.149	0	0.752	0	0.385
lapatinib	saracatinib	-100208908	-110302451	-1.CID100208908	-1.CID110302451	0	0	0	0	0	0	0	0.385	0	0.385
LCK	PHA-665752	1852042	-110461815	9606.ENSP00000337825	-1.CID110461815	0	0	0	0	0	0.384	0	0	0	0.384
FLT3	crizotinib	1843598	-111597571	9606.ENSP00000241453	-1.CID111597571	0	0	0	0	0	0.295	0	0.151	0	0.384
CASP3	ERBB3	1849375	1845918	9606.ENSP00000311032	9606.ENSP00000267101	0	0	0	0	0	0	0	0.383	0	0.383
SRC	nilotinib	1853652	-100644241	9606.ENSP00000350941	-1.CID100644241	0	0	0	0	0	0	0	0.381	0	0.381
MCL1	FLT1	1854935	1846791	9606.ENSP00000358022	9606.ENSP00000282397	0	0	0	0	0	0	0	0.381	0	0.381
FLT4	MAPK1	1845029	1842512	9606.ENSP00000261937	9606.ENSP00000215832	0	0	0	0.648	0	0.202	0	0.65	0	0.38
ABCB1	PDGFRB	1845794	1844996	9606.ENSP00000265724	9606.ENSP00000261799	0	0	0	0	0	0.075	0	0.357	0	0.38
KIT	ERBB2	1847112	1846101	9606.ENSP00000288135	9606.ENSP00000269571	0	0	0	0.623	0	0.149	0	0.729	0	0.379
KIT	CCNB1	1847112	1844435	9606.ENSP00000288135	9606.ENSP00000256442	0	0	0	0	0	0.149	0	0.3	0	0.379
HSP90AA1	panobinostat	1851814	-106918837	9606.ENSP00000335153	-1.CID106918837	0	0	0	0	0	0	0	0.379	0	0.379
ERBB4	AKT1	1852571	1846136	9606.ENSP00000342235	9606.ENSP00000270202	0	0	0	0.621	0	0	0	0.926	0	0.376
FLT1	AKT1	1846791	1846136	9606.ENSP00000282397	9606.ENSP00000270202	0	0	0	0.62	0	0.101	0	0.811	0	0.375
CDK4	paclitaxel	1844551	-100004666	9606.ENSP00000257904	-1.CID100004666	0	0	0	0	0	0	0	0.375	0	0.375
nilotinib	saracatinib	-100644241	-110302451	-1.CID100644241	-1.CID110302451	0	0	0	0	0	0	0	0.375	0	0.375
MAPK8	FLT3	1853988	1843598	9606.ENSP00000353483	9606.ENSP00000241453	0	0	0	0	0	0.107	0	0.328	0	0.374
RET	ESR1	1853238	1842435	9606.ENSP00000347942	9606.ENSP00000206249	0	0	0	0	0	0.063	0	0.36	0	0.374
TOP1	SRC	1854138	1853652	9606.ENSP00000354522	9606.ENSP00000350941	0	0	0	0	0	0	0	0.373	0	0.373
FLT1	paclitaxel	1846791	-100004666	9606.ENSP00000282397	-1.CID100004666	0	0	0	0	0	0	0	0.373	0	0.373
TOP1	ESR1	1854138	1842435	9606.ENSP00000354522	9606.ENSP00000206249	0	0	0	0	0	0.063	0	0.358	0	0.372
PDGFRB	selumetinib	1844996	-110127622	9606.ENSP00000261799	-1.CID110127622	0	0	0	0	0	0	0	0.371	0	0.371
irinotecan	selumetinib	-100003750	-110127622	-1.CID100003750	-1.CID110127622	0	0	0	0	0	0	0	0.371	0	0.371
FLT1	ABCG2	1846791	1843466	9606.ENSP00000282397	9606.ENSP00000237612	0	0	0	0	0	0	0	0.37	0	0.37
HSP90AA1	paclitaxel	1851814	-100004666	9606.ENSP00000335153	-1.CID100004666	0	0	0	0	0	0	0	0.37	0	0.37
MCL1	MAP2K1	1854935	1848411	9606.ENSP00000358022	9606.ENSP00000302486	0	0	0	0	0	0	0	0.369	0	0.37
JUN	BRAF	1855436	1847131	9606.ENSP00000360266	9606.ENSP00000288602	0	0	0	0	0	0.243	0	0.202	0	0.37
NR1I2	EGFR	1851892	1846445	9606.ENSP00000336528	9606.ENSP00000275493	0	0	0	0	0	0.149	0	0.289	0	0.369
CFLAR	CDK4	1849539	1844551	9606.ENSP00000312455	9606.ENSP00000257904	0	0	0	0	0	0	0	0.369	0	0.369
ALK	RET	1857789	1853238	9606.ENSP00000373700	9606.ENSP00000347942	0	0	0	0.646	0	0.063	0	0.916	0	0.366
ALK	ESR1	1857789	1842435	9606.ENSP00000373700	9606.ENSP00000206249	0	0	0	0	0	0.075	0	0.342	0	0.365
EGFR	selumetinib	1846445	-110127622	9606.ENSP00000275493	-1.CID110127622	0	0	0	0	0	0	0	0.364	0	0.365
LCK	EIF2AK3	1852042	1848934	9606.ENSP00000337825	9606.ENSP00000307235	0	0	0	0.618	0	0	0	0.884	0	0.363
AKT1	nilotinib	1846136	-100644241	9606.ENSP00000270202	-1.CID100644241	0	0	0	0	0	0	0	0.362	0	0.363
EGFR	PHA-665752	1846445	-110461815	9606.ENSP00000275493	-1.CID110461815	0	0	0	0	0	0.235	0	0.191	0	0.363
KDR	irinotecan	1845437	-100003750	9606.ENSP00000263923	-1.CID100003750	0	0	0	0	0	0	0	0.363	0	0.363
STAT3	ABCG2	1845584	1843466	9606.ENSP00000264657	9606.ENSP00000237612	0	0	0	0	0	0	0	0.362	0	0.362
FLT1	NVP-TAE684	1846791	-116038120	9606.ENSP00000282397	-1.CID116038120	0	0	0	0	0	0.361	0	0	0	0.361
PDGFRA	ABCG2	1844502	1843466	9606.ENSP00000257290	9606.ENSP00000237612	0	0	0	0	0	0	0	0.361	0	0.361
SLK	PHA-665752	1855094	-110461815	9606.ENSP00000358770	-1.CID110461815	0	0	0	0	0	0.359	0	0	0	0.359
PDGFRB	crizotinib	1844996	-111597571	9606.ENSP00000261799	-1.CID111597571	0	0	0	0	0	0.186	0	0.232	0	0.357
ABL1	AKT1	1855665	1846136	9606.ENSP00000361423	9606.ENSP00000270202	0	0	0	0.631	0	0.101	0	0.778	0	0.356
KDR	crizotinib	1845437	-111597571	9606.ENSP00000263923	-1.CID111597571	0	0	0	0	0	0.246	0	0.169	0	0.355
MET	AKT1	1849944	1846136	9606.ENSP00000317272	9606.ENSP00000270202	0	0	0	0.625	0	0.101	0	0.761	0	0.354
Nutlin-3	palbociclib	-100216345	-105330286	-1.CID100216345	-1.CID105330286	0	0	0	0	0	0	0	0.353	0	0.353
CFLAR	CDK6	1849539	1845799	9606.ENSP00000312455	9606.ENSP00000265734	0	0	0	0	0	0	0	0.352	0	0.353
RET	ERBB2	1853238	1846101	9606.ENSP00000347942	9606.ENSP00000269571	0	0	0	0.642	0	0.149	0	0.685	0	0.353
HDAC1	CFLAR	1855935	1849539	9606.ENSP00000362649	9606.ENSP00000312455	0	0	0	0	0	0	0	0.351	0	0.352
MAP2K1	ESR1	1848411	1842435	9606.ENSP00000302486	9606.ENSP00000206249	0	0	0	0	0	0.101	0	0.309	0	0.352
KDR	CCNB1	1845437	1844435	9606.ENSP00000263923	9606.ENSP00000256442	0	0	0	0	0	0.149	0	0.268	0	0.351
MDM2	ALK	1861282	1857789	9606.ENSP00000417281	9606.ENSP00000373700	0	0	0	0	0	0	0	0.352	0	0.351
MET	CCNB1	1849944	1844435	9606.ENSP00000317272	9606.ENSP00000256442	0	0	0	0	0	0.149	0	0.269	0	0.351
SRC	CDK6	1853652	1845799	9606.ENSP00000350941	9606.ENSP00000265734	0	0	0.344	0.653	0	0.107	0	0.543	0	0.349
JUN	ABCG2	1855436	1843466	9606.ENSP00000360266	9606.ENSP00000237612	0	0	0	0	0	0	0	0.35	0	0.349
AKT1	selumetinib	1846136	-110127622	9606.ENSP00000270202	-1.CID110127622	0	0	0	0	0	0	0	0.348	0	0.348
paclitaxel	saracatinib	-100004666	-110302451	-1.CID100004666	-1.CID110302451	0	0	0	0	0	0	0	0.347	0	0.347
ABCB1	STAT3	1845794	1845584	9606.ENSP00000265724	9606.ENSP00000264657	0	0	0	0	0	0	0	0.345	0	0.345
JUN	SLK	1855436	1855094	9606.ENSP00000360266	9606.ENSP00000358770	0	0	0	0	0	0	0	0.345	0	0.345
TOP1	PDGFRB	1854138	1844996	9606.ENSP00000354522	9606.ENSP00000261799	0	0	0	0	0	0	0	0.345	0	0.345
topotecan	tanespimycin	-100005515	-100151069	-1.CID100005515	-1.CID100151069	0	0	0	0	0	0	0	0.344	0	0.344
CDK1	BRAF	1858283	1847131	9606.ENSP00000378699	9606.ENSP00000288602	0	0	0	0.652	0	0	0	0.912	0	0.344
palbociclib	PLX-4720	-105330286	-124180719	-1.CID105330286	-1.CID124180719	0	0	0	0	0	0	0	0.344	0	0.344
BRAF	TP53	1847131	1846083	9606.ENSP00000288602	9606.ENSP00000269305	0	0	0	0	0	0	0	0.343	0	0.343
EIF2AK3	AKT1	1848934	1846136	9606.ENSP00000307235	9606.ENSP00000270202	0	0	0	0.621	0	0	0	0.839	0	0.343
LCK	CDK4	1852042	1844551	9606.ENSP00000337825	9606.ENSP00000257904	0	0	0.435	0.662	0	0.107	0	0.456	0	0.343
NR1I2	AKT1	1851892	1846136	9606.ENSP00000336528	9606.ENSP00000270202	0	0	0	0	0	0	0	0.342	0	0.342
lapatinib	PHA-665752	-100208908	-110461815	-1.CID100208908	-1.CID110461815	0	0	0	0	0	0	0	0.341	0	0.341
TOP1	CYP3A4	1854138	1852052	9606.ENSP00000354522	9606.ENSP00000337915	0	0	0	0	0	0	0	0.341	0	0.341
paclitaxel	nilotinib	-100004666	-100644241	-1.CID100004666	-1.CID100644241	0	0	0	0	0	0	0	0.341	0	0.341
MAP2K1	PDGFRA	1848411	1844502	9606.ENSP00000302486	9606.ENSP00000257290	0	0	0	0.625	0	0.239	0	0.381	0	0.34
BRAF	erlotinib	1847131	-100176870	9606.ENSP00000288602	-1.CID100176870	0	0	0	0	0	0	0	0.34	0	0.34
FLT3	ESR1	1843598	1842435	9606.ENSP00000241453	9606.ENSP00000206249	0	0	0	0	0	0.063	0	0.325	0	0.34
CASP3	CCNB1	1849375	1844435	9606.ENSP00000311032	9606.ENSP00000256442	0	0	0	0	0	0	0	0.34	0	0.34
RET	ERBB3	1853238	1845918	9606.ENSP00000347942	9606.ENSP00000267101	0	0	0	0.63	0	0.149	0	0.619	0	0.338
MET	MAP2K1	1849944	1848411	9606.ENSP00000317272	9606.ENSP00000302486	0	0	0	0.635	0	0.239	0	0.384	0	0.338
MDM2	sorafenib	1861282	-100216239	9606.ENSP00000417281	-1.CID100216239	0	0	0	0	0	0	0	0.338	0	0.338
JUN	FLT4	1855436	1845029	9606.ENSP00000360266	9606.ENSP00000261937	0	0	0	0	0	0.077	0	0.311	0	0.337
LCK	CFLAR	1852042	1849539	9606.ENSP00000337825	9606.ENSP00000312455	0	0	0	0	0	0	0	0.337	0	0.337
ABL2	NVP-TAE684	1861715	-116038120	9606.ENSP00000427562	-1.CID116038120	0	0	0	0	0	0.337	0	0	0	0.337
CDK4	PHA-665752	1844551	-110461815	9606.ENSP00000257904	-1.CID110461815	0	0	0	0	0	0.337	0	0	0	0.337
MAP2K1	PDGFRB	1848411	1844996	9606.ENSP00000302486	9606.ENSP00000261799	0	0	0	0.626	0	0.239	0	0.367	0	0.336
PDGFRA	erlotinib	1844502	-100176870	9606.ENSP00000257290	-1.CID100176870	0	0	0	0	0	0	0	0.336	0	0.336
CDK4	panobinostat	1844551	-106918837	9606.ENSP00000257904	-1.CID106918837	0	0	0	0	0	0	0	0.335	0	0.335
HSP90AA1	lapatinib	1851814	-100208908	9606.ENSP00000335153	-1.CID100208908	0	0	0	0	0	0	0	0.333	0	0.334
BRAF	PD 0325901	1847131	-109826528	9606.ENSP00000288602	-1.CID109826528	0	0	0	0	0	0	0	0.331	0	0.332
ABL2	MAPK8	1861715	1853988	9606.ENSP00000427562	9606.ENSP00000353483	0	0	0	0.632	0	0.144	0	0.611	0	0.331
EIF2AK3	CCNB1	1848934	1844435	9606.ENSP00000307235	9606.ENSP00000256442	0	0	0	0	0	0	0	0.33	0	0.33
ROS1	TP53	1854813	1846083	9606.ENSP00000357494	9606.ENSP00000269305	0	0	0	0	0	0	0	0.33	0	0.33
erlotinib	PD 0325901	-100176870	-109826528	-1.CID100176870	-1.CID109826528	0	0	0	0	0	0	0	0.33	0	0.33
tanespimycin	selumetinib	-100151069	-110127622	-1.CID100151069	-1.CID110127622	0	0	0	0	0	0	0	0.33	0	0.33
nilotinib	selumetinib	-100644241	-110127622	-1.CID100644241	-1.CID110127622	0	0	0	0	0	0	0	0.33	0	0.33
TOP1	RET	1854138	1853238	9606.ENSP00000354522	9606.ENSP00000347942	0	0	0	0	0	0	0	0.329	0	0.329
CFLAR	EIF2AK3	1849539	1848934	9606.ENSP00000312455	9606.ENSP00000307235	0	0	0	0	0	0	0	0.329	0	0.329
MCL1	TOP1	1854935	1854138	9606.ENSP00000358022	9606.ENSP00000354522	0	0	0	0	0	0	0	0.329	0	0.329
RET	ABCG2	1853238	1843466	9606.ENSP00000347942	9606.ENSP00000237612	0	0	0	0	0	0	0	0.328	0	0.328
ERBB2	FLT3	1846101	1843598	9606.ENSP00000269571	9606.ENSP00000241453	0	0	0	0.628	0	0.149	0	0.584	0	0.328
MAP2K1	LTK	1848411	1845417	9606.ENSP00000302486	9606.ENSP00000263800	0	0	0	0	0	0.213	0	0.182	0	0.328
erlotinib	panobinostat	-100176870	-106918837	-1.CID100176870	-1.CID106918837	0	0	0	0	0	0	0	0.327	0	0.327
LCK	CDK6	1852042	1845799	9606.ENSP00000337825	9606.ENSP00000265734	0	0	0.396	0.658	0	0.107	0	0.423	0	0.326
CFLAR	ESR1	1849539	1842435	9606.ENSP00000312455	9606.ENSP00000206249	0	0	0	0	0	0	0	0.325	0	0.325
CES1	NR1I2	1854024	1851892	9606.ENSP00000353720	9606.ENSP00000336528	0	0	0	0	0	0	0	0.326	0	0.325
CDK1	CFLAR	1858283	1849539	9606.ENSP00000378699	9606.ENSP00000312455	0	0	0	0	0	0	0	0.324	0	0.325
FLT3	panobinostat	1843598	-106918837	9606.ENSP00000241453	-1.CID106918837	0	0	0	0	0	0	0	0.325	0	0.325
SRC	PHA-665752	1853652	-110461815	9606.ENSP00000350941	-1.CID110461815	0	0	0	0	0	0.235	0	0.14	0	0.323
SLK	RAF1	1855094	1844086	9606.ENSP00000358770	9606.ENSP00000251849	0	0	0	0.635	0	0.277	0	0.209	0	0.323
CDK4	NVP-TAE684	1844551	-116038120	9606.ENSP00000257904	-1.CID116038120	0	0	0	0	0	0.323	0	0	0	0.323
MET	ABCB1	1849944	1845794	9606.ENSP00000317272	9606.ENSP00000265724	0	0	0	0	0	0.075	0	0.298	0	0.323
ABCB1	PDGFRA	1845794	1844502	9606.ENSP00000265724	9606.ENSP00000257290	0	0	0	0	0	0.075	0	0.297	0	0.322
MAP2K1	KDR	1848411	1845437	9606.ENSP00000302486	9606.ENSP00000263923	0	0	0	0.63	0	0.239	0	0.32	0	0.321
MAP2K1	KIT	1848411	1847112	9606.ENSP00000302486	9606.ENSP00000288135	0	0	0	0.629	0	0.239	0	0.318	0	0.32
SRC	ERBB4	1853652	1852571	9606.ENSP00000350941	9606.ENSP00000342235	0	0	0	0.722	0	0.101	0	0.882	0	0.32
RAF1	PD 0325901	1844086	-109826528	9606.ENSP00000251849	-1.CID109826528	0	0	0	0	0	0	0	0.318	0	0.319
MCL1	ERBB3	1854935	1845918	9606.ENSP00000358022	9606.ENSP00000267101	0	0	0	0	0	0	0	0.319	0	0.319
ERBB3	CCNB1	1845918	1844435	9606.ENSP00000267101	9606.ENSP00000256442	0	0	0	0	0	0	0	0.318	0	0.318
TOP1	KIT	1854138	1847112	9606.ENSP00000354522	9606.ENSP00000288135	0	0	0	0	0	0	0	0.318	0	0.318
MDM2	irinotecan	1861282	-100003750	9606.ENSP00000417281	-1.CID100003750	0	0	0	0	0	0	0.15	0.219	0	0.317
KDR	lapatinib	1845437	-100208908	9606.ENSP00000263923	-1.CID100208908	0	0	0	0	0	0	0	0.317	0	0.317
RET	PDGFRB	1853238	1844996	9606.ENSP00000347942	9606.ENSP00000261799	0	0	0	0.637	0	0.095	0	0.69	0	0.317
PDGFRB	CCNB1	1844996	1844435	9606.ENSP00000261799	9606.ENSP00000256442	0	0	0	0	0	0.149	0	0.23	0	0.317
RET	ERBB4	1853238	1852571	9606.ENSP00000347942	9606.ENSP00000342235	0	0	0	0.64	0	0.149	0	0.567	0	0.317
JUN	PDGFRA	1855436	1844502	9606.ENSP00000360266	9606.ENSP00000257290	0	0	0	0	0	0.077	0	0.29	0	0.316
KDR	paclitaxel	1845437	-100004666	9606.ENSP00000263923	-1.CID100004666	0	0	0	0	0	0	0	0.315	0	0.315
CASP3	PDGFRB	1849375	1844996	9606.ENSP00000311032	9606.ENSP00000261799	0	0	0	0	0	0	0	0.314	0	0.314
CASP3	KIT	1849375	1847112	9606.ENSP00000311032	9606.ENSP00000288135	0	0	0	0	0	0	0	0.314	0	0.314
ABL1	CASP3	1855665	1849375	9606.ENSP00000361423	9606.ENSP00000311032	0	0	0	0	0	0	0	0.314	0	0.314
CES1	LCK	1854024	1852042	9606.ENSP00000353720	9606.ENSP00000337825	0	0	0	0	0	0	0	0.313	0	0.313
ERBB4	sorafenib	1852571	-100216239	9606.ENSP00000342235	-1.CID100216239	0	0	0	0	0	0	0	0.312	0	0.313
RET	selumetinib	1853238	-110127622	9606.ENSP00000347942	-1.CID110127622	0	0	0	0	0	0	0	0.312	0	0.312
MAP2K1	FLT3	1848411	1843598	9606.ENSP00000302486	9606.ENSP00000241453	0	0	0	0.631	0	0.239	0	0.29	0	0.312
RET	KIT	1853238	1847112	9606.ENSP00000347942	9606.ENSP00000288135	0	0	0	0.69	0	0	0	0.916	0	0.312
KIT	erlotinib	1847112	-100176870	9606.ENSP00000288135	-1.CID100176870	0	0	0	0	0	0	0	0.311	0	0.311
AKT1	PDGFRA	1846136	1844502	9606.ENSP00000270202	9606.ENSP00000257290	0	0	0	0.618	0	0.101	0	0.627	0	0.311
CYP3A4	TP53	1852052	1846083	9606.ENSP00000337915	9606.ENSP00000269305	0	0	0	0	0	0	0	0.312	0	0.311
CDK6	paclitaxel	1845799	-100004666	9606.ENSP00000265734	-1.CID100004666	0	0	0	0	0	0	0	0.31	0	0.311
RET	MAP2K1	1853238	1848411	9606.ENSP00000347942	9606.ENSP00000302486	0	0	0	0.645	0	0.239	0	0.296	0	0.31
MAP2K1	FLT4	1848411	1845029	9606.ENSP00000302486	9606.ENSP00000261937	0	0	0	0.628	0	0.239	0	0.284	0	0.31
LCK	ABCG2	1852042	1843466	9606.ENSP00000337825	9606.ENSP00000237612	0	0	0	0	0	0	0	0.31	0	0.31
MAP2K1	FLT1	1848411	1846791	9606.ENSP00000302486	9606.ENSP00000282397	0	0	0	0.628	0	0.239	0	0.278	0	0.309
FLT4	ABCG2	1845029	1843466	9606.ENSP00000261937	9606.ENSP00000237612	0	0	0	0	0	0	0	0.308	0	0.308
FLT1	ABCB1	1846791	1845794	9606.ENSP00000282397	9606.ENSP00000265724	0	0	0	0	0	0.075	0	0.283	0	0.308
FLT4	erlotinib	1845029	-100176870	9606.ENSP00000261937	-1.CID100176870	0	0	0	0	0	0.147	0	0.213	0	0.308
ABL1	FLT3	1855665	1843598	9606.ENSP00000361423	9606.ENSP00000241453	0	0	0	0.633	0	0.08	0	0.687	0	0.307
MDM2	PDGFRB	1861282	1844996	9606.ENSP00000417281	9606.ENSP00000261799	0	0	0	0	0	0	0	0.308	0	0.307
CCNB1	RAF1	1844435	1844086	9606.ENSP00000256442	9606.ENSP00000251849	0	0	0	0	0	0	0	0.307	0	0.307
HSP90AA1	ABCG2	1851814	1843466	9606.ENSP00000335153	9606.ENSP00000237612	0	0	0	0	0	0	0	0.307	0	0.307
KIT	ERBB3	1847112	1845918	9606.ENSP00000288135	9606.ENSP00000267101	0	0	0	0.623	0	0.149	0	0.513	0	0.306
RET	KDR	1853238	1845437	9606.ENSP00000347942	9606.ENSP00000263923	0	0	0	0.677	0	0.095	0	0.734	0	0.306
MCL1	RET	1854935	1853238	9606.ENSP00000358022	9606.ENSP00000347942	0	0	0	0	0	0	0	0.305	0	0.305
RET	AKT1	1853238	1846136	9606.ENSP00000347942	9606.ENSP00000270202	0	0	0	0.633	0	0.101	0	0.636	0	0.305
EIF2AK3	EGFR	1848934	1846445	9606.ENSP00000307235	9606.ENSP00000275493	0	0	0	0.61	0	0	0	0.72	0	0.305
ABL2	KIT	1861715	1847112	9606.ENSP00000427562	9606.ENSP00000288135	0	0	0	0.639	0	0.226	0	0.307	0	0.304
MAPK8	FLT4	1853988	1845029	9606.ENSP00000353483	9606.ENSP00000261937	0	0	0	0	0	0.107	0	0.252	0	0.304
JUN	CYP3A4	1855436	1852052	9606.ENSP00000360266	9606.ENSP00000337915	0	0	0	0	0	0	0	0.302	0	0.302
AKT1	PD 0325901	1846136	-109826528	9606.ENSP00000270202	-1.CID109826528	0	0	0	0	0	0	0	0.302	0	0.302
MDM2	STAT3	1861282	1845584	9606.ENSP00000417281	9606.ENSP00000264657	0	0	0	0	0	0	0	0.302	0	0.302
PDGFRA	crizotinib	1844502	-111597571	9606.ENSP00000257290	-1.CID111597571	0	0	0	0	0	0.186	0	0.167	0	0.302
TOP1	CFLAR	1854138	1849539	9606.ENSP00000354522	9606.ENSP00000312455	0	0	0	0	0	0	0	0.301	0	0.301
TOP1	KDR	1854138	1845437	9606.ENSP00000354522	9606.ENSP00000263923	0	0	0	0	0	0	0	0.301	0	0.301
lapatinib	PD 0325901	-100208908	-109826528	-1.CID100208908	-1.CID109826528	0	0	0	0	0	0	0	0.3	0	0.3
CDK1	ERBB3	1858283	1845918	9606.ENSP00000378699	9606.ENSP00000267101	0	0	0	0	0	0	0	0.3	0	0.3
MAPK8	EIF2AK3	1853988	1848934	9606.ENSP00000353483	9606.ENSP00000307235	0	0	0	0.629	0	0	0	0.739	0	0.3
MDM2	RAF1	1861282	1844086	9606.ENSP00000417281	9606.ENSP00000251849	0	0	0	0	0	0	0	0.3	0	0.3
MDM2	SRC	1861282	1853652	9606.ENSP00000417281	9606.ENSP00000350941	0	0	0	0	0	0	0	0.3	0	0.3
EGFR	nilotinib	1846445	-100644241	9606.ENSP00000275493	-1.CID100644241	0	0	0	0	0	0.099	0	0.244	0	0.299
PDGFRA	ESR1	1844502	1842435	9606.ENSP00000257290	9606.ENSP00000206249	0	0	0	0	0	0.063	0	0.283	0	0.299
CDK1	LCK	1858283	1852042	9606.ENSP00000378699	9606.ENSP00000337825	0	0	0.315	0.685	0	0.107	0	0.459	0	0.299
FLT4	ESR1	1845029	1842435	9606.ENSP00000261937	9606.ENSP00000206249	0	0	0	0	0	0.063	0	0.283	0	0.299
PDGFRA	CCNB1	1844502	1844435	9606.ENSP00000257290	9606.ENSP00000256442	0	0	0	0	0	0.149	0	0.21	0	0.299
Nutlin-3	selumetinib	-100216345	-110127622	-1.CID100216345	-1.CID110127622	0	0	0	0	0	0	0	0.299	0	0.299
palbociclib	selumetinib	-105330286	-110127622	-1.CID105330286	-1.CID110127622	0	0	0	0	0	0	0	0.298	0	0.298
ABL1	PHA-665752	1855665	-110461815	9606.ENSP00000361423	-1.CID110461815	0	0	0	0	0	0.298	0	0	0	0.298
KDR	RAF1	1845437	1844086	9606.ENSP00000263923	9606.ENSP00000251849	0	0	0	0.621	0	0.103	0	0.59	0	0.297
RET	ABCB1	1853238	1845794	9606.ENSP00000347942	9606.ENSP00000265724	0	0	0	0	0	0.075	0	0.271	0	0.297
KIT	MAPK1	1847112	1842512	9606.ENSP00000288135	9606.ENSP00000215832	0	0	0	0.643	0	0.202	0	0.361	0	0.297
CES1	ESR1	1854024	1842435	9606.ENSP00000353720	9606.ENSP00000206249	0	0	0	0	0	0	0	0.296	0	0.296
CASP3	PDGFRA	1849375	1844502	9606.ENSP00000311032	9606.ENSP00000257290	0	0	0	0	0	0	0	0.295	0	0.295
CDK6	tanespimycin	1845799	-100151069	9606.ENSP00000265734	-1.CID100151069	0	0	0	0	0	0	0	0.294	0	0.295
panobinostat	selumetinib	-106918837	-110127622	-1.CID106918837	-1.CID110127622	0	0	0	0	0	0	0	0.294	0	0.294
paclitaxel	panobinostat	-100004666	-106918837	-1.CID100004666	-1.CID106918837	0	0	0	0	0	0	0	0.294	0	0.294
LCK	BRAF	1852042	1847131	9606.ENSP00000337825	9606.ENSP00000288602	0	0	0	0.697	0	0.185	0	0.464	0	0.294
ABL2	MET	1861715	1849944	9606.ENSP00000427562	9606.ENSP00000317272	0	0	0	0.639	0	0.24	0	0.23	0	0.294
erlotinib	NVP-TAE684	-100176870	-116038120	-1.CID100176870	-1.CID116038120	0	0	0	0	0	0	0	0.294	0	0.294
MAPK8	nilotinib	1853988	-100644241	9606.ENSP00000353483	-1.CID100644241	0	0	0	0	0	0.293	0	0	0	0.293
ERBB4	KIT	1852571	1847112	9606.ENSP00000342235	9606.ENSP00000288135	0	0	0	0.623	0	0.149	0	0.472	0	0.293
MAPK8	CDK4	1853988	1844551	9606.ENSP00000353483	9606.ENSP00000257904	0	0	0.449	0.813	0	0.149	0	0.546	0	0.293
CASP3	MAP2K1	1849375	1848411	9606.ENSP00000311032	9606.ENSP00000302486	0	0	0	0	0	0	0	0.292	0	0.292
STAT3	lapatinib	1845584	-100208908	9606.ENSP00000264657	-1.CID100208908	0	0	0	0	0	0	0	0.291	0	0.292
PDGFRB	irinotecan	1844996	-100003750	9606.ENSP00000261799	-1.CID100003750	0	0	0	0	0	0	0	0.292	0	0.292
KDR	saracatinib	1845437	-110302451	9606.ENSP00000263923	-1.CID110302451	0	0	0	0	0	0.235	0	0.1	0	0.291
saracatinib	crizotinib	-110302451	-111597571	-1.CID110302451	-1.CID111597571	0	0	0	0	0	0	0	0.291	0	0.291
CFLAR	CCNB1	1849539	1844435	9606.ENSP00000312455	9606.ENSP00000256442	0	0	0	0	0	0	0	0.29	0	0.29
ABCB1	FLT4	1845794	1845029	9606.ENSP00000265724	9606.ENSP00000261937	0	0	0	0	0	0.075	0	0.264	0	0.29
LCK	CCNB1	1852042	1844435	9606.ENSP00000337825	9606.ENSP00000256442	0	0	0	0	0	0.149	0	0.199	0	0.289
ABL1	CFLAR	1855665	1849539	9606.ENSP00000361423	9606.ENSP00000312455	0	0	0	0	0	0	0	0.289	0	0.289
ABL1	PLX-4720	1855665	-124180719	9606.ENSP00000361423	-1.CID124180719	0	0	0	0	0	0.288	0	0	0	0.288
CASP3	ESR1	1849375	1842435	9606.ENSP00000311032	9606.ENSP00000206249	0	0	0	0	0	0	0	0.289	0	0.288
MDM2	CFLAR	1861282	1849539	9606.ENSP00000417281	9606.ENSP00000312455	0	0	0	0	0	0	0	0.288	0	0.288
CES1	AKT1	1854024	1846136	9606.ENSP00000353720	9606.ENSP00000270202	0	0	0	0	0	0	0	0.289	0	0.288
CASP3	FLT1	1849375	1846791	9606.ENSP00000311032	9606.ENSP00000282397	0	0	0	0	0	0	0	0.287	0	0.287
KIT	lapatinib	1847112	-100208908	9606.ENSP00000288135	-1.CID100208908	0	0	0	0	0	0	0	0.286	0	0.286
CYP3A4	HSP90AA1	1852052	1851814	9606.ENSP00000337915	9606.ENSP00000335153	0	0	0	0	0	0.089	0	0.248	0	0.285
ABL1	PDGFRA	1855665	1844502	9606.ENSP00000361423	9606.ENSP00000257290	0	0	0	0.627	0	0.08	0	0.613	0	0.285
PD 0325901	crizotinib	-109826528	-111597571	-1.CID109826528	-1.CID111597571	0	0	0	0	0	0	0	0.285	0	0.285
KIT	CDK4	1847112	1844551	9606.ENSP00000288135	9606.ENSP00000257904	0	0	0	0.643	0	0.107	0	0.578	0	0.285
MAPK8	CDK6	1853988	1845799	9606.ENSP00000353483	9606.ENSP00000265734	0	0	0.434	0.793	0	0.149	0	0.416	0	0.284
CES1	TP53	1854024	1846083	9606.ENSP00000353720	9606.ENSP00000269305	0	0	0	0	0	0	0	0.285	0	0.284
irinotecan	crizotinib	-100003750	-111597571	-1.CID100003750	-1.CID111597571	0	0	0	0	0	0	0	0.284	0	0.284
nilotinib	PD 0325901	-100644241	-109826528	-1.CID100644241	-1.CID109826528	0	0	0	0	0	0	0	0.284	0	0.284
TOP1	STAT3	1854138	1845584	9606.ENSP00000354522	9606.ENSP00000264657	0	0	0	0	0	0	0	0.284	0	0.284
RET	RAF1	1853238	1844086	9606.ENSP00000347942	9606.ENSP00000251849	0	0	0	0.639	0	0.103	0	0.576	0	0.283
KDR	NVP-TAE684	1845437	-116038120	9606.ENSP00000263923	-1.CID116038120	0	0	0	0	0	0.282	0	0	0	0.282
HDAC1	FLT3	1855935	1843598	9606.ENSP00000362649	9606.ENSP00000241453	0	0	0	0	0	0	0	0.282	0	0.282
ERBB2	topotecan	1846101	-100005515	9606.ENSP00000269571	-1.CID100005515	0	0	0	0	0	0	0	0.282	0	0.282
MDM2	MAPK8	1861282	1853988	9606.ENSP00000417281	9606.ENSP00000353483	0	0	0	0	0	0	0	0.283	0	0.282
MET	PDGFRB	1849944	1844996	9606.ENSP00000317272	9606.ENSP00000261799	0	0	0	0.63	0	0	0	0.69	0	0.281
KIT	RAF1	1847112	1844086	9606.ENSP00000288135	9606.ENSP00000251849	0	0	0	0.625	0	0.103	0	0.55	0	0.281
SRC	EIF2AK3	1853652	1848934	9606.ENSP00000350941	9606.ENSP00000307235	0	0	0	0.616	0	0	0	0.667	0	0.281
MET	lapatinib	1849944	-100208908	9606.ENSP00000317272	-1.CID100208908	0	0	0	0	0	0	0	0.281	0	0.281
ABCB1	nilotinib	1845794	-100644241	9606.ENSP00000265724	-1.CID100644241	0	0	0	0	0	0	0	0.281	0	0.281
MET	KIT	1849944	1847112	9606.ENSP00000317272	9606.ENSP00000288135	0	0	0	0.629	0	0	0	0.69	0	0.281
ALK	ABL1	1857789	1855665	9606.ENSP00000373700	9606.ENSP00000361423	0	0	0	0.643	0	0.11	0	0.554	0	0.28
RET	CCNB1	1853238	1844435	9606.ENSP00000347942	9606.ENSP00000256442	0	0	0	0	0	0.149	0	0.187	0	0.279
EGF	lapatinib	1845705	-100208908	9606.ENSP00000265171	-1.CID100208908	0	0	0	0	0	0	0	0.279	0	0.279
FLT4	crizotinib	1845029	-111597571	9606.ENSP00000261937	-1.CID111597571	0	0	0	0	0	0.279	0	0	0	0.279
LCK	CASP3	1852042	1849375	9606.ENSP00000337825	9606.ENSP00000311032	0	0	0	0	0	0	0	0.279	0	0.279
FLT1	CCNB1	1846791	1844435	9606.ENSP00000282397	9606.ENSP00000256442	0	0	0	0	0	0.149	0	0.187	0	0.279
FLT3	MAPK1	1843598	1842512	9606.ENSP00000241453	9606.ENSP00000215832	0	0	0	0.637	0	0.202	0	0.298	0	0.279
SLK	BRAF	1855094	1847131	9606.ENSP00000358770	9606.ENSP00000288602	0	0	0	0.624	0	0.277	0	0	0	0.277
CYP3A4	sorafenib	1852052	-100216239	9606.ENSP00000337915	-1.CID100216239	0	0	0	0	0	0	0	0.277	0	0.277
RAF1	FLT3	1844086	1843598	9606.ENSP00000251849	9606.ENSP00000241453	0	0	0	0.618	0	0.103	0	0.527	0	0.276
ERBB4	paclitaxel	1852571	-100004666	9606.ENSP00000342235	-1.CID100004666	0	0	0	0	0	0	0	0.276	0	0.276
ALK	SRC	1857789	1853652	9606.ENSP00000373700	9606.ENSP00000350941	0	0	0	0.725	0	0.149	0	0.56	0	0.275
ERBB2	crizotinib	1846101	-111597571	9606.ENSP00000269571	-1.CID111597571	0	0	0	0	0	0	0	0.275	0	0.275
CCNB1	FLT3	1844435	1843598	9606.ENSP00000256442	9606.ENSP00000241453	0	0	0	0	0	0.149	0	0.182	0	0.275
KIT	paclitaxel	1847112	-100004666	9606.ENSP00000288135	-1.CID100004666	0	0	0	0	0	0	0	0.275	0	0.275
crizotinib	PLX-4720	-111597571	-124180719	-1.CID111597571	-1.CID124180719	0	0	0	0	0	0	0	0.274	0	0.274
selumetinib	NVP-TAE684	-110127622	-116038120	-1.CID110127622	-1.CID116038120	0	0	0	0	0	0	0	0.273	0	0.273
erlotinib	PLX-4720	-100176870	-124180719	-1.CID100176870	-1.CID124180719	0	0	0	0	0	0	0	0.273	0	0.273
FLT3	tanespimycin	1843598	-100151069	9606.ENSP00000241453	-1.CID100151069	0	0	0	0	0	0	0.15	0.169	0	0.272
MET	CDK4	1849944	1844551	9606.ENSP00000317272	9606.ENSP00000257904	0	0	0	0.655	0	0.107	0	0.557	0	0.272
HDAC1	KIT	1855935	1847112	9606.ENSP00000362649	9606.ENSP00000288135	0	0	0	0	0	0	0	0.272	0	0.272
topotecan	Nutlin-3	-100005515	-100216345	-1.CID100005515	-1.CID100216345	0	0	0	0	0	0	0	0.272	0	0.272
RET	FLT1	1853238	1846791	9606.ENSP00000347942	9606.ENSP00000282397	0	0	0	0.678	0	0.095	0	0.62	0	0.271
EIF2AK3	RAF1	1848934	1844086	9606.ENSP00000307235	9606.ENSP00000251849	0	0	0	0.619	0	0	0	0.645	0	0.271
PDGFRB	CDK4	1844996	1844551	9606.ENSP00000261799	9606.ENSP00000257904	0	0	0	0.656	0	0.107	0	0.552	0	0.27
CDK4	PDGFRA	1844551	1844502	9606.ENSP00000257904	9606.ENSP00000257290	0	0	0	0.661	0	0.107	0	0.554	0	0.269
PDGFRA	paclitaxel	1844502	-100004666	9606.ENSP00000257290	-1.CID100004666	0	0	0	0	0	0	0	0.268	0	0.268
LCK	FLT3	1852042	1843598	9606.ENSP00000337825	9606.ENSP00000241453	0	0	0	0.694	0	0.08	0	0.679	0	0.267
HDAC1	EIF2AK3	1855935	1848934	9606.ENSP00000362649	9606.ENSP00000307235	0	0	0	0	0.073	0	0	0.242	0	0.267
paclitaxel	palbociclib	-100004666	-105330286	-1.CID100004666	-1.CID105330286	0	0	0	0	0	0	0	0.266	0	0.266
MCL1	ABCB1	1854935	1845794	9606.ENSP00000358022	9606.ENSP00000265724	0	0	0	0	0	0	0	0.266	0	0.266
ABL1	MET	1855665	1849944	9606.ENSP00000361423	9606.ENSP00000317272	0	0	0	0.642	0	0.096	0	0.542	0	0.265
MAPK8	NR1I2	1853988	1851892	9606.ENSP00000353483	9606.ENSP00000336528	0	0	0	0	0	0	0	0.265	0	0.265
PDGFRA	lapatinib	1844502	-100208908	9606.ENSP00000257290	-1.CID100208908	0	0	0	0	0	0	0	0.265	0	0.265
ERBB3	FLT3	1845918	1843598	9606.ENSP00000267101	9606.ENSP00000241453	0	0	0	0.625	0	0.149	0	0.392	0	0.265
CYP3A4	EGFR	1852052	1846445	9606.ENSP00000337915	9606.ENSP00000275493	0	0	0	0	0	0	0	0.265	0	0.265
ERBB4	FLT3	1852571	1843598	9606.ENSP00000342235	9606.ENSP00000241453	0	0	0	0.626	0	0.149	0	0.391	0	0.265
RET	lapatinib	1853238	-100208908	9606.ENSP00000347942	-1.CID100208908	0	0	0	0	0	0.14	0	0.169	0	0.264
EGFR	CDK4	1846445	1844551	9606.ENSP00000275493	9606.ENSP00000257904	0	0	0	0.655	0	0	0	0.688	0	0.264
LCK	ERBB2	1852042	1846101	9606.ENSP00000337825	9606.ENSP00000269571	0	0	0	0.712	0	0.101	0	0.645	0	0.264
PDGFRB	PHA-665752	1844996	-110461815	9606.ENSP00000261799	-1.CID110461815	0	0	0	0	0	0	0	0.104	0.202	0.264
MCL1	ABCG2	1854935	1843466	9606.ENSP00000358022	9606.ENSP00000237612	0	0	0	0	0	0	0	0.263	0	0.263
RET	saracatinib	1853238	-110302451	9606.ENSP00000347942	-1.CID110302451	0	0	0	0	0	0	0	0.262	0	0.262
LCK	ABCB1	1852042	1845794	9606.ENSP00000337825	9606.ENSP00000265724	0	0	0	0	0	0.075	0	0.235	0	0.262
JUN	ROS1	1855436	1854813	9606.ENSP00000360266	9606.ENSP00000357494	0	0	0	0	0	0	0	0.262	0	0.262
ALK	MET	1857789	1849944	9606.ENSP00000373700	9606.ENSP00000317272	0	0	0	0.625	0	0.063	0	0.583	0	0.261
FLT4	RAF1	1845029	1844086	9606.ENSP00000261937	9606.ENSP00000251849	0	0	0	0.62	0	0.103	0	0.486	0	0.261
RET	PHA-665752	1853238	-110461815	9606.ENSP00000347942	-1.CID110461815	0	0	0	0	0	0.197	0	0.105	0	0.26
Nutlin-3	PLX-4720	-100216345	-124180719	-1.CID100216345	-1.CID124180719	0	0	0	0	0	0	0	0.259	0	0.259
RET	FLT3	1853238	1843598	9606.ENSP00000347942	9606.ENSP00000241453	0	0	0	0.644	0	0	0	0.654	0	0.259
RET	FLT4	1853238	1845029	9606.ENSP00000347942	9606.ENSP00000261937	0	0	0	0.677	0	0.095	0	0.581	0	0.259
MDM2	topotecan	1861282	-100005515	9606.ENSP00000417281	-1.CID100005515	0	0	0	0	0	0	0	0.259	0	0.259
ERBB4	irinotecan	1852571	-100003750	9606.ENSP00000342235	-1.CID100003750	0	0	0	0	0	0	0.15	0.153	0	0.258
RET	PDGFRA	1853238	1844502	9606.ENSP00000347942	9606.ENSP00000257290	0	0	0	0.644	0	0.095	0	0.528	0	0.258
KIT	tanespimycin	1847112	-100151069	9606.ENSP00000288135	-1.CID100151069	0	0	0	0	0	0	0.15	0.153	0	0.258
MET	FLT1	1849944	1846791	9606.ENSP00000317272	9606.ENSP00000282397	0	0	0	0.624	0	0	0	0.618	0	0.258
ALK	PDGFRB	1857789	1844996	9606.ENSP00000373700	9606.ENSP00000261799	0	0	0	0.624	0	0.063	0	0.572	0	0.258
lapatinib	panobinostat	-100208908	-106918837	-1.CID100208908	-1.CID106918837	0	0	0	0	0	0	0	0.258	0	0.258
SRC	FLT3	1853652	1843598	9606.ENSP00000350941	9606.ENSP00000241453	0	0	0	0.678	0	0.08	0	0.617	0	0.258
RET	nilotinib	1853238	-100644241	9606.ENSP00000347942	-1.CID100644241	0	0	0	0	0	0.156	0	0.146	0	0.257
CASP3	RAF1	1849375	1844086	9606.ENSP00000311032	9606.ENSP00000251849	0	0	0	0	0	0	0	0.257	0	0.257
NR1I2	ERBB3	1851892	1845918	9606.ENSP00000336528	9606.ENSP00000267101	0	0	0	0	0	0.149	0	0.163	0	0.257
lapatinib	NVP-TAE684	-100208908	-116038120	-1.CID100208908	-1.CID116038120	0	0	0	0	0	0	0	0.257	0	0.257
KDR	CDK4	1845437	1844551	9606.ENSP00000263923	9606.ENSP00000257904	0	0	0	0.645	0	0.107	0	0.492	0	0.256
RET	BRAF	1853238	1847131	9606.ENSP00000347942	9606.ENSP00000288602	0	0	0	0.634	0	0.103	0	0.489	0	0.256
MET	CDK6	1849944	1845799	9606.ENSP00000317272	9606.ENSP00000265734	0	0	0	0.655	0	0.107	0	0.507	0	0.256
MAPK8	PDGFRB	1853988	1844996	9606.ENSP00000353483	9606.ENSP00000261799	0	0	0	0.62	0	0.107	0	0.462	0	0.256
erlotinib	Nutlin-3	-100176870	-100216345	-1.CID100176870	-1.CID100216345	0	0	0	0	0	0	0	0.255	0	0.255
ALK	AKT1	1857789	1846136	9606.ENSP00000373700	9606.ENSP00000270202	0	0	0	0.618	0	0	0	0.602	0	0.255
AKT1	irinotecan	1846136	-100003750	9606.ENSP00000270202	-1.CID100003750	0	0	0	0	0	0	0	0.254	0	0.254
ABL2	AKT1	1861715	1846136	9606.ENSP00000427562	9606.ENSP00000270202	0	0	0	0.633	0	0.101	0	0.483	0	0.253
CDK1	RAF1	1858283	1844086	9606.ENSP00000378699	9606.ENSP00000251849	0	0	0	0.663	0	0	0	0.671	0	0.253
ABL2	MAPK1	1861715	1842512	9606.ENSP00000427562	9606.ENSP00000215832	0	0	0	0.633	0	0.194	0	0.234	0	0.253
EIF2AK3	MAPK1	1848934	1842512	9606.ENSP00000307235	9606.ENSP00000215832	0	0	0	0.642	0	0	0	0.633	0	0.253
MCL1	ERBB4	1854935	1852571	9606.ENSP00000358022	9606.ENSP00000342235	0	0	0	0	0	0	0	0.252	0	0.252
CES1	RET	1854024	1853238	9606.ENSP00000353720	9606.ENSP00000347942	0	0	0	0	0	0	0	0.252	0	0.252
MDM2	ABCB1	1861282	1845794	9606.ENSP00000417281	9606.ENSP00000265724	0	0	0	0	0	0	0	0.253	0	0.252
LCK	ERBB3	1852042	1845918	9606.ENSP00000337825	9606.ENSP00000267101	0	0	0	0.701	0	0.101	0	0.582	0	0.252
CFLAR	irinotecan	1849539	-100003750	9606.ENSP00000312455	-1.CID100003750	0	0	0	0	0	0	0.15	0.146	0	0.252
ERBB3	sorafenib	1845918	-100216239	9606.ENSP00000267101	-1.CID100216239	0	0	0	0	0	0	0	0.251	0	0.252
MET	CFLAR	1849944	1849539	9606.ENSP00000317272	9606.ENSP00000312455	0	0	0	0	0	0	0	0.252	0	0.252
NR1I2	STAT3	1851892	1845584	9606.ENSP00000336528	9606.ENSP00000264657	0	0	0	0	0	0	0	0.251	0	0.25
TOP1	MAPK8	1854138	1853988	9606.ENSP00000354522	9606.ENSP00000353483	0	0	0	0	0	0	0	0.251	0	0.25
HDAC1	ABCB1	1855935	1845794	9606.ENSP00000362649	9606.ENSP00000265724	0	0	0	0	0	0	0	0.248	0	0.249
FLT1	PDGFRB	1846791	1844996	9606.ENSP00000282397	9606.ENSP00000261799	0	0	0	0.714	0	0	0	0.767	0	0.248
FLT4	PDGFRB	1845029	1844996	9606.ENSP00000261937	9606.ENSP00000261799	0	0	0	0.701	0	0	0	0.734	0	0.248
KIT	CDK6	1847112	1845799	9606.ENSP00000288135	9606.ENSP00000265734	0	0	0	0.639	0	0.107	0	0.457	0	0.247
AKT1	LTK	1846136	1845417	9606.ENSP00000270202	9606.ENSP00000263800	0	0	0	0	0	0	0	0.247	0	0.247
KIT	KDR	1847112	1845437	9606.ENSP00000288135	9606.ENSP00000263923	0	0	0	0.743	0	0	0	0.843	0	0.247
ABL2	SRC	1861715	1853652	9606.ENSP00000427562	9606.ENSP00000350941	0	0	0	0.893	0	0.175	0	0.828	0	0.247
FLT1	RAF1	1846791	1844086	9606.ENSP00000282397	9606.ENSP00000251849	0	0	0	0.621	0	0.103	0	0.445	0	0.246
MET	RAF1	1849944	1844086	9606.ENSP00000317272	9606.ENSP00000251849	0	0	0	0.636	0	0.1	0	0.468	0	0.246
ERBB2	CDK4	1846101	1844551	9606.ENSP00000269571	9606.ENSP00000257904	0	0	0	0.646	0	0	0	0.622	0	0.246
CES1	CYP3A4	1854024	1852052	9606.ENSP00000353720	9606.ENSP00000337915	0	0	0	0	0	0	0	0.246	0	0.246
NR1I2	ERBB2	1851892	1846101	9606.ENSP00000336528	9606.ENSP00000269571	0	0	0	0	0	0.149	0	0.151	0	0.246
JUN	sorafenib	1855436	-100216239	9606.ENSP00000360266	-1.CID100216239	0	0	0	0	0	0	0.15	0.138	0	0.245
MAP2K1	NVP-TAE684	1848411	-116038120	9606.ENSP00000302486	-1.CID116038120	0	0	0	0	0	0.245	0	0	0	0.245
SRC	tanespimycin	1853652	-100151069	9606.ENSP00000350941	-1.CID100151069	0	0	0	0	0	0	0	0.244	0	0.244
MAP2K1	paclitaxel	1848411	-100004666	9606.ENSP00000302486	-1.CID100004666	0	0	0	0	0	0	0	0.244	0	0.244
EIF2AK3	ERBB2	1848934	1846101	9606.ENSP00000307235	9606.ENSP00000269571	0	0	0	0.61	0	0	0	0.561	0	0.243
RET	MET	1853238	1849944	9606.ENSP00000347942	9606.ENSP00000317272	0	0	0	0.641	0	0	0	0.603	0	0.243
JUN	CES1	1855436	1854024	9606.ENSP00000360266	9606.ENSP00000353720	0	0	0	0	0	0	0	0.243	0	0.242
EIF2AK3	paclitaxel	1848934	-100004666	9606.ENSP00000307235	-1.CID100004666	0	0	0	0	0	0	0	0.242	0	0.242
MDM2	FLT3	1861282	1843598	9606.ENSP00000417281	9606.ENSP00000241453	0	0	0	0	0	0	0	0.243	0	0.242
CES1	EGFR	1854024	1846445	9606.ENSP00000353720	9606.ENSP00000275493	0	0	0	0	0	0	0	0.243	0	0.242
ROS1	ESR1	1854813	1842435	9606.ENSP00000357494	9606.ENSP00000206249	0	0	0	0	0	0	0	0.243	0	0.242
CES1	ABCB1	1854024	1845794	9606.ENSP00000353720	9606.ENSP00000265724	0	0	0	0	0	0	0	0.243	0	0.242
CDK4	FLT3	1844551	1843598	9606.ENSP00000257904	9606.ENSP00000241453	0	0	0	0.655	0	0.107	0	0.458	0	0.241
tanespimycin	PD 0325901	-100151069	-109826528	-1.CID100151069	-1.CID109826528	0	0	0	0	0	0	0	0.24	0	0.24
ABCB1	MAPK1	1845794	1842512	9606.ENSP00000265724	9606.ENSP00000215832	0	0	0	0	0.07	0	0	0.216	0	0.24
CASP3	FLT3	1849375	1843598	9606.ENSP00000311032	9606.ENSP00000241453	0	0	0	0	0	0	0	0.24	0	0.24
ALK	KDR	1857789	1845437	9606.ENSP00000373700	9606.ENSP00000263923	0	0	0	0.617	0	0.063	0	0.513	0	0.239
CASP3	ABCB1	1849375	1845794	9606.ENSP00000311032	9606.ENSP00000265724	0	0	0	0	0	0	0	0.239	0	0.239
ROS1	CES1	1854813	1854024	9606.ENSP00000357494	9606.ENSP00000353720	0	0	0	0	0	0	0	0.24	0	0.239
ALK	KIT	1857789	1847112	9606.ENSP00000373700	9606.ENSP00000288135	0	0	0	0.632	0	0.063	0	0.532	0	0.239
ABCB1	CDK4	1845794	1844551	9606.ENSP00000265724	9606.ENSP00000257904	0	0	0	0	0	0.074	0	0.212	0	0.239
CDK1	KIT	1858283	1847112	9606.ENSP00000378699	9606.ENSP00000288135	0	0	0	0.637	0	0.107	0	0.43	0	0.238
ALK	ROS1	1857789	1854813	9606.ENSP00000373700	9606.ENSP00000357494	0	0	0	0.645	0	0	0	0.596	0	0.238
KDR	FLT3	1845437	1843598	9606.ENSP00000263923	9606.ENSP00000241453	0	0	0	0.73	0	0	0	0.771	0	0.238
CDK4	erlotinib	1844551	-100176870	9606.ENSP00000257904	-1.CID100176870	0	0	0	0	0	0	0	0.237	0	0.237
CDK1	MAPK8	1858283	1853988	9606.ENSP00000378699	9606.ENSP00000353483	0	0	0.478	0.836	0	0.098	0	0.546	0	0.237
MCL1	selumetinib	1854935	-110127622	9606.ENSP00000358022	-1.CID110127622	0	0	0	0	0	0	0	0.236	0	0.236
HDAC1	ERBB3	1855935	1845918	9606.ENSP00000362649	9606.ENSP00000267101	0	0	0	0	0	0	0	0.236	0	0.236
MET	tanespimycin	1849944	-100151069	9606.ENSP00000317272	-1.CID100151069	0	0	0	0	0	0	0	0.236	0	0.236
CDK1	PDGFRB	1858283	1844996	9606.ENSP00000378699	9606.ENSP00000261799	0	0	0	0.642	0	0.107	0	0.429	0	0.236
tanespimycin	PLX-4720	-100151069	-124180719	-1.CID100151069	-1.CID124180719	0	0	0	0	0	0	0	0.235	0	0.235
ABL2	PDGFRB	1861715	1844996	9606.ENSP00000427562	9606.ENSP00000261799	0	0	0	0.625	0	0.08	0	0.473	0	0.235
CES1	SRC	1854024	1853652	9606.ENSP00000353720	9606.ENSP00000350941	0	0	0	0	0	0	0	0.235	0	0.235
TOP1	FLT1	1854138	1846791	9606.ENSP00000354522	9606.ENSP00000282397	0	0	0	0	0	0	0	0.235	0	0.235
ABL2	JUN	1861715	1855436	9606.ENSP00000427562	9606.ENSP00000360266	0	0	0	0	0	0.122	0	0.163	0	0.234
CFLAR	KIT	1849539	1847112	9606.ENSP00000312455	9606.ENSP00000288135	0	0	0	0	0	0	0	0.234	0	0.234
ERBB3	ABCG2	1845918	1843466	9606.ENSP00000267101	9606.ENSP00000237612	0	0	0	0	0	0	0	0.234	0	0.234
HDAC1	MET	1855935	1849944	9606.ENSP00000362649	9606.ENSP00000317272	0	0	0	0	0	0	0	0.234	0	0.234
nilotinib	palbociclib	-100644241	-105330286	-1.CID100644241	-1.CID105330286	0	0	0	0	0	0	0	0.234	0	0.234
SRC	LTK	1853652	1845417	9606.ENSP00000350941	9606.ENSP00000263800	0	0	0	0.719	0	0.149	0	0.384	0	0.234
ALK	CCNB1	1857789	1844435	9606.ENSP00000373700	9606.ENSP00000256442	0	0	0	0	0	0	0	0.234	0	0.234
CFLAR	KDR	1849539	1845437	9606.ENSP00000312455	9606.ENSP00000263923	0	0	0	0	0	0	0	0.234	0	0.234
CDK6	PDGFRA	1845799	1844502	9606.ENSP00000265734	9606.ENSP00000257290	0	0	0	0.649	0	0.107	0	0.428	0	0.233
ERBB4	LCK	1852571	1852042	9606.ENSP00000342235	9606.ENSP00000337825	0	0	0	0.727	0	0.101	0	0.557	0	0.233
NR1I2	ESR1	1851892	1842435	9606.ENSP00000336528	9606.ENSP00000206249	0	0	0	0.645	0	0	0	0.582	0	0.233
TOP1	MET	1854138	1849944	9606.ENSP00000354522	9606.ENSP00000317272	0	0	0	0	0	0	0	0.233	0	0.233
LCK	MET	1852042	1849944	9606.ENSP00000337825	9606.ENSP00000317272	0	0	0	0.73	0	0.129	0	0.459	0	0.232
ALK	PDGFRA	1857789	1844502	9606.ENSP00000373700	9606.ENSP00000257290	0	0	0	0.627	0	0.063	0	0.506	0	0.232
TOP1	FLT3	1854138	1843598	9606.ENSP00000354522	9606.ENSP00000241453	0	0	0	0	0	0	0	0.232	0	0.232
TOP1	CDK6	1854138	1845799	9606.ENSP00000354522	9606.ENSP00000265734	0	0	0	0	0	0	0	0.232	0	0.232
palbociclib	NVP-TAE684	-105330286	-116038120	-1.CID105330286	-1.CID116038120	0	0	0	0	0	0	0	0.231	0	0.231
KDR	selumetinib	1845437	-110127622	9606.ENSP00000263923	-1.CID110127622	0	0	0	0	0	0	0	0.231	0	0.231
EIF2AK3	KDR	1848934	1845437	9606.ENSP00000307235	9606.ENSP00000263923	0	0	0	0.61	0	0	0	0.528	0	0.231
FLT1	CDK4	1846791	1844551	9606.ENSP00000282397	9606.ENSP00000257904	0	0	0	0.655	0	0.107	0	0.429	0	0.231
ROS1	erlotinib	1854813	-100176870	9606.ENSP00000357494	-1.CID100176870	0	0	0	0	0	0	0	0.231	0	0.231
paclitaxel	PLX-4720	-100004666	-124180719	-1.CID100004666	-1.CID124180719	0	0	0	0	0	0	0	0.23	0	0.23
RET	CDK4	1853238	1844551	9606.ENSP00000347942	9606.ENSP00000257904	0	0	0	0.641	0	0.107	0	0.41	0	0.23
panobinostat	crizotinib	-106918837	-111597571	-1.CID106918837	-1.CID111597571	0	0	0	0	0	0	0	0.23	0	0.23
palbociclib	saracatinib	-105330286	-110302451	-1.CID105330286	-1.CID110302451	0	0	0	0	0	0	0	0.23	0	0.23
CDK6	sorafenib	1845799	-100216239	9606.ENSP00000265734	-1.CID100216239	0	0	0	0	0	0	0.15	0.12	0	0.229
ALK	FLT3	1857789	1843598	9606.ENSP00000373700	9606.ENSP00000241453	0	0	0	0.629	0	0.063	0	0.5	0	0.229
MET	PDGFRA	1849944	1844502	9606.ENSP00000317272	9606.ENSP00000257290	0	0	0	0.628	0	0	0	0.545	0	0.228
CDK1	irinotecan	1858283	-100003750	9606.ENSP00000378699	-1.CID100003750	0	0	0	0	0	0	0.15	0.117	0	0.227
CDK4	RAF1	1844551	1844086	9606.ENSP00000257904	9606.ENSP00000251849	0	0	0	0.66	0	0	0	0.589	0	0.227
PD 0325901	saracatinib	-109826528	-110302451	-1.CID109826528	-1.CID110302451	0	0	0	0	0	0	0	0.227	0	0.227
CDK6	FLT3	1845799	1843598	9606.ENSP00000265734	9606.ENSP00000241453	0	0	0	0.645	0	0.107	0	0.404	0	0.227
PDGFRA	irinotecan	1844502	-100003750	9606.ENSP00000257290	-1.CID100003750	0	0	0	0	0	0	0	0.225	0	0.225
MET	FLT4	1849944	1845029	9606.ENSP00000317272	9606.ENSP00000261937	0	0	0	0.62	0	0	0	0.527	0	0.225
CDK4	Nutlin-3	1844551	-100216345	9606.ENSP00000257904	-1.CID100216345	0	0	0	0	0	0	0	0.223	0	0.223
MCL1	tanespimycin	1854935	-100151069	9606.ENSP00000358022	-1.CID100151069	0	0	0	0	0	0	0.15	0.113	0	0.223
CDK1	KDR	1858283	1845437	9606.ENSP00000378699	9606.ENSP00000263923	0	0	0	0.652	0	0.107	0	0.395	0	0.222
KIT	PHA-665752	1847112	-110461815	9606.ENSP00000288135	-1.CID110461815	0	0	0	0	0	0	0	0	0.221	0.221
CDK6	PDGFRB	1845799	1844996	9606.ENSP00000265734	9606.ENSP00000261799	0	0	0	0.654	0	0.107	0	0.396	0	0.221
EIF2AK3	PDGFRB	1848934	1844996	9606.ENSP00000307235	9606.ENSP00000261799	0	0	0	0.609	0	0	0	0.499	0	0.22
FLT1	FLT3	1846791	1843598	9606.ENSP00000282397	9606.ENSP00000241453	0	0	0	0.735	0	0	0	0.72	0	0.22
EIF2AK3	ERBB3	1848934	1845918	9606.ENSP00000307235	9606.ENSP00000267101	0	0	0	0.609	0	0	0	0.501	0	0.22
MAPK8	FLT1	1853988	1846791	9606.ENSP00000353483	9606.ENSP00000282397	0	0	0	0.62	0	0.107	0	0.361	0	0.22
MAP2K1	tanespimycin	1848411	-100151069	9606.ENSP00000302486	-1.CID100151069	0	0	0	0	0	0	0	0.22	0	0.22
ABL1	RET	1855665	1853238	9606.ENSP00000361423	9606.ENSP00000347942	0	0	0	0.65	0	0.08	0	0.458	0	0.22
MET	BRAF	1849944	1847131	9606.ENSP00000317272	9606.ENSP00000288602	0	0	0	0.629	0	0.1	0	0.386	0	0.22
HDAC1	PDGFRB	1855935	1844996	9606.ENSP00000362649	9606.ENSP00000261799	0	0	0	0	0	0	0	0.219	0	0.22
HDAC1	ERBB4	1855935	1852571	9606.ENSP00000362649	9606.ENSP00000342235	0	0	0	0	0	0	0	0.219	0	0.219
MET	FLT3	1849944	1843598	9606.ENSP00000317272	9606.ENSP00000241453	0	0	0	0.628	0	0	0	0.52	0	0.219
PDGFRB	FLT3	1844996	1843598	9606.ENSP00000261799	9606.ENSP00000241453	0	0	0	0.77	0	0	0	0.817	0	0.219
palbociclib	panobinostat	-105330286	-106918837	-1.CID105330286	-1.CID106918837	0	0	0	0	0	0	0	0.218	0	0.218
nilotinib	PLX-4720	-100644241	-124180719	-1.CID100644241	-1.CID124180719	0	0	0	0	0	0	0	0.218	0	0.218
EGF	sorafenib	1845705	-100216239	9606.ENSP00000265171	-1.CID100216239	0	0	0	0	0	0	0	0.217	0	0.217
KIT	FLT3	1847112	1843598	9606.ENSP00000288135	9606.ENSP00000241453	0	0	0	0.798	0	0	0	0.912	0	0.217
irinotecan	nilotinib	-100003750	-100644241	-1.CID100003750	-1.CID100644241	0	0	0	0	0	0	0	0.217	0	0.217
TP53	PD 0325901	1846083	-109826528	9606.ENSP00000269305	-1.CID109826528	0	0	0	0	0	0	0	0.217	0	0.217
KIT	FLT1	1847112	1846791	9606.ENSP00000288135	9606.ENSP00000282397	0	0	0	0.755	0	0	0	0.761	0	0.217
CDK1	MET	1858283	1849944	9606.ENSP00000378699	9606.ENSP00000317272	0	0	0	0.669	0	0.107	0	0.398	0	0.217
TOP1	LCK	1854138	1852042	9606.ENSP00000354522	9606.ENSP00000337825	0	0	0	0	0	0	0	0.216	0	0.217
paclitaxel	PD 0325901	-100004666	-109826528	-1.CID100004666	-1.CID109826528	0	0	0	0	0	0	0	0.216	0	0.216
palbociclib	PD 0325901	-105330286	-109826528	-1.CID105330286	-1.CID109826528	0	0	0	0	0	0	0	0.216	0	0.216
HDAC1	KDR	1855935	1845437	9606.ENSP00000362649	9606.ENSP00000263923	0	0	0	0	0	0	0	0.216	0	0.216
ABCG2	saracatinib	1843466	-110302451	9606.ENSP00000237612	-1.CID110302451	0	0	0	0	0	0	0	0.216	0	0.216
TP53	LTK	1846083	1845417	9606.ENSP00000269305	9606.ENSP00000263800	0	0	0	0	0	0	0	0.216	0	0.216
EIF2AK3	MAP2K1	1848934	1848411	9606.ENSP00000307235	9606.ENSP00000302486	0	0	0	0.627	0	0	0	0.512	0	0.216
MCL1	ROS1	1854935	1854813	9606.ENSP00000358022	9606.ENSP00000357494	0	0	0	0	0	0	0	0.216	0	0.216
EIF2AK3	panobinostat	1848934	-106918837	9606.ENSP00000307235	-1.CID106918837	0	0	0	0	0	0	0	0.215	0	0.215
CFLAR	FLT3	1849539	1843598	9606.ENSP00000312455	9606.ENSP00000241453	0	0	0	0	0	0	0	0.215	0	0.215
MCL1	CES1	1854935	1854024	9606.ENSP00000358022	9606.ENSP00000353720	0	0	0	0	0	0	0	0.215	0	0.215
ERBB2	nilotinib	1846101	-100644241	9606.ENSP00000269571	-1.CID100644241	0	0	0	0	0	0.099	0	0.153	0	0.214
CDK1	ERBB2	1858283	1846101	9606.ENSP00000378699	9606.ENSP00000269571	0	0	0	0.647	0	0	0	0.532	0	0.214
EGFR	CDK6	1846445	1845799	9606.ENSP00000275493	9606.ENSP00000265734	0	0	0	0.661	0	0	0	0.551	0	0.214
MCL1	FLT4	1854935	1845029	9606.ENSP00000358022	9606.ENSP00000261937	0	0	0	0	0	0	0	0.214	0	0.214
STAT3	LTK	1845584	1845417	9606.ENSP00000264657	9606.ENSP00000263800	0	0	0	0	0	0	0	0.213	0	0.213
FLT4	paclitaxel	1845029	-100004666	9606.ENSP00000261937	-1.CID100004666	0	0	0	0	0	0	0	0.213	0	0.213
CASP3	FLT4	1849375	1845029	9606.ENSP00000311032	9606.ENSP00000261937	0	0	0	0	0	0	0	0.213	0	0.213
KIT	irinotecan	1847112	-100003750	9606.ENSP00000288135	-1.CID100003750	0	0	0	0	0	0	0	0.213	0	0.213
EGF	irinotecan	1845705	-100003750	9606.ENSP00000265171	-1.CID100003750	0	0	0	0	0	0	0	0.212	0	0.212
CES1	FLT1	1854024	1846791	9606.ENSP00000353720	9606.ENSP00000282397	0	0	0	0	0	0	0	0.212	0	0.212
MET	paclitaxel	1849944	-100004666	9606.ENSP00000317272	-1.CID100004666	0	0	0	0	0	0	0	0.212	0	0.212
CDK6	KDR	1845799	1845437	9606.ENSP00000265734	9606.ENSP00000263923	0	0	0	0.649	0	0.107	0	0.361	0	0.211
FLT4	FLT3	1845029	1843598	9606.ENSP00000261937	9606.ENSP00000241453	0	0	0	0.734	0	0	0	0.68	0	0.211
RAF1	selumetinib	1844086	-110127622	9606.ENSP00000251849	-1.CID110127622	0	0	0	0	0	0	0	0.211	0	0.211
CFLAR	ABCG2	1849539	1843466	9606.ENSP00000312455	9606.ENSP00000237612	0	0	0	0	0	0	0	0.21	0	0.21
CES1	ABCG2	1854024	1843466	9606.ENSP00000353720	9606.ENSP00000237612	0	0	0	0	0	0	0	0.21	0	0.21
irinotecan	Nutlin-3	-100003750	-100216345	-1.CID100003750	-1.CID100216345	0	0	0	0	0	0	0	0.209	0	0.209
PHA-665752	PLX-4720	-110461815	-124180719	-1.CID110461815	-1.CID124180719	0	0	0	0	0	0	0	0.209	0	0.209
BRAF	PDGFRB	1847131	1844996	9606.ENSP00000288602	9606.ENSP00000261799	0	0	0	0.619	0	0.103	0	0.339	0	0.209
EIF2AK3	CDK4	1848934	1844551	9606.ENSP00000307235	9606.ENSP00000257904	0	0	0	0.649	0	0	0	0.521	0	0.209
sorafenib	PHA-665752	-100216239	-110461815	-1.CID100216239	-1.CID110461815	0	0	0	0	0	0	0	0.209	0	0.209
Nutlin-3	panobinostat	-100216345	-106918837	-1.CID100216345	-1.CID106918837	0	0	0	0	0	0	0	0.209	0	0.209
ERBB4	CCNB1	1852571	1844435	9606.ENSP00000342235	9606.ENSP00000256442	0	0	0	0	0	0	0	0.209	0	0.209
KIT	FLT4	1847112	1845029	9606.ENSP00000288135	9606.ENSP00000261937	0	0	0	0.743	0	0	0	0.698	0	0.209
KDR	nilotinib	1845437	-100644241	9606.ENSP00000263923	-1.CID100644241	0	0	0	0	0	0.099	0	0.146	0	0.208
HSP90AA1	irinotecan	1851814	-100003750	9606.ENSP00000335153	-1.CID100003750	0	0	0	0	0	0	0	0.208	0	0.208
Nutlin-3	crizotinib	-100216345	-111597571	-1.CID100216345	-1.CID111597571	0	0	0	0	0	0	0	0.208	0	0.208
panobinostat	PD 0325901	-106918837	-109826528	-1.CID106918837	-1.CID109826528	0	0	0	0	0	0	0	0.208	0	0.208
saracatinib	PLX-4720	-110302451	-124180719	-1.CID110302451	-1.CID124180719	0	0	0	0	0	0	0	0.208	0	0.208
PDGFRA	RAF1	1844502	1844086	9606.ENSP00000257290	9606.ENSP00000251849	0	0	0	0.621	0	0.103	0	0.334	0	0.207
KDR	PDGFRA	1845437	1844502	9606.ENSP00000263923	9606.ENSP00000257290	0	0	0	0.73	0	0	0	0.658	0	0.207
CFLAR	ABCB1	1849539	1845794	9606.ENSP00000312455	9606.ENSP00000265724	0	0	0	0	0	0	0	0.206	0	0.206
ALK	EIF2AK3	1857789	1848934	9606.ENSP00000373700	9606.ENSP00000307235	0	0	0	0	0	0	0	0.206	0	0.206
CDK4	ABCG2	1844551	1843466	9606.ENSP00000257904	9606.ENSP00000237612	0	0	0	0	0	0	0	0.205	0	0.205
CES1	RAF1	1854024	1844086	9606.ENSP00000353720	9606.ENSP00000251849	0	0	0	0	0	0	0	0.205	0	0.205
BRAF	KIT	1847131	1847112	9606.ENSP00000288602	9606.ENSP00000288135	0	0	0	0.618	0	0.103	0	0.323	0	0.203
HSP90AA1	nilotinib	1851814	-100644241	9606.ENSP00000335153	-1.CID100644241	0	0	0	0	0	0	0	0.203	0	0.203
ABCG2	selumetinib	1843466	-110127622	9606.ENSP00000237612	-1.CID110127622	0	0	0	0	0	0	0	0.203	0	0.203
CDK1	FLT1	1858283	1846791	9606.ENSP00000378699	9606.ENSP00000282397	0	0	0	0.652	0	0.107	0	0.338	0	0.203
HDAC1	RAF1	1855935	1844086	9606.ENSP00000362649	9606.ENSP00000251849	0	0	0	0	0	0	0	0.203	0	0.203
ABL1	FLT1	1855665	1846791	9606.ENSP00000361423	9606.ENSP00000282397	0	0	0	0.623	0	0.08	0	0.38	0	0.202
CDK1	NVP-TAE684	1858283	-116038120	9606.ENSP00000378699	-1.CID116038120	0	0	0	0	0	0.202	0	0	0	0.202
PDGFRA	NVP-TAE684	1844502	-116038120	9606.ENSP00000257290	-1.CID116038120	0	0	0	0	0	0.202	0	0	0	0.202
LTK	erlotinib	1845417	-100176870	9606.ENSP00000263800	-1.CID100176870	0	0	0	0	0	0.202	0	0	0	0.202
ABL1	CES1	1855665	1854024	9606.ENSP00000361423	9606.ENSP00000353720	0	0	0	0	0	0	0	0.201	0	0.201
ROS1	RET	1854813	1853238	9606.ENSP00000357494	9606.ENSP00000347942	0	0	0	0.655	0	0	0	0.507	0	0.201
MET	EIF2AK3	1849944	1848934	9606.ENSP00000317272	9606.ENSP00000307235	0	0	0	0.609	0	0	0	0.448	0	0.2
CYP3A4	ERBB2	1852052	1846101	9606.ENSP00000337915	9606.ENSP00000269571	0	0	0	0	0	0	0	0.2	0	0.2
RET	CFLAR	1853238	1849539	9606.ENSP00000347942	9606.ENSP00000312455	0	0	0	0	0	0	0	0.198	0	0.198
EIF2AK3	KIT	1848934	1847112	9606.ENSP00000307235	9606.ENSP00000288135	0	0	0	0.61	0	0	0	0.445	0	0.198
ABCB1	CCNB1	1845794	1844435	9606.ENSP00000265724	9606.ENSP00000256442	0	0	0	0	0	0	0	0.198	0	0.198
LCK	KDR	1852042	1845437	9606.ENSP00000337825	9606.ENSP00000263923	0	0	0	0.693	0	0.08	0	0.44	0	0.197
ABL2	CASP3	1861715	1849375	9606.ENSP00000427562	9606.ENSP00000311032	0	0	0	0	0	0	0	0.197	0	0.197
MDM2	MAPK1	1861282	1842512	9606.ENSP00000417281	9606.ENSP00000215832	0	0	0	0	0	0	0	0.197	0	0.197
MCL1	PDGFRA	1854935	1844502	9606.ENSP00000358022	9606.ENSP00000257290	0	0	0	0	0	0	0	0.196	0	0.196
CDK4	selumetinib	1844551	-110127622	9606.ENSP00000257904	-1.CID110127622	0	0	0	0	0	0	0	0.196	0	0.196
CFLAR	LTK	1849539	1845417	9606.ENSP00000312455	9606.ENSP00000263800	0	0	0	0	0	0	0	0.196	0	0.196
CES1	ERBB4	1854024	1852571	9606.ENSP00000353720	9606.ENSP00000342235	0	0	0	0	0	0	0	0.195	0	0.195
HDAC1	LCK	1855935	1852042	9606.ENSP00000362649	9606.ENSP00000337825	0	0	0	0	0	0	0	0.195	0	0.195
lapatinib	Nutlin-3	-100208908	-100216345	-1.CID100208908	-1.CID100216345	0	0	0	0	0	0	0	0.195	0	0.195
FLT4	CCNB1	1845029	1844435	9606.ENSP00000261937	9606.ENSP00000256442	0	0	0	0	0	0.149	0	0.093	0	0.195
ABCB1	RAF1	1845794	1844086	9606.ENSP00000265724	9606.ENSP00000251849	0	0	0	0	0	0	0	0.194	0	0.194
CYP3A4	AKT1	1852052	1846136	9606.ENSP00000337915	9606.ENSP00000270202	0	0	0	0	0	0.073	0	0.167	0	0.194
ERBB3	CDK4	1845918	1844551	9606.ENSP00000267101	9606.ENSP00000257904	0	0	0	0.634	0	0	0	0.46	0	0.194
ALK	TOP1	1857789	1854138	9606.ENSP00000373700	9606.ENSP00000354522	0	0	0	0	0	0	0	0.194	0	0.194
MET	nilotinib	1849944	-100644241	9606.ENSP00000317272	-1.CID100644241	0	0	0	0	0	0.099	0	0.131	0	0.194
CFLAR	ERBB3	1849539	1845918	9606.ENSP00000312455	9606.ENSP00000267101	0	0	0	0	0	0	0	0.193	0	0.193
CYP3A4	topotecan	1852052	-100005515	9606.ENSP00000337915	-1.CID100005515	0	0	0	0	0	0.193	0	0	0	0.193
FLT4	CDK4	1845029	1844551	9606.ENSP00000261937	9606.ENSP00000257904	0	0	0	0.651	0	0.107	0	0.308	0	0.193
SLK	MAPK8	1855094	1853988	9606.ENSP00000358770	9606.ENSP00000353483	0	0	0	0.636	0	0	0	0.459	0	0.193
ABL1	LTK	1855665	1845417	9606.ENSP00000361423	9606.ENSP00000263800	0	0	0	0.668	0	0.11	0	0.311	0	0.193
ALK	PHA-665752	1857789	-110461815	9606.ENSP00000373700	-1.CID110461815	0	0	0	0	0	0	0	0.119	0.109	0.192
CYP2C8	ESR1	1855452	1842435	9606.ENSP00000360317	9606.ENSP00000206249	0	0	0	0	0	0	0	0.192	0	0.192
CDK1	RET	1858283	1853238	9606.ENSP00000378699	9606.ENSP00000347942	0	0	0	0.654	0	0.107	0	0.302	0	0.191
ALK	paclitaxel	1857789	-100004666	9606.ENSP00000373700	-1.CID100004666	0	0	0	0	0	0	0	0.19	0	0.19
HDAC1	MAP2K1	1855935	1848411	9606.ENSP00000362649	9606.ENSP00000302486	0	0	0	0	0	0	0	0.19	0	0.19
NR1I2	KDR	1851892	1845437	9606.ENSP00000336528	9606.ENSP00000263923	0	0	0	0	0	0.063	0	0.171	0	0.19
tanespimycin	NVP-TAE684	-100151069	-116038120	-1.CID100151069	-1.CID116038120	0	0	0	0	0	0	0	0.19	0	0.19
ABL2	ABCB1	1861715	1845794	9606.ENSP00000427562	9606.ENSP00000265724	0	0	0	0	0	0.075	0	0.161	0	0.19
CDK1	PDGFRA	1858283	1844502	9606.ENSP00000378699	9606.ENSP00000257290	0	0	0	0.639	0	0.107	0	0.29	0	0.19
FLT1	CDK6	1846791	1845799	9606.ENSP00000282397	9606.ENSP00000265734	0	0	0	0.655	0	0.107	0	0.298	0	0.189
CDK1	FLT4	1858283	1845029	9606.ENSP00000378699	9606.ENSP00000261937	0	0	0	0.647	0	0.107	0	0.291	0	0.189
ABL2	ABCG2	1861715	1843466	9606.ENSP00000427562	9606.ENSP00000237612	0	0	0	0	0	0	0	0.189	0	0.189
panobinostat	saracatinib	-106918837	-110302451	-1.CID106918837	-1.CID110302451	0	0	0	0	0	0	0	0.189	0	0.189
topotecan	crizotinib	-100005515	-111597571	-1.CID100005515	-1.CID111597571	0	0	0	0	0	0	0	0.188	0	0.188
ERBB4	saracatinib	1852571	-110302451	9606.ENSP00000342235	-1.CID110302451	0	0	0	0	0	0	0	0.119	0.105	0.188
ERBB2	CDK6	1846101	1845799	9606.ENSP00000269571	9606.ENSP00000265734	0	0	0	0.654	0	0	0	0.467	0	0.188
ALK	nilotinib	1857789	-100644241	9606.ENSP00000373700	-1.CID100644241	0	0	0	0	0	0.099	0	0.125	0	0.188
CDK1	ABCB1	1858283	1845794	9606.ENSP00000378699	9606.ENSP00000265724	0	0	0	0	0	0.074	0	0.16	0	0.188
CDK4	lapatinib	1844551	-100208908	9606.ENSP00000257904	-1.CID100208908	0	0	0	0	0	0	0	0.188	0	0.188
PHA-665752	NVP-TAE684	-110461815	-116038120	-1.CID110461815	-1.CID116038120	0	0	0	0	0	0	0	0.187	0	0.187
CASP3	LTK	1849375	1845417	9606.ENSP00000311032	9606.ENSP00000263800	0	0	0	0	0	0	0	0.187	0	0.187
RET	CDK6	1853238	1845799	9606.ENSP00000347942	9606.ENSP00000265734	0	0	0	0.656	0	0.107	0	0.29	0	0.186
FLT4	irinotecan	1845029	-100003750	9606.ENSP00000261937	-1.CID100003750	0	0	0	0	0	0	0	0.186	0	0.186
saracatinib	PHA-665752	-110302451	-110461815	-1.CID110302451	-1.CID110461815	0	0	0	0	0	0	0	0.186	0	0.186
topotecan	nilotinib	-100005515	-100644241	-1.CID100005515	-1.CID100644241	0	0	0	0	0	0	0	0.186	0	0.186
HSP90AA1	Nutlin-3	1851814	-100216345	9606.ENSP00000335153	-1.CID100216345	0	0	0	0	0	0	0	0.185	0	0.185
PDGFRB	saracatinib	1844996	-110302451	9606.ENSP00000261799	-1.CID110302451	0	0	0	0	0	0	0	0.184	0	0.184
EGFR	Nutlin-3	1846445	-100216345	9606.ENSP00000275493	-1.CID100216345	0	0	0	0	0	0	0	0.184	0	0.184
LCK	FLT1	1852042	1846791	9606.ENSP00000337825	9606.ENSP00000282397	0	0	0	0.687	0	0.08	0	0.387	0	0.184
TOP1	RAF1	1854138	1844086	9606.ENSP00000354522	9606.ENSP00000251849	0	0	0	0	0	0	0	0.183	0	0.183
ABL2	HSP90AA1	1861715	1851814	9606.ENSP00000427562	9606.ENSP00000335153	0	0	0	0	0	0.096	0	0.133	0	0.183
MCL1	topotecan	1854935	-100005515	9606.ENSP00000358022	-1.CID100005515	0	0	0	0	0	0	0	0.183	0	0.183
HDAC1	RET	1855935	1853238	9606.ENSP00000362649	9606.ENSP00000347942	0	0	0	0	0	0	0	0.183	0	0.183
KIT	PDGFRB	1847112	1844996	9606.ENSP00000288135	9606.ENSP00000261799	0	0	0	0.832	0	0	0	0.888	0	0.183
CDK6	RAF1	1845799	1844086	9606.ENSP00000265734	9606.ENSP00000251849	0	0	0	0.643	0	0	0	0.437	0	0.182
LCK	NR1I2	1852042	1851892	9606.ENSP00000337825	9606.ENSP00000336528	0	0	0	0	0	0.063	0	0.163	0	0.182
ABL2	PDGFRA	1861715	1844502	9606.ENSP00000427562	9606.ENSP00000257290	0	0	0	0.628	0	0.08	0	0.328	0	0.182
HSP90AA1	topotecan	1851814	-100005515	9606.ENSP00000335153	-1.CID100005515	0	0	0	0	0	0	0	0.182	0	0.182
CFLAR	PDGFRB	1849539	1844996	9606.ENSP00000312455	9606.ENSP00000261799	0	0	0	0	0	0	0	0.181	0	0.181
CFLAR	FLT1	1849539	1846791	9606.ENSP00000312455	9606.ENSP00000282397	0	0	0	0	0	0	0	0.181	0	0.181
ABL2	CCNB1	1861715	1844435	9606.ENSP00000427562	9606.ENSP00000256442	0	0	0	0	0	0.149	0	0.078	0	0.181
ALK	LCK	1857789	1852042	9606.ENSP00000373700	9606.ENSP00000337825	0	0	0	0.744	0	0.096	0	0.397	0	0.181
tanespimycin	saracatinib	-100151069	-110302451	-1.CID100151069	-1.CID110302451	0	0	0	0	0	0	0	0.181	0	0.181
ABL2	ALK	1861715	1857789	9606.ENSP00000427562	9606.ENSP00000373700	0	0	0	0.639	0	0.11	0	0.25	0	0.18
Nutlin-3	PD 0325901	-100216345	-109826528	-1.CID100216345	-1.CID109826528	0	0	0	0	0	0	0	0.18	0	0.18
FLT1	nilotinib	1846791	-100644241	9606.ENSP00000282397	-1.CID100644241	0	0	0	0	0	0.099	0	0.116	0	0.18
FLT1	PDGFRA	1846791	1844502	9606.ENSP00000282397	9606.ENSP00000257290	0	0	0	0.734	0	0	0	0.562	0	0.179
HDAC1	CASP3	1855935	1849375	9606.ENSP00000362649	9606.ENSP00000311032	0	0	0	0	0	0	0	0.179	0	0.179
CCNB1	ABCG2	1844435	1843466	9606.ENSP00000256442	9606.ENSP00000237612	0	0	0	0	0	0	0	0.18	0	0.179
irinotecan	panobinostat	-100003750	-106918837	-1.CID100003750	-1.CID106918837	0	0	0	0	0	0	0	0.179	0	0.179
BRAF	KDR	1847131	1845437	9606.ENSP00000288602	9606.ENSP00000263923	0	0	0	0.616	0	0.103	0	0.25	0	0.178
LTK	ESR1	1845417	1842435	9606.ENSP00000263800	9606.ENSP00000206249	0	0	0	0	0	0.075	0	0.148	0	0.178
ERBB3	PHA-665752	1845918	-110461815	9606.ENSP00000267101	-1.CID110461815	0	0	0	0	0	0	0	0.178	0	0.178
ERBB2	selumetinib	1846101	-110127622	9606.ENSP00000269571	-1.CID110127622	0	0	0	0	0	0	0	0.178	0	0.178
BRAF	FLT4	1847131	1845029	9606.ENSP00000288602	9606.ENSP00000261937	0	0	0	0.617	0	0.103	0	0.25	0	0.178
ERBB4	EIF2AK3	1852571	1848934	9606.ENSP00000342235	9606.ENSP00000307235	0	0	0	0.61	0	0	0	0.394	0	0.178
BRAF	ESR1	1847131	1842435	9606.ENSP00000288602	9606.ENSP00000206249	0	0	0	0	0	0.109	0	0.116	0	0.178
EIF2AK3	FLT3	1848934	1843598	9606.ENSP00000307235	9606.ENSP00000241453	0	0	0	0.61	0	0	0	0.393	0	0.178
EIF2AK3	FLT1	1848934	1846791	9606.ENSP00000307235	9606.ENSP00000282397	0	0	0	0.61	0	0	0	0.39	0	0.177
MAPK8	ERBB4	1853988	1852571	9606.ENSP00000353483	9606.ENSP00000342235	0	0	0	0.619	0	0	0	0.399	0	0.177
HDAC1	CES1	1855935	1854024	9606.ENSP00000362649	9606.ENSP00000353720	0	0	0	0	0	0	0	0.177	0	0.177
Nutlin-3	nilotinib	-100216345	-100644241	-1.CID100216345	-1.CID100644241	0	0	0	0	0	0	0	0.177	0	0.177
RET	paclitaxel	1853238	-100004666	9606.ENSP00000347942	-1.CID100004666	0	0	0	0	0	0	0	0.177	0	0.177
RAF1	erlotinib	1844086	-100176870	9606.ENSP00000251849	-1.CID100176870	0	0	0	0	0	0	0	0.177	0	0.177
KIT	selumetinib	1847112	-110127622	9606.ENSP00000288135	-1.CID110127622	0	0	0	0	0	0	0	0.177	0	0.177
TP53	crizotinib	1846083	-111597571	9606.ENSP00000269305	-1.CID111597571	0	0	0	0	0	0	0	0.177	0	0.177
irinotecan	PD 0325901	-100003750	-109826528	-1.CID100003750	-1.CID109826528	0	0	0	0	0	0	0	0.177	0	0.177
FLT3	paclitaxel	1843598	-100004666	9606.ENSP00000241453	-1.CID100004666	0	0	0	0	0	0	0	0.177	0	0.177
BRAF	crizotinib	1847131	-111597571	9606.ENSP00000288602	-1.CID111597571	0	0	0	0	0	0	0	0.177	0	0.177
PD 0325901	PHA-665752	-109826528	-110461815	-1.CID109826528	-1.CID110461815	0	0	0	0	0	0	0	0.177	0	0.177
panobinostat	PLX-4720	-106918837	-124180719	-1.CID106918837	-1.CID124180719	0	0	0	0	0	0	0	0.176	0	0.176
FLT3	lapatinib	1843598	-100208908	9606.ENSP00000241453	-1.CID100208908	0	0	0	0	0	0	0	0.176	0	0.176
CDK1	tanespimycin	1858283	-100151069	9606.ENSP00000378699	-1.CID100151069	0	0	0	0	0	0	0	0.176	0	0.176
ALK	sorafenib	1857789	-100216239	9606.ENSP00000373700	-1.CID100216239	0	0	0	0	0	0	0	0.175	0	0.175
PDGFRA	FLT3	1844502	1843598	9606.ENSP00000257290	9606.ENSP00000241453	0	0	0	0.784	0	0	0	0.664	0	0.175
paclitaxel	PHA-665752	-100004666	-110461815	-1.CID100004666	-1.CID110461815	0	0	0	0	0	0	0	0.174	0	0.174
EIF2AK3	erlotinib	1848934	-100176870	9606.ENSP00000307235	-1.CID100176870	0	0	0	0	0	0	0	0.174	0	0.174
MAP2K1	erlotinib	1848411	-100176870	9606.ENSP00000302486	-1.CID100176870	0	0	0	0	0	0	0	0.174	0	0.174
BRAF	PDGFRA	1847131	1844502	9606.ENSP00000288602	9606.ENSP00000257290	0	0	0	0.616	0	0.103	0	0.237	0	0.173
HDAC1	FLT1	1855935	1846791	9606.ENSP00000362649	9606.ENSP00000282397	0	0	0	0	0	0	0	0.173	0	0.173
irinotecan	saracatinib	-100003750	-110302451	-1.CID100003750	-1.CID110302451	0	0	0	0	0	0	0	0.173	0	0.173
tanespimycin	palbociclib	-100151069	-105330286	-1.CID100151069	-1.CID105330286	0	0	0	0	0	0	0	0.173	0	0.173
CDK6	FLT4	1845799	1845029	9606.ENSP00000265734	9606.ENSP00000261937	0	0	0	0.656	0	0.107	0	0.249	0	0.173
RET	irinotecan	1853238	-100003750	9606.ENSP00000347942	-1.CID100003750	0	0	0	0	0	0	0	0.173	0	0.173
BRAF	FLT3	1847131	1843598	9606.ENSP00000288602	9606.ENSP00000241453	0	0	0	0.614	0	0.103	0	0.235	0	0.173
ALK	BRAF	1857789	1847131	9606.ENSP00000373700	9606.ENSP00000288602	0	0	0	0.628	0	0	0	0.395	0	0.172
AKT1	PHA-665752	1846136	-110461815	9606.ENSP00000270202	-1.CID110461815	0	0	0	0	0	0	0	0.172	0	0.172
MET	irinotecan	1849944	-100003750	9606.ENSP00000317272	-1.CID100003750	0	0	0	0	0	0	0	0.171	0	0.171
ALK	FLT1	1857789	1846791	9606.ENSP00000373700	9606.ENSP00000282397	0	0	0	0.619	0	0.063	0	0.332	0	0.171
sorafenib	NVP-TAE684	-100216239	-116038120	-1.CID100216239	-1.CID116038120	0	0	0	0	0	0	0	0.171	0	0.171
ERBB3	irinotecan	1845918	-100003750	9606.ENSP00000267101	-1.CID100003750	0	0	0	0	0	0	0	0.17	0	0.17
FLT4	lapatinib	1845029	-100208908	9606.ENSP00000261937	-1.CID100208908	0	0	0	0	0	0	0	0.17	0	0.17
ALK	lapatinib	1857789	-100208908	9606.ENSP00000373700	-1.CID100208908	0	0	0	0	0	0	0	0.169	0	0.169
ESR1	erlotinib	1842435	-100176870	9606.ENSP00000206249	-1.CID100176870	0	0	0	0	0	0	0	0.169	0	0.169
ERBB3	crizotinib	1845918	-111597571	9606.ENSP00000267101	-1.CID111597571	0	0	0	0	0	0	0	0.169	0	0.169
MET	selumetinib	1849944	-110127622	9606.ENSP00000317272	-1.CID110127622	0	0	0	0	0	0	0	0.169	0	0.169
ABCB1	erlotinib	1845794	-100176870	9606.ENSP00000265724	-1.CID100176870	0	0	0	0	0	0	0	0.169	0	0.169
CASP3	erlotinib	1849375	-100176870	9606.ENSP00000311032	-1.CID100176870	0	0	0	0	0	0	0	0.168	0	0.168
CDK6	ABCB1	1845799	1845794	9606.ENSP00000265734	9606.ENSP00000265724	0	0	0	0	0	0.074	0	0.139	0	0.168
PDGFRB	topotecan	1844996	-100005515	9606.ENSP00000261799	-1.CID100005515	0	0	0	0	0	0	0	0.168	0	0.168
MAPK8	sorafenib	1853988	-100216239	9606.ENSP00000353483	-1.CID100216239	0	0	0	0	0	0	0	0.168	0	0.168
NVP-TAE684	PLX-4720	-116038120	-124180719	-1.CID116038120	-1.CID124180719	0	0	0	0	0	0	0	0.168	0	0.168
CES1	FLT3	1854024	1843598	9606.ENSP00000353720	9606.ENSP00000241453	0	0	0	0	0	0	0	0.168	0	0.167
EIF2AK3	CDK6	1848934	1845799	9606.ENSP00000307235	9606.ENSP00000265734	0	0	0	0.641	0	0	0	0.391	0	0.167
MAPK8	ABCG2	1853988	1843466	9606.ENSP00000353483	9606.ENSP00000237612	0	0	0	0	0	0	0	0.168	0	0.167
TOP1	NR1I2	1854138	1851892	9606.ENSP00000354522	9606.ENSP00000336528	0	0	0	0	0	0	0	0.168	0	0.167
ALK	ABCG2	1857789	1843466	9606.ENSP00000373700	9606.ENSP00000237612	0	0	0	0	0	0	0	0.168	0	0.167
ABL1	FLT4	1855665	1845029	9606.ENSP00000361423	9606.ENSP00000261937	0	0	0	0.622	0	0.08	0	0.282	0	0.167
MAPK8	PDGFRA	1853988	1844502	9606.ENSP00000353483	9606.ENSP00000257290	0	0	0	0.62	0	0.107	0	0.211	0	0.167
FLT4	PDGFRA	1845029	1844502	9606.ENSP00000261937	9606.ENSP00000257290	0	0	0	0.729	0	0	0	0.504	0	0.166
FLT3	selumetinib	1843598	-110127622	9606.ENSP00000241453	-1.CID110127622	0	0	0	0	0	0	0	0.166	0	0.166
LTK	PDGFRB	1845417	1844996	9606.ENSP00000263800	9606.ENSP00000261799	0	0	0	0.636	0	0.063	0	0.329	0	0.165
TP53	nilotinib	1846083	-100644241	9606.ENSP00000269305	-1.CID100644241	0	0	0	0	0	0	0	0.165	0	0.165
EGFR	PD 0325901	1846445	-109826528	9606.ENSP00000275493	-1.CID109826528	0	0	0	0	0	0	0	0.165	0	0.165
MDM2	LCK	1861282	1852042	9606.ENSP00000417281	9606.ENSP00000337825	0	0	0	0	0	0	0	0.163	0	0.163
ROS1	LTK	1854813	1845417	9606.ENSP00000357494	9606.ENSP00000263800	0	0	0	0.735	0	0	0	0.503	0	0.163
TOP1	lapatinib	1854138	-100208908	9606.ENSP00000354522	-1.CID100208908	0	0	0	0	0	0	0	0.163	0	0.163
NR1I2	FLT1	1851892	1846791	9606.ENSP00000336528	9606.ENSP00000282397	0	0	0	0	0	0.063	0	0.143	0	0.162
ABL2	CDK6	1861715	1845799	9606.ENSP00000427562	9606.ENSP00000265734	0	0	0	0.66	0	0.107	0	0.216	0	0.162
HSP90AA1	crizotinib	1851814	-111597571	9606.ENSP00000335153	-1.CID111597571	0	0	0	0	0	0	0	0.161	0	0.161
RAF1	ABCG2	1844086	1843466	9606.ENSP00000251849	9606.ENSP00000237612	0	0	0	0	0	0	0	0.162	0	0.161
CDK1	EIF2AK3	1858283	1848934	9606.ENSP00000378699	9606.ENSP00000307235	0	0	0	0.653	0	0	0	0.388	0	0.161
KIT	topotecan	1847112	-100005515	9606.ENSP00000288135	-1.CID100005515	0	0	0	0	0	0	0	0.16	0	0.16
LCK	LTK	1852042	1845417	9606.ENSP00000337825	9606.ENSP00000263800	0	0	0	0.726	0	0.096	0	0.292	0	0.16
ROS1	SRC	1854813	1853652	9606.ENSP00000357494	9606.ENSP00000350941	0	0	0	0.753	0	0	0	0.52	0	0.159
RET	EIF2AK3	1853238	1848934	9606.ENSP00000347942	9606.ENSP00000307235	0	0	0	0.609	0	0	0	0.343	0	0.159
MAP2K1	palbociclib	1848411	-105330286	9606.ENSP00000302486	-1.CID105330286	0	0	0	0	0	0	0	0.159	0	0.159
TP53	selumetinib	1846083	-110127622	9606.ENSP00000269305	-1.CID110127622	0	0	0	0	0	0	0	0.159	0	0.159
MDM2	EIF2AK3	1861282	1848934	9606.ENSP00000417281	9606.ENSP00000307235	0	0	0	0	0	0	0	0.16	0	0.159
KIT	panobinostat	1847112	-106918837	9606.ENSP00000288135	-1.CID106918837	0	0	0	0	0	0	0	0.159	0	0.159
CYP3A4	KDR	1852052	1845437	9606.ENSP00000337915	9606.ENSP00000263923	0	0	0	0	0	0	0	0.16	0	0.159
NR1I2	MET	1851892	1849944	9606.ENSP00000336528	9606.ENSP00000317272	0	0	0	0	0	0.075	0	0.127	0	0.158
EIF2AK3	PLX-4720	1848934	-124180719	9606.ENSP00000307235	-1.CID124180719	0	0	0	0	0	0	0	0.158	0	0.158
CYP3A4	STAT3	1852052	1845584	9606.ENSP00000337915	9606.ENSP00000264657	0	0	0	0	0	0	0	0.159	0	0.158
MCL1	erlotinib	1854935	-100176870	9606.ENSP00000358022	-1.CID100176870	0	0	0	0	0	0	0	0.157	0	0.157
SLK	CFLAR	1855094	1849539	9606.ENSP00000358770	9606.ENSP00000312455	0	0	0	0	0	0	0	0.158	0	0.157
HSP90AA1	sorafenib	1851814	-100216239	9606.ENSP00000335153	-1.CID100216239	0	0	0	0	0	0	0	0.157	0	0.157
TOP1	MAPK1	1854138	1842512	9606.ENSP00000354522	9606.ENSP00000215832	0	0	0	0	0	0	0	0.158	0	0.157
SLK	SRC	1855094	1853652	9606.ENSP00000358770	9606.ENSP00000350941	0	0	0	0.621	0	0	0	0.349	0	0.157
BRAF	tanespimycin	1847131	-100151069	9606.ENSP00000288602	-1.CID100151069	0	0	0	0	0	0	0	0.157	0	0.157
ROS1	ERBB2	1854813	1846101	9606.ENSP00000357494	9606.ENSP00000269571	0	0	0	0.628	0	0	0	0.354	0	0.157
topotecan	panobinostat	-100005515	-106918837	-1.CID100005515	-1.CID106918837	0	0	0	0	0	0	0	0.156	0	0.156
irinotecan	palbociclib	-100003750	-105330286	-1.CID100003750	-1.CID105330286	0	0	0	0	0	0	0	0.156	0	0.156
ALK	CFLAR	1857789	1849539	9606.ENSP00000373700	9606.ENSP00000312455	0	0	0	0	0	0	0	0.156	0	0.155
ERBB4	CDK4	1852571	1844551	9606.ENSP00000342235	9606.ENSP00000257904	0	0	0	0.65	0	0	0	0.364	0	0.154
STAT3	panobinostat	1845584	-106918837	9606.ENSP00000264657	-1.CID106918837	0	0	0	0	0	0	0	0.154	0	0.154
ALK	selumetinib	1857789	-110127622	9606.ENSP00000373700	-1.CID110127622	0	0	0	0	0	0	0	0.154	0	0.154
irinotecan	PHA-665752	-100003750	-110461815	-1.CID100003750	-1.CID110461815	0	0	0	0	0	0	0	0.154	0	0.154
ABL2	CDK4	1861715	1844551	9606.ENSP00000427562	9606.ENSP00000257904	0	0	0	0.657	0	0.107	0	0.191	0	0.154
ERBB2	saracatinib	1846101	-110302451	9606.ENSP00000269571	-1.CID110302451	0	0	0	0	0	0	0	0.154	0	0.154
FLT1	topotecan	1846791	-100005515	9606.ENSP00000282397	-1.CID100005515	0	0	0	0	0	0	0	0.153	0	0.153
EIF2AK3	lapatinib	1848934	-100208908	9606.ENSP00000307235	-1.CID100208908	0	0	0	0	0	0	0	0.153	0	0.153
ERBB2	palbociclib	1846101	-105330286	9606.ENSP00000269571	-1.CID105330286	0	0	0	0	0	0	0	0.153	0	0.153
ALK	RAF1	1857789	1844086	9606.ENSP00000373700	9606.ENSP00000251849	0	0	0	0.636	0	0	0	0.348	0	0.153
saracatinib	NVP-TAE684	-110302451	-116038120	-1.CID110302451	-1.CID116038120	0	0	0	0	0	0	0	0.153	0	0.153
EIF2AK3	PD 0325901	1848934	-109826528	9606.ENSP00000307235	-1.CID109826528	0	0	0	0	0	0	0	0.153	0	0.153
ABL2	LTK	1861715	1845417	9606.ENSP00000427562	9606.ENSP00000263800	0	0	0	0.663	0	0.11	0	0.18	0	0.153
AKT1	PLX-4720	1846136	-124180719	9606.ENSP00000270202	-1.CID124180719	0	0	0	0	0	0	0	0.153	0	0.153
ABL2	CDK1	1861715	1858283	9606.ENSP00000427562	9606.ENSP00000378699	0	0	0	0.686	0	0.107	0	0.201	0	0.153
nilotinib	PHA-665752	-100644241	-110461815	-1.CID100644241	-1.CID110461815	0	0	0	0	0	0	0	0.152	0	0.152
PD 0325901	NVP-TAE684	-109826528	-116038120	-1.CID109826528	-1.CID116038120	0	0	0	0	0	0	0	0.151	0	0.151
ERBB3	selumetinib	1845918	-110127622	9606.ENSP00000267101	-1.CID110127622	0	0	0	0	0	0	0	0.151	0	0.151
ROS1	EGF	1854813	1845705	9606.ENSP00000357494	9606.ENSP00000265171	0	0	0	0	0	0	0	0.152	0	0.151
PDGFRA	selumetinib	1844502	-110127622	9606.ENSP00000257290	-1.CID110127622	0	0	0	0	0	0	0	0.151	0	0.151
ALK	CDK4	1857789	1844551	9606.ENSP00000373700	9606.ENSP00000257904	0	0	0	0.651	0	0	0	0.357	0	0.151
CDK1	ABCG2	1858283	1843466	9606.ENSP00000378699	9606.ENSP00000237612	0	0	0	0	0	0	0	0.152	0	0.151
FLT3	irinotecan	1843598	-100003750	9606.ENSP00000241453	-1.CID100003750	0	0	0	0	0	0	0	0.151	0	0.151
AKT1	Nutlin-3	1846136	-100216345	9606.ENSP00000270202	-1.CID100216345	0	0	0	0	0	0	0	0.151	0	0.151
LCK	irinotecan	1852042	-100003750	9606.ENSP00000337825	-1.CID100003750	0	0	0	0	0	0	0	0.15	0	0.15
ERBB3	CDK6	1845918	1845799	9606.ENSP00000267101	9606.ENSP00000265734	0	0	0	0.646	0	0	0	0.349	0	0.15
CYP3A4	PD 0325901	1852052	-109826528	9606.ENSP00000337915	-1.CID109826528	0	0	0	0	0	0	0.15	0	0	0.15
CCNB1	palbociclib	1844435	-105330286	9606.ENSP00000256442	-1.CID105330286	0	0	0	0	0	0	0.15	0	0	0.15
ERBB2	PHA-665752	1846101	-110461815	9606.ENSP00000269571	-1.CID110461815	0	0	0	0	0	0	0	0.15	0	0.15
TOP1	palbociclib	1854138	-105330286	9606.ENSP00000354522	-1.CID105330286	0	0	0	0	0	0	0.15	0	0	0.15
palbociclib	PHA-665752	-105330286	-110461815	-1.CID105330286	-1.CID110461815	0	0	0	0	0	0	0	0.15	0	0.15
selumetinib	PHA-665752	-110127622	-110461815	-1.CID110127622	-1.CID110461815	0	0	0	0	0	0	0	0.15	0	0.15
JUN	irinotecan	1855436	-100003750	9606.ENSP00000360266	-1.CID100003750	0	0	0	0	0	0	0.15	0	0	0.15
CYP3A4	crizotinib	1852052	-111597571	9606.ENSP00000337915	-1.CID111597571	0	0	0	0	0	0	0.15	0	0	0.15
SLK	AKT1	1855094	1846136	9606.ENSP00000358770	9606.ENSP00000270202	0	0	0	0.655	0	0	0	0.359	0	0.15

## Sheet: S3 Table
S3 Table. GDSC target protein set
The list of target proteins for drugs in GDSC
TUBG1
CHEK2
p38
HDAC2
PIM3
CDK1
CRBN
HSP90
ATOX1
CSF1R
DHFR
MTORC1
CMPK1
TUBB4A
TNF
PRKCA
HCK
HSP90AB1
PAK1
LIG1
ALDH1A1
TUBD1
PDGFRA
WEE1
BCL2
TYMS
SYK
HDAC3
SHP-1 (PTPN6)
CYP26A1
EGFR
VEGFR
CD86
FGF1
TUBA1C
S6K1
AKT1
HPGDS
TUBA8
TBK1
MCL1
BCL2L2
HDAC1
PPK
SH2B3
FLT4
HSP90AA1
RSK
CASP8
c-FGR
JAK2
SHP-2 (PTPN11)
PI3K (class 1)
CDK6
MAP3K2
KIT
others
MAP2K2
GPRC5A
NTRK3
PCNA
RXRB
TUBB
TOP1
BCL-XL
TOP2B
BTK
FNTB
LYN
TEK
FLT3
NTRK1
FGFR1
CDK4
RARB
MAP4
Procaspase-3
PRKCE
Farnesyl-transferase (FNTA)
HDAC8
PPARdelta
TF
MAP2K1
IGF1R
SMO
Amyloid beta40
Amyloid beta20
ITK
AKT2
PDGFRB
MDM2
IL6
PARP3
VEGFR2
ABL1
SRC
OBP2A
LIG3
TUBE1
MPG
JNK3
TUBA1B
acuC1
CHEK1
CYP26C1
NOLC1
PRKD1
BCR
Unc13b
A2M
BAD
JNK2
FGFR4
Procaspase-7
JUN
MAPT
TUBA4A
PTGS2
PI3Kbeta
CDH5
TEC
MTOR
CDK2
FLT1
IKK
CCND1
TIE2
RXRG
FGFR2
RARRES1
RAC1
ATM
HDAC6
NTRK2
MAPK14
DNAPK
KDR KIT
SGK2
SERCA
TUBA3C
JNK
MEK2
MTORC2
RAC3
ERBB2
DK1 (PDPK1)
PDPK1
FAK2
JNK1
TUBA1A
PPARgamma
XIAP
PARP1
TOP2A
LCK
Cdc25s
TUBB1
FGFR3
PDK4
FAK
NR1I2
RBP4
TNFSF11
AR
AURKA
RXRA
IL1B
AURKB
CAMK2G
ARFGAP1
AURKC
BCL-W
PARP2
GSK3B
KDR
HIF-PH
RARA
SGK3
RARG
GSK3A
PIM1
RAC2
IR
INSR
ALDH1A2
RET
MAP2
ERBB4
BRAF
PPM1D
ATIC
TUBB4B
MEK1
TUBB3
RRM1
CYP26B1
POLB
AKT3
PDGFR
LCN1

## Sheet: S4 Table
S4 Table. CCLE target protein set
The list of target proteins for drugs in CCLE
RAF1
HSP90AA1
PDGFR
RET
ABL
BRAF
FGFR1
FLT1
MAP2K2
ALK
CDK4
TOP1MT
BCL2
PDGFRB
FLT4
MAP2
MAPT
MET
MAP4
MDM2
FLT3
VEGFR
ABL1
HDAC
TUBB1
ROS1
KDR
HSP90AB1
SRC
CDK6
MAP2K1
KIT
NR1I2
TOP1
ERBB2
EGFR

## Sheet: S5 Table
S5 Table. STRING PPI network of GDSC
The weights of edges in STRING PPI network for target protein set of drugs in GDSC
#node1	node2	node1_string_id	node2_string_id	neighborhood_on_chromosome	gene_fusion	phylogenetic_cooccurrence	homology	coexpression	experimentally_determined_interaction	database_annotated	automated_textmining	combined_score
A2M	PDK4	9606.ENSP00000323929	9606.ENSP00000005178	0	0	0	0	0.142	0	0	0.108	0.202
A2M	GSK3A	9606.ENSP00000323929	9606.ENSP00000222330	0	0	0	0	0.049	0	0	0.187	0.193
A2M	CCND1	9606.ENSP00000323929	9606.ENSP00000227507	0	0	0	0	0	0	0	0.221	0.221
A2M	MAPK14	9606.ENSP00000323929	9606.ENSP00000229795	0	0	0	0	0.049	0.076	0	0.195	0.23
A2M	RAC2	9606.ENSP00000323929	9606.ENSP00000249071	0	0	0	0	0	0	0.9	0.053	0.901
A2M	PDGFRA	9606.ENSP00000323929	9606.ENSP00000257290	0	0	0	0	0.153	0	0	0.111	0.214
A2M	PDGFRB	9606.ENSP00000323929	9606.ENSP00000261799	0	0	0	0	0.188	0	0	0.185	0.309
A2M	IL1B	9606.ENSP00000323929	9606.ENSP00000263341	0	0	0	0	0	0.517	0	0.387	0.691
A2M	KLKB1	9606.ENSP00000323929	9606.ENSP00000264690	0	0	0	0	0.113	0.05	0.9	0.648	0.966
A2M	EGFR	9606.ENSP00000323929	9606.ENSP00000275493	0	0	0	0	0.063	0	0	0.169	0.188
A2M	NTRK2	9606.ENSP00000323929	9606.ENSP00000277120	0	0	0	0	0.117	0	0	0.081	0.154
A2M	PPARG	9606.ENSP00000323929	9606.ENSP00000287820	0	0	0	0	0	0	0	0.185	0.185
A2M	HPGDS	9606.ENSP00000323929	9606.ENSP00000295256	0	0	0	0	0.076	0	0	0.254	0.281
A2M	ALDH1A1	9606.ENSP00000323929	9606.ENSP00000297785	0	0	0	0	0.142	0	0	0.056	0.155
A2M	TUBA1A	9606.ENSP00000323929	9606.ENSP00000301071	0	0	0	0	0	0	0	0.203	0.203
A2M	RAC3	9606.ENSP00000323929	9606.ENSP00000304283	0	0	0	0	0	0	0.9	0.072	0.903
A2M	PRKCE	9606.ENSP00000323929	9606.ENSP00000306124	0	0	0	0	0	0	0	0.19	0.19
A2M	RXRG	9606.ENSP00000323929	9606.ENSP00000352900	0	0	0	0	0.096	0	0	0.103	0.154
A2M	JUN	9606.ENSP00000323929	9606.ENSP00000360266	0	0	0	0	0.061	0	0	0.138	0.156
A2M	SRC	9606.ENSP00000323929	9606.ENSP00000362680	0	0	0	0	0.049	0	0	0.165	0.172
A2M	TNFSF11	9606.ENSP00000323929	9606.ENSP00000381775	0	0	0	0	0	0	0	0.185	0.185
A2M	RPS6KA3	9606.ENSP00000323929	9606.ENSP00000368884	0	0	0	0	0	0	0	0.186	0.186
A2M	NTRK1	9606.ENSP00000323929	9606.ENSP00000431418	0	0	0	0	0.049	0	0	0.186	0.192
A2M	MAPK8	9606.ENSP00000323929	9606.ENSP00000378974	0	0	0	0	0	0	0	0.202	0.202
A2M	GSK3B	9606.ENSP00000323929	9606.ENSP00000324806	0	0	0	0	0.049	0	0	0.211	0.217
A2M	AKT1	9606.ENSP00000323929	9606.ENSP00000451828	0	0	0	0	0.049	0	0	0.22	0.227
A2M	CD86	9606.ENSP00000323929	9606.ENSP00000332049	0	0	0	0	0.076	0	0	0.202	0.231
A2M	HSP90AB1	9606.ENSP00000323929	9606.ENSP00000360609	0	0	0	0	0.061	0	0	0.217	0.233
A2M	HSP90AA1	9606.ENSP00000323929	9606.ENSP00000335153	0	0	0	0	0.061	0	0	0.23	0.246
A2M	CDH5	9606.ENSP00000323929	9606.ENSP00000344115	0	0	0	0	0.149	0	0	0.151	0.247
A2M	MAPT	9606.ENSP00000323929	9606.ENSP00000340820	0	0	0	0	0	0	0	0.254	0.254
A2M	TNF	9606.ENSP00000323929	9606.ENSP00000398698	0	0	0	0	0	0	0	0.345	0.345
A2M	RBP4	9606.ENSP00000323929	9606.ENSP00000360522	0	0	0	0	0.133	0	0	0.31	0.376
A2M	TF	9606.ENSP00000323929	9606.ENSP00000385834	0	0	0	0	0.148	0	0	0.541	0.592
A2M	IL6	9606.ENSP00000323929	9606.ENSP00000385675	0	0	0	0	0	0	0	0.706	0.706
A2M	RAC1	9606.ENSP00000323929	9606.ENSP00000348461	0	0	0	0	0	0	0.9	0.058	0.901
ABL1	MAPK1	9606.ENSP00000361423	9606.ENSP00000215832	0	0	0	0.587	0.062	0.146	0	0.562	0.352
ABL1	AURKA	9606.ENSP00000361423	9606.ENSP00000216911	0	0	0	0.629	0	0.065	0	0.404	0.196
ABL1	RPS6KB1	9606.ENSP00000361423	9606.ENSP00000225577	0	0	0	0.575	0.049	0.344	0	0.366	0.443
ABL1	CCND1	9606.ENSP00000361423	9606.ENSP00000227507	0	0	0	0	0.07	0	0.9	0.492	0.948
ABL1	MAPK14	9606.ENSP00000361423	9606.ENSP00000229795	0	0	0	0.623	0.061	0.146	0.9	0.384	0.924
ABL1	CRBN	9606.ENSP00000361423	9606.ENSP00000231948	0	0	0	0	0	0	0	0.164	0.163
ABL1	ATIC	9606.ENSP00000361423	9606.ENSP00000236959	0	0	0	0	0	0.086	0	0.133	0.173
ABL1	FLT3	9606.ENSP00000361423	9606.ENSP00000241453	0	0	0	0.6	0	0.096	0	0.7	0.344
ABL1	RAC2	9606.ENSP00000361423	9606.ENSP00000249071	0	0	0	0	0	0.16	0.8	0.407	0.891
ABL1	SMO	9606.ENSP00000361423	9606.ENSP00000249373	0	0	0	0	0.076	0.106	0	0.276	0.35
ABL1	BCL2L2	9606.ENSP00000361423	9606.ENSP00000250405	0	0	0	0	0.06	0	0	0.188	0.204
ABL1	PARP2	9606.ENSP00000361423	9606.ENSP00000250416	0	0	0	0	0.061	0.057	0	0.167	0.198
ABL1	RARA	9606.ENSP00000361423	9606.ENSP00000254066	0	0	0	0	0.066	0.266	0	0.558	0.67
ABL1	PDGFRA	9606.ENSP00000361423	9606.ENSP00000257290	0	0	0	0.579	0	0.096	0	0.642	0.334
ABL1	CDK4	9606.ENSP00000361423	9606.ENSP00000257904	0	0	0	0.608	0.062	0.093	0.9	0.443	0.922
ABL1	MDM2	9606.ENSP00000361423	9606.ENSP00000258149	0	0	0	0	0	0.384	0.9	0.731	0.982
ABL1	PDGFRB	9606.ENSP00000361423	9606.ENSP00000261799	0	0	0	0.579	0.088	0.096	0.9	0.821	0.941
ABL1	FLT4	9606.ENSP00000361423	9606.ENSP00000261937	0	0	0	0.575	0	0.117	0	0.265	0.204
ABL1	MAP2K2	9606.ENSP00000361423	9606.ENSP00000262948	0	0	0	0.593	0.057	0.261	0	0.295	0.351
ABL1	LIG1	9606.ENSP00000361423	9606.ENSP00000263274	0	0	0	0	0.085	0	0	0.171	0.21
ABL1	AKT3	9606.ENSP00000361423	9606.ENSP00000263826	0	0	0	0.577	0	0	0	0.324	0.16
ABL1	KDR	9606.ENSP00000361423	9606.ENSP00000263923	0	0	0	0.575	0	0.117	0	0.57	0.324
ABL1	CBL	9606.ENSP00000361423	9606.ENSP00000264033	0	0	0	0	0.062	0.521	0.6	0.465	0.891
ABL1	CDK6	9606.ENSP00000361423	9606.ENSP00000265734	0	0	0	0.616	0.062	0.093	0.9	0.628	0.929
ABL1	CDK2	9606.ENSP00000361423	9606.ENSP00000266970	0	0	0	0.658	0.085	0.149	0.9	0.494	0.929
ABL1	IGF1R	9606.ENSP00000361423	9606.ENSP00000268035	0	0	0	0.605	0.063	0	0	0.445	0.218
ABL1	ERBB2	9606.ENSP00000361423	9606.ENSP00000269571	0	0	0	0.59	0	0.248	0	0.772	0.483
ABL1	EGFR	9606.ENSP00000361423	9606.ENSP00000275493	0	0	0	0.591	0.069	0.431	0	0.708	0.605
ABL1	NTRK2	9606.ENSP00000361423	9606.ENSP00000277120	0	0	0	0.638	0	0	0.8	0.187	0.811
ABL1	PAK1	9606.ENSP00000361423	9606.ENSP00000278568	0	0	0	0.58	0.063	0.157	0	0.229	0.244
ABL1	ATM	9606.ENSP00000361423	9606.ENSP00000278616	0	0	0	0	0	0.379	0.9	0.828	0.988
ABL1	FLT1	9606.ENSP00000361423	9606.ENSP00000282397	0	0	0	0.575	0	0.117	0	0.344	0.235
ABL1	CSF1R	9606.ENSP00000361423	9606.ENSP00000286301	0	0	0	0.605	0	0.096	0	0.587	0.299
ABL1	PPARG	9606.ENSP00000361423	9606.ENSP00000287820	0	0	0	0	0	0.299	0	0.185	0.404
ABL1	KIT	9606.ENSP00000361423	9606.ENSP00000288135	0	0	0	0.598	0	0.414	0	0.731	0.583
ABL1	BRAF	9606.ENSP00000361423	9606.ENSP00000288602	0	0	0	0.586	0.079	0	0	0.514	0.267
ABL1	PIK3CB	9606.ENSP00000361423	9606.ENSP00000289153	0	0	0	0	0.058	0.124	0	0.101	0.193
ABL1	HPGDS	9606.ENSP00000361423	9606.ENSP00000295256	0	0	0	0	0	0.064	0	0.296	0.312
ABL1	MAP2K1	9606.ENSP00000361423	9606.ENSP00000302486	0	0	0	0.595	0.057	0.261	0	0.483	0.409
ABL1	BCL2L1	9606.ENSP00000361423	9606.ENSP00000302564	0	0	0	0	0	0.379	0	0.713	0.814
ABL1	HDAC3	9606.ENSP00000361423	9606.ENSP00000302967	0	0	0	0	0	0.085	0	0.133	0.173
ABL1	BCR	9606.ENSP00000361423	9606.ENSP00000303507	0	0	0	0	0.069	0.393	0.8	0.838	0.979
ABL1	INSR	9606.ENSP00000361423	9606.ENSP00000303830	0	0	0	0.595	0.063	0	0	0.334	0.179
ABL1	RAC3	9606.ENSP00000361423	9606.ENSP00000304283	0	0	0	0	0.076	0.16	0.8	0.26	0.869
ABL1	PPM1D	9606.ENSP00000361423	9606.ENSP00000306682	0	0	0	0	0.064	0.161	0	0.159	0.282
ABL1	PRKDC	9606.ENSP00000361423	9606.ENSP00000313420	0	0	0	0	0.058	0.355	0	0.693	0.798
ABL1	AURKB	9606.ENSP00000361423	9606.ENSP00000313950	0	0	0	0.641	0	0.065	0	0.421	0.198
ABL1	TYMS	9606.ENSP00000361423	9606.ENSP00000315644	0	0	0	0	0.055	0	0	0.161	0.173
ABL1	CAMK2G	9606.ENSP00000361423	9606.ENSP00000319060	0	0	0	0.565	0.061	0.123	0	0.194	0.201
ABL1	GSK3B	9606.ENSP00000361423	9606.ENSP00000324806	0	0	0	0.562	0.063	0	0	0.345	0.193
ABL1	RARB	9606.ENSP00000361423	9606.ENSP00000332296	0	0	0	0	0	0.266	0	0	0.266
ABL1	PRKD1	9606.ENSP00000361423	9606.ENSP00000333568	0	0	0	0.549	0	0.379	0	0.187	0.421
ABL1	HDAC6	9606.ENSP00000361423	9606.ENSP00000334061	0	0	0	0	0.049	0.085	0	0.236	0.277
ABL1	HSP90AA1	9606.ENSP00000361423	9606.ENSP00000335153	0	0	0	0	0	0.473	0	0.5	0.725
ABL1	NR1I2	9606.ENSP00000361423	9606.ENSP00000336528	0	0	0	0	0	0.164	0	0.05	0.171
ABL1	LCK	9606.ENSP00000361423	9606.ENSP00000337825	0	0	0	0.887	0	0	0.9	0.585	0.906
ABL1	TUBB	9606.ENSP00000361423	9606.ENSP00000339001	0	0	0	0	0.055	0.067	0	0.129	0.165
ABL1	FGFR3	9606.ENSP00000361423	9606.ENSP00000339824	0	0	0	0.656	0	0.096	0	0.528	0.253
ABL1	SGK2	9606.ENSP00000361423	9606.ENSP00000340608	0	0	0	0.595	0.049	0.129	0	0.08	0.15
ABL1	MAPT	9606.ENSP00000361423	9606.ENSP00000340820	0	0	0	0	0.053	0.379	0	0.236	0.511
ABL1	PTK2	9606.ENSP00000361423	9606.ENSP00000341189	0	0	0	0.613	0	0.125	0	0.472	0.277
ABL1	ERBB4	9606.ENSP00000361423	9606.ENSP00000342235	0	0	0	0.596	0	0.248	0	0.535	0.404
ABL1	CDH5	9606.ENSP00000361423	9606.ENSP00000344115	0	0	0	0	0	0.056	0	0.199	0.211
ABL1	PDPK1	9606.ENSP00000361423	9606.ENSP00000344220	0	0	0	0.571	0.054	0.178	0	0.262	0.269
ABL1	SH2B3	9606.ENSP00000361423	9606.ENSP00000345492	0	0	0	0.55	0.056	0.054	0	0.448	0.246
ABL1	RET	9606.ENSP00000361423	9606.ENSP00000347942	0	0	0	0.602	0	0.096	0	0.583	0.299
ABL1	RAC1	9606.ENSP00000361423	9606.ENSP00000348461	0	0	0	0	0	0.16	0.9	0.292	0.935
ABL1	CASP8	9606.ENSP00000361423	9606.ENSP00000351273	0	0	0	0	0	0.064	0	0.355	0.37
ABL1	RXRG	9606.ENSP00000361423	9606.ENSP00000352900	0	0	0	0	0	0.164	0	0	0.163
ABL1	PIM3	9606.ENSP00000361423	9606.ENSP00000353824	0	0	0	0.596	0.061	0.135	0	0.219	0.216
ABL1	NTRK3	9606.ENSP00000361423	9606.ENSP00000354207	0	0	0	0.631	0	0	0.8	0.402	0.827
ABL1	TOP1	9606.ENSP00000361423	9606.ENSP00000354522	0	0	0	0	0.062	0.379	0	0.296	0.554
ABL1	MTOR	9606.ENSP00000361423	9606.ENSP00000354558	0	0	0	0	0.086	0.432	0	0.422	0.674
ABL1	PARP1	9606.ENSP00000361423	9606.ENSP00000355759	0	0	0	0	0.061	0.057	0	0.301	0.327
ABL1	PTGS2	9606.ENSP00000361423	9606.ENSP00000356438	0	0	0	0	0	0.126	0	0.171	0.244
ABL1	MCL1	9606.ENSP00000361423	9606.ENSP00000358022	0	0	0	0	0	0	0	0.705	0.705
ABL1	BCL10	9606.ENSP00000361423	9606.ENSP00000359612	0	0	0	0	0	0.061	0	0.222	0.238
ABL1	XIAP	9606.ENSP00000361423	9606.ENSP00000360242	0	0	0	0	0.055	0.108	0	0.354	0.407
ABL1	JUN	9606.ENSP00000361423	9606.ENSP00000360266	0	0	0	0	0.062	0.399	0	0.693	0.812
ABL1	HSP90AB1	9606.ENSP00000361423	9606.ENSP00000360609	0	0	0	0	0	0.236	0	0.391	0.515
ABL1	BCL2	9606.ENSP00000361423	9606.ENSP00000381185	0	0	0	0	0	0	0	0.157	0.156
ABL1	SYK	9606.ENSP00000361423	9606.ENSP00000364907	0	0	0	0.737	0	0	0	0.551	0.175
ABL1	TNFSF11	9606.ENSP00000361423	9606.ENSP00000381775	0	0	0	0	0	0	0	0.189	0.189
ABL1	AKT2	9606.ENSP00000361423	9606.ENSP00000375892	0	0	0	0.577	0	0	0	0.393	0.19
ABL1	RXRB	9606.ENSP00000361423	9606.ENSP00000363817	0	0	0	0	0.062	0.164	0	0.055	0.194
ABL1	SGK3	9606.ENSP00000361423	9606.ENSP00000379842	0	0	0	0.576	0.061	0.157	0	0.121	0.203
ABL1	MAPK9	9606.ENSP00000361423	9606.ENSP00000394560	0	0	0	0.573	0	0.073	0	0.376	0.211
ABL1	TEK	9606.ENSP00000361423	9606.ENSP00000369375	0	0	0	0.6	0	0.096	0	0.354	0.214
ABL1	TOP2A	9606.ENSP00000361423	9606.ENSP00000411532	0	0	0	0	0.079	0	0	0.187	0.219
ABL1	DHFR	9606.ENSP00000361423	9606.ENSP00000396308	0	0	0	0	0.052	0	0	0.215	0.224
ABL1	FGFR2	9606.ENSP00000361423	9606.ENSP00000410294	0	0	0	0.654	0	0.096	0	0.468	0.235
ABL1	HDAC2	9606.ENSP00000361423	9606.ENSP00000430432	0	0	0	0	0	0.085	0	0.2	0.236
ABL1	BAD	9606.ENSP00000361423	9606.ENSP00000378040	0	0	0	0	0	0.111	0	0.176	0.236
ABL1	PIM1	9606.ENSP00000361423	9606.ENSP00000362608	0	0	0	0.62	0.061	0.135	0	0.3	0.24
ABL1	PTK2B	9606.ENSP00000361423	9606.ENSP00000380638	0	0	0	0.619	0	0.125	0	0.4	0.249
ABL1	CHEK2	9606.ENSP00000361423	9606.ENSP00000372023	0	0	0	0.564	0	0.066	0	0.501	0.261
ABL1	LIG3	9606.ENSP00000361423	9606.ENSP00000367787	0	0	0	0	0.062	0.113	0	0.188	0.265
ABL1	RXRA	9606.ENSP00000361423	9606.ENSP00000419692	0	0	0	0	0.061	0.164	0	0.145	0.27
ABL1	FGFR1	9606.ENSP00000361423	9606.ENSP00000393312	0	0	0	0.639	0.062	0.096	0	0.589	0.298
ABL1	WEE1	9606.ENSP00000361423	9606.ENSP00000402084	0	0	0	0	0	0.123	0	0.241	0.305
ABL1	CHEK1	9606.ENSP00000361423	9606.ENSP00000388648	0	0	0	0.563	0	0.13	0	0.485	0.306
ABL1	RARG	9606.ENSP00000361423	9606.ENSP00000388510	0	0	0	0	0.069	0.266	0	0.105	0.334
ABL1	TNF	9606.ENSP00000361423	9606.ENSP00000398698	0	0	0	0	0	0.05	0	0.337	0.344
ABL1	AKT1	9606.ENSP00000361423	9606.ENSP00000451828	0	0	0	0.575	0.071	0	0	0.713	0.347
ABL1	BTK	9606.ENSP00000361423	9606.ENSP00000483570	0	0	0	0.804	0	0.305	0	0.671	0.394
ABL1	PCNA	9606.ENSP00000361423	9606.ENSP00000368458	0	0	0	0	0.061	0.379	0	0.08	0.416
ABL1	AR	9606.ENSP00000361423	9606.ENSP00000363822	0	0	0	0	0	0.23	0	0.327	0.459
ABL1	CDK1	9606.ENSP00000361423	9606.ENSP00000378699	0	0	0	0.664	0.062	0.473	0	0.415	0.552
ABL1	JAK2	9606.ENSP00000361423	9606.ENSP00000371067	0	0	0	0.577	0	0.379	0	0.748	0.572
ABL1	IL6	9606.ENSP00000361423	9606.ENSP00000385675	0	0	0	0	0	0	0	0.639	0.639
ABL1	LYN	9606.ENSP00000361423	9606.ENSP00000428924	0	0	0	0.881	0	0	0.9	0.642	0.907
ABL1	FGR	9606.ENSP00000361423	9606.ENSP00000363117	0	0	0	0.883	0	0	0.9	0.687	0.907
ABL1	MAPK8	9606.ENSP00000361423	9606.ENSP00000378974	0	0	0	0.58	0	0.073	0.9	0.568	0.925
ABL1	HDAC1	9606.ENSP00000361423	9606.ENSP00000362649	0	0	0	0	0	0.085	0.9	0.322	0.932
ABL1	HCK	9606.ENSP00000361423	9606.ENSP00000444986	0	0	0	0.881	0	0.379	0.9	0.756	0.94
ABL1	NTRK1	9606.ENSP00000361423	9606.ENSP00000431418	0	0	0	0.645	0	0.379	0.9	0.334	0.942
ABL1	SRC	9606.ENSP00000361423	9606.ENSP00000362680	0	0	0	0.882	0.067	0.379	0.9	0.922	0.943
AKT1	PDK4	9606.ENSP00000451828	9606.ENSP00000005178	0	0	0	0	0.064	0.085	0	0.689	0.711
AKT1	MAPK1	9606.ENSP00000451828	9606.ENSP00000215832	0	0	0.304	0.592	0.066	0.146	0.8	0.948	0.905
AKT1	AURKA	9606.ENSP00000451828	9606.ENSP00000216911	0	0	0.351	0.723	0	0.161	0.9	0.739	0.936
AKT1	GSK3A	9606.ENSP00000451828	9606.ENSP00000222330	0	0	0	0.578	0.08	0.575	0.9	0.619	0.968
AKT1	CYP26A1	9606.ENSP00000451828	9606.ENSP00000224356	0	0	0	0	0	0.055	0	0.16	0.172
AKT1	RPS6KB1	9606.ENSP00000451828	9606.ENSP00000225577	0	0	0.383	0.856	0.183	0.892	0.9	0.971	0.992
AKT1	CCND1	9606.ENSP00000451828	9606.ENSP00000227507	0	0	0	0	0.061	0	0	0.941	0.943
AKT1	MAPK14	9606.ENSP00000451828	9606.ENSP00000229795	0	0	0.303	0.623	0.082	0.715	0.6	0.858	0.931
AKT1	CRBN	9606.ENSP00000451828	9606.ENSP00000231948	0	0	0	0	0.083	0	0	0.23	0.263
AKT1	ATIC	9606.ENSP00000451828	9606.ENSP00000236959	0	0	0	0	0	0.086	0	0.779	0.789
AKT1	FLT3	9606.ENSP00000451828	9606.ENSP00000241453	0	0	0	0	0	0.096	0	0.669	0.687
AKT1	FNTB	9606.ENSP00000451828	9606.ENSP00000246166	0	0	0	0	0.064	0.109	0	0.086	0.171
AKT1	TUBA4A	9606.ENSP00000451828	9606.ENSP00000248437	0	0	0	0	0.055	0.067	0	0.185	0.218
AKT1	RAC2	9606.ENSP00000451828	9606.ENSP00000249071	0	0	0	0	0.08	0.16	0	0.748	0.789
AKT1	SMO	9606.ENSP00000451828	9606.ENSP00000249373	0	0	0	0	0	0.106	0.9	0.343	0.936
AKT1	ALDH1A2	9606.ENSP00000451828	9606.ENSP00000249750	0	0	0	0	0	0.058	0	0.16	0.175
AKT1	BCL2L2	9606.ENSP00000451828	9606.ENSP00000250405	0	0	0	0	0.071	0	0	0.765	0.773
AKT1	PARP2	9606.ENSP00000451828	9606.ENSP00000250416	0	0	0	0	0.061	0.057	0	0.284	0.31
AKT1	RARA	9606.ENSP00000451828	9606.ENSP00000254066	0	0	0	0	0.088	0.407	0.9	0.325	0.958
AKT1	PDGFRA	9606.ENSP00000451828	9606.ENSP00000257290	0	0	0	0.555	0	0.211	0	0.589	0.412
AKT1	CDK4	9606.ENSP00000451828	9606.ENSP00000257904	0	0	0.404	0.602	0.062	0.185	0	0.769	0.528
AKT1	MDM2	9606.ENSP00000451828	9606.ENSP00000258149	0	0	0	0	0	0.695	0.9	0.756	0.991
AKT1	PDGFRB	9606.ENSP00000451828	9606.ENSP00000261799	0	0	0	0.554	0.06	0.096	0.9	0.837	0.941
AKT1	FLT4	9606.ENSP00000451828	9606.ENSP00000261937	0	0	0	0.557	0	0.096	0	0.756	0.395
AKT1	MAP2K2	9606.ENSP00000451828	9606.ENSP00000262948	0	0	0.357	0.633	0.152	0.261	0	0.815	0.596
AKT1	LIG1	9606.ENSP00000451828	9606.ENSP00000263274	0	0	0	0	0.085	0	0	0.153	0.192
AKT1	IL1B	9606.ENSP00000451828	9606.ENSP00000263341	0	0	0	0	0	0.059	0	0.669	0.675
AKT1	AKT3	9606.ENSP00000451828	9606.ENSP00000263826	0	0	0.445	0.981	0	0.326	0.9	0.799	0.931
AKT1	KDR	9606.ENSP00000451828	9606.ENSP00000263923	0	0	0	0.555	0	0.096	0	0.905	0.458
AKT1	CBL	9606.ENSP00000451828	9606.ENSP00000264033	0	0	0	0	0.08	0.261	0	0.565	0.679
AKT1	TUBB4A	9606.ENSP00000451828	9606.ENSP00000264071	0	0	0	0	0.055	0.067	0	0.211	0.243
AKT1	KLKB1	9606.ENSP00000451828	9606.ENSP00000264690	0	0	0	0	0	0.05	0	0.223	0.23
AKT1	POLB	9606.ENSP00000451828	9606.ENSP00000265421	0	0	0	0	0	0	0	0.213	0.213
AKT1	CDK6	9606.ENSP00000451828	9606.ENSP00000265734	0	0	0.389	0.604	0.062	0.185	0	0.694	0.502
AKT1	MAPKAP1	9606.ENSP00000451828	9606.ENSP00000265960	0	0	0	0	0	0.465	0.9	0.614	0.977
AKT1	CDK2	9606.ENSP00000451828	9606.ENSP00000266970	0	0	0.394	0.655	0.062	0.093	0	0.873	0.457
AKT1	IGF1R	9606.ENSP00000451828	9606.ENSP00000268035	0	0	0	0.554	0.052	0.179	0	0.955	0.533
AKT1	ERBB2	9606.ENSP00000451828	9606.ENSP00000269571	0	0	0	0.556	0.053	0.543	0	0.943	0.737
AKT1	EGFR	9606.ENSP00000451828	9606.ENSP00000275493	0	0	0	0.554	0	0.431	0	0.973	0.678
AKT1	NTRK2	9606.ENSP00000451828	9606.ENSP00000277120	0	0	0	0.563	0.064	0	0	0.681	0.337
AKT1	PAK1	9606.ENSP00000451828	9606.ENSP00000278568	0	0	0.386	0.646	0.063	0.723	0.9	0.622	0.98
AKT1	ATM	9606.ENSP00000451828	9606.ENSP00000278616	0	0	0	0	0	0	0	0.814	0.814
AKT1	FLT1	9606.ENSP00000451828	9606.ENSP00000282397	0	0	0	0.559	0	0.096	0	0.691	0.366
AKT1	CSF1R	9606.ENSP00000451828	9606.ENSP00000286301	0	0	0	0	0	0.096	0	0.558	0.583
AKT1	PPARG	9606.ENSP00000451828	9606.ENSP00000287820	0	0	0	0	0.061	0.085	0	0.674	0.695
AKT1	KIT	9606.ENSP00000451828	9606.ENSP00000288135	0	0	0	0	0	0.096	0	0.828	0.838
AKT1	BRAF	9606.ENSP00000451828	9606.ENSP00000288602	0	0	0	0.584	0.055	0.534	0	0.778	0.688
AKT1	PIK3CB	9606.ENSP00000451828	9606.ENSP00000289153	0	0	0	0	0.063	0.464	0.9	0.761	0.986
AKT1	FGFR4	9606.ENSP00000451828	9606.ENSP00000292408	0	0	0	0.561	0	0.188	0	0.515	0.364
AKT1	HPGDS	9606.ENSP00000451828	9606.ENSP00000295256	0	0	0	0	0	0.087	0	0.588	0.607
AKT1	ALDH1A1	9606.ENSP00000451828	9606.ENSP00000297785	0	0	0	0	0	0.058	0	0.499	0.508
AKT1	RRM1	9606.ENSP00000451828	9606.ENSP00000300738	0	0	0	0	0.063	0	0	0.267	0.283
AKT1	TUBA1A	9606.ENSP00000451828	9606.ENSP00000301071	0	0	0	0	0.055	0.067	0	0.123	0.159
AKT1	MAP2K1	9606.ENSP00000451828	9606.ENSP00000302486	0	0	0.348	0.636	0.062	0.261	0	0.928	0.576
AKT1	BCL2L1	9606.ENSP00000451828	9606.ENSP00000302564	0	0	0	0	0.073	0.32	0.9	0.902	0.993
AKT1	AURKC	9606.ENSP00000451828	9606.ENSP00000302898	0	0	0.384	0.796	0	0.065	0	0.259	0.173
AKT1	HDAC3	9606.ENSP00000451828	9606.ENSP00000302967	0	0	0	0	0	0.407	0	0.315	0.576
AKT1	BCR	9606.ENSP00000451828	9606.ENSP00000303507	0	0	0	0	0.061	0.063	0	0.428	0.452
AKT1	INSR	9606.ENSP00000451828	9606.ENSP00000303830	0	0	0	0.559	0.052	0.288	0.9	0.677	0.948
AKT1	RAC3	9606.ENSP00000451828	9606.ENSP00000304283	0	0	0	0	0.113	0.16	0	0.617	0.69
AKT1	PRKCE	9606.ENSP00000451828	9606.ENSP00000306124	0	0	0	0.874	0.062	0.133	0	0.583	0.212
AKT1	PPM1D	9606.ENSP00000451828	9606.ENSP00000306682	0	0	0	0	0.064	0.161	0	0.364	0.457
AKT1	PRKDC	9606.ENSP00000451828	9606.ENSP00000313420	0	0	0	0	0.058	0.432	0.9	0.805	0.988
AKT1	AURKB	9606.ENSP00000451828	9606.ENSP00000313950	0	0	0.366	0.772	0.05	0.065	0	0.524	0.243
AKT1	ARFGAP1	9606.ENSP00000451828	9606.ENSP00000314615	0	0	0	0	0.089	0.084	0	0.111	0.193
AKT1	TYMS	9606.ENSP00000451828	9606.ENSP00000315644	0	0	0	0	0.064	0	0	0.419	0.432
AKT1	CAMK2G	9606.ENSP00000451828	9606.ENSP00000319060	0	0	0.36	0.661	0.067	0.123	0	0.228	0.293
AKT1	ENSG00000258947	9606.ENSP00000451828	9606.ENSP00000320295	0	0	0	0	0.055	0.067	0	0.33	0.357
AKT1	GSK3B	9606.ENSP00000451828	9606.ENSP00000324806	0	0	0.218	0.576	0.049	0.995	0.9	0.918	0.999
AKT1	TBK1	9606.ENSP00000451828	9606.ENSP00000329967	0	0	0	0.57	0.047	0.379	0	0.7	0.565
AKT1	CD86	9606.ENSP00000451828	9606.ENSP00000332049	0	0	0	0	0.061	0	0.9	0.486	0.947
AKT1	RARB	9606.ENSP00000451828	9606.ENSP00000332296	0	0	0	0	0	0.085	0.9	0.198	0.92
AKT1	PRKD1	9606.ENSP00000451828	9606.ENSP00000333568	0	0	0	0.639	0	0	0	0.564	0.229
AKT1	HDAC6	9606.ENSP00000451828	9606.ENSP00000334061	0	0	0	0	0	0.085	0	0.546	0.566
AKT1	HSP90AA1	9606.ENSP00000451828	9606.ENSP00000335153	0	0	0	0	0.061	0.806	0.9	0.92	0.998
AKT1	NR1I2	9606.ENSP00000451828	9606.ENSP00000336528	0	0	0	0	0	0.085	0	0.408	0.435
AKT1	LCK	9606.ENSP00000451828	9606.ENSP00000337825	0	0	0.371	0.558	0.05	0	0.9	0.641	0.939
AKT1	TUBB	9606.ENSP00000451828	9606.ENSP00000339001	0	0	0	0	0.061	0.375	0	0.239	0.515
AKT1	FGFR3	9606.ENSP00000451828	9606.ENSP00000339824	0	0	0	0.568	0	0.096	0	0.622	0.332
AKT1	SGK2	9606.ENSP00000451828	9606.ENSP00000340608	0	0	0.414	0.904	0.154	0.261	0	0.441	0.397
AKT1	MAPT	9606.ENSP00000451828	9606.ENSP00000340820	0	0	0	0	0	0.336	0	0.717	0.804
AKT1	PTK2	9606.ENSP00000451828	9606.ENSP00000341189	0	0	0	0.568	0.082	0.399	0	0.816	0.626
AKT1	TUBB4B	9606.ENSP00000451828	9606.ENSP00000341289	0	0	0	0	0.067	0.375	0	0.096	0.427
AKT1	ERBB4	9606.ENSP00000451828	9606.ENSP00000342235	0	0	0	0.56	0.061	0.102	0	0.765	0.412
AKT1	CDH5	9606.ENSP00000451828	9606.ENSP00000344115	0	0	0	0	0	0.056	0	0.61	0.616
AKT1	PDPK1	9606.ENSP00000451828	9606.ENSP00000344220	0	0	0.26	0.751	0.066	0.996	0.9	0.933	0.999
AKT1	SH2B3	9606.ENSP00000451828	9606.ENSP00000345492	0	0	0	0	0.061	0.054	0	0.293	0.317
AKT1	RET	9606.ENSP00000451828	9606.ENSP00000347942	0	0	0	0.578	0	0.096	0	0.689	0.353
AKT1	RAC1	9606.ENSP00000451828	9606.ENSP00000348461	0	0	0	0	0.063	0.456	0.9	0.687	0.981
AKT1	HNRNPH1	9606.ENSP00000451828	9606.ENSP00000349168	0	0	0	0	0	0	0	0.198	0.198
AKT1	CASP8	9606.ENSP00000451828	9606.ENSP00000351273	0	0	0	0	0	0.064	0	0.74	0.746
AKT1	MAPK10	9606.ENSP00000451828	9606.ENSP00000352157	0	0	0.396	0.566	0.084	0.073	0	0.781	0.506
AKT1	RXRG	9606.ENSP00000451828	9606.ENSP00000352900	0	0	0	0	0	0.085	0.9	0.079	0.908
AKT1	MAP4	9606.ENSP00000451828	9606.ENSP00000353375	0	0	0	0	0	0	0	0.163	0.163
AKT1	MAP2	9606.ENSP00000451828	9606.ENSP00000353508	0	0	0	0	0	0	0	0.455	0.455
AKT1	PIM3	9606.ENSP00000451828	9606.ENSP00000353824	0	0	0.226	0.652	0.095	0.135	0	0.397	0.337
AKT1	NTRK3	9606.ENSP00000451828	9606.ENSP00000354207	0	0	0	0.562	0.064	0	0	0.519	0.268
AKT1	TOP1	9606.ENSP00000451828	9606.ENSP00000354522	0	0	0	0	0	0	0	0.452	0.452
AKT1	MTOR	9606.ENSP00000451828	9606.ENSP00000354558	0	0	0	0	0.08	0.872	0.9	0.972	0.999
AKT1	PARP1	9606.ENSP00000451828	9606.ENSP00000355759	0	0	0	0	0.061	0.057	0	0.783	0.791
AKT1	PTGS2	9606.ENSP00000451828	9606.ENSP00000356438	0	0	0	0	0.062	0.058	0	0.848	0.854
AKT1	MCL1	9606.ENSP00000451828	9606.ENSP00000358022	0	0	0	0	0	0	0	0.849	0.85
AKT1	BCL10	9606.ENSP00000451828	9606.ENSP00000359612	0	0	0	0	0	0.308	0	0.43	0.589
AKT1	XIAP	9606.ENSP00000451828	9606.ENSP00000360242	0	0	0	0	0	0.704	0	0.721	0.913
AKT1	JUN	9606.ENSP00000451828	9606.ENSP00000360266	0	0	0	0	0	0.072	0	0.91	0.913
AKT1	RBP4	9606.ENSP00000451828	9606.ENSP00000360522	0	0	0	0	0	0	0	0.304	0.304
AKT1	HSP90AB1	9606.ENSP00000451828	9606.ENSP00000360609	0	0	0	0	0.062	0.806	0.6	0.714	0.976
AKT1	CMPK1	9606.ENSP00000451828	9606.ENSP00000360939	0	0	0	0	0.063	0	0	0.232	0.25
AKT1	PIM1	9606.ENSP00000451828	9606.ENSP00000362608	0	0	0.255	0.624	0.061	0.135	0	0.477	0.357
AKT1	HDAC1	9606.ENSP00000451828	9606.ENSP00000362649	0	0	0	0	0.041	0.085	0	0.577	0.597
AKT1	HDAC8	9606.ENSP00000451828	9606.ENSP00000362674	0	0	0	0	0	0.085	0	0.269	0.302
AKT1	SRC	9606.ENSP00000451828	9606.ENSP00000362680	0	0	0.391	0.562	0.097	0.546	0.9	0.96	0.978
AKT1	FGR	9606.ENSP00000451828	9606.ENSP00000363117	0	0	0	0.555	0.05	0	0	0.475	0.241
AKT1	RXRB	9606.ENSP00000451828	9606.ENSP00000363817	0	0	0	0	0.07	0.085	0.9	0.096	0.912
AKT1	AR	9606.ENSP00000451828	9606.ENSP00000363822	0	0	0	0	0	0.407	0	0.89	0.932
AKT1	SYK	9606.ENSP00000451828	9606.ENSP00000364907	0	0	0	0.564	0.064	0	0	0.814	0.393
AKT1	UNC13B	9606.ENSP00000451828	9606.ENSP00000367756	0	0	0	0	0.049	0	0	0.146	0.153
AKT1	LIG3	9606.ENSP00000451828	9606.ENSP00000367787	0	0	0	0	0.062	0	0	0.202	0.22
AKT1	PCNA	9606.ENSP00000451828	9606.ENSP00000368458	0	0	0	0	0.063	0	0	0.147	0.166
AKT1	RPS6KA3	9606.ENSP00000451828	9606.ENSP00000368884	0	0	0	0.844	0.092	0.059	0	0.724	0.208
AKT1	TEK	9606.ENSP00000451828	9606.ENSP00000369375	0	0	0	0.572	0	0.379	0	0.769	0.581
AKT1	TEC	9606.ENSP00000451828	9606.ENSP00000370912	0	0	0	0.576	0.061	0	0	0.292	0.165
AKT1	JAK2	9606.ENSP00000451828	9606.ENSP00000371067	0	0	0	0.567	0.05	0	0	0.846	0.395
AKT1	CHEK2	9606.ENSP00000451828	9606.ENSP00000372023	0	0	0.214	0.638	0.041	0.066	0	0.581	0.304
AKT1	AKT1S1	9606.ENSP00000451828	9606.ENSP00000375711	0	0	0	0	0.091	0.379	0.9	0.944	0.996
AKT1	AKT2	9606.ENSP00000451828	9606.ENSP00000375892	0	0	0.446	0.981	0.064	0.832	0.9	0.911	0.983
AKT1	BAD	9606.ENSP00000451828	9606.ENSP00000378040	0	0	0	0	0.079	0.763	0.9	0.725	0.993
AKT1	CDK1	9606.ENSP00000451828	9606.ENSP00000378699	0	0	0.355	0.639	0.062	0.093	0	0.735	0.422
AKT1	MAPK8	9606.ENSP00000451828	9606.ENSP00000378974	0	0	0.417	0.573	0.084	0.328	0	0.96	0.684
AKT1	SGK3	9606.ENSP00000451828	9606.ENSP00000379842	0	0	0.402	0.868	0.154	0.261	0	0.61	0.428
AKT1	PTK2B	9606.ENSP00000451828	9606.ENSP00000380638	0	0	0	0.566	0.082	0.433	0	0.643	0.605
AKT1	BCL2	9606.ENSP00000451828	9606.ENSP00000381185	0	0	0	0	0.061	0	0.9	0.426	0.941
AKT1	PARP3	9606.ENSP00000451828	9606.ENSP00000381740	0	0	0	0	0.088	0.057	0	0.104	0.162
AKT1	TNFSF11	9606.ENSP00000451828	9606.ENSP00000381775	0	0	0	0	0	0.667	0	0.771	0.92
AKT1	TUBA3C	9606.ENSP00000451828	9606.ENSP00000382982	0	0	0	0	0.055	0.067	0	0.189	0.222
AKT1	IL6	9606.ENSP00000451828	9606.ENSP00000385675	0	0	0	0	0.055	0	0	0.886	0.888
AKT1	MAP3K2	9606.ENSP00000451828	9606.ENSP00000387246	0	0	0	0.613	0.064	0.085	0	0.327	0.21
AKT1	RARG	9606.ENSP00000451828	9606.ENSP00000388510	0	0	0	0	0.065	0.085	0.9	0.185	0.92
AKT1	CHEK1	9606.ENSP00000451828	9606.ENSP00000388648	0	0	0.241	0.594	0	0.436	0	0.811	0.652
AKT1	FGFR1	9606.ENSP00000451828	9606.ENSP00000393312	0	0	0	0.566	0.061	0.414	0	0.695	0.596
AKT1	MAPK9	9606.ENSP00000451828	9606.ENSP00000394560	0	0	0.41	0.577	0.082	0.328	0	0.787	0.638
AKT1	DHFR	9606.ENSP00000451828	9606.ENSP00000396308	0	0	0	0	0.064	0	0	0.324	0.34
AKT1	TOP2B	9606.ENSP00000451828	9606.ENSP00000396704	0	0	0	0	0.061	0	0	0.186	0.203
AKT1	ITK	9606.ENSP00000451828	9606.ENSP00000398655	0	0	0	0.575	0.05	0	0	0.432	0.214
AKT1	TNF	9606.ENSP00000451828	9606.ENSP00000398698	0	0	0	0	0	0.05	0	0.874	0.876
AKT1	WEE1	9606.ENSP00000451828	9606.ENSP00000402084	0	0	0	0	0	0.123	0	0.465	0.511
AKT1	FGFR2	9606.ENSP00000451828	9606.ENSP00000410294	0	0	0	0.566	0	0.096	0	0.643	0.342
AKT1	TOP2A	9606.ENSP00000451828	9606.ENSP00000411532	0	0	0	0	0.061	0	0	0.354	0.367
AKT1	RXRA	9606.ENSP00000451828	9606.ENSP00000419692	0	0	0	0	0.085	0.085	0.9	0.271	0.93
AKT1	LYN	9606.ENSP00000451828	9606.ENSP00000428924	0	0	0.385	0.56	0.05	0	0.9	0.669	0.94
AKT1	HDAC2	9606.ENSP00000451828	9606.ENSP00000430432	0	0	0	0	0.05	0.085	0	0.521	0.548
AKT1	NTRK1	9606.ENSP00000451828	9606.ENSP00000431418	0	0	0	0.557	0.064	0	0	0.805	0.394
AKT1	HCK	9606.ENSP00000451828	9606.ENSP00000444986	0	0	0.394	0.559	0.05	0	0	0.529	0.382
AKT1	BTK	9606.ENSP00000451828	9606.ENSP00000483570	0	0	0	0.576	0.061	0	0	0.675	0.324
AKT1	FGF1	9606.ENSP00000451828	9606.ENSP00000480791	0	0	0	0	0	0.05	0	0.562	0.566
AKT1S1	MAPK1	9606.ENSP00000375711	9606.ENSP00000215832	0	0	0	0	0.062	0	0	0.364	0.378
AKT1S1	GSK3A	9606.ENSP00000375711	9606.ENSP00000222330	0	0	0	0	0.069	0	0	0.334	0.354
AKT1S1	RPS6KB1	9606.ENSP00000375711	9606.ENSP00000225577	0	0	0	0	0.061	0	0.9	0.789	0.978
AKT1S1	CCND1	9606.ENSP00000375711	9606.ENSP00000227507	0	0	0	0	0.072	0	0	0.356	0.377
AKT1S1	MAPK14	9606.ENSP00000375711	9606.ENSP00000229795	0	0	0	0	0.055	0	0	0.159	0.171
AKT1S1	ATIC	9606.ENSP00000375711	9606.ENSP00000236959	0	0	0	0	0	0	0	0.216	0.216
AKT1S1	FLT3	9606.ENSP00000375711	9606.ENSP00000241453	0	0	0	0	0	0	0	0.163	0.163
AKT1S1	RAC2	9606.ENSP00000375711	9606.ENSP00000249071	0	0	0	0	0	0	0	0.291	0.29
AKT1S1	CDK4	9606.ENSP00000375711	9606.ENSP00000257904	0	0	0	0	0	0	0	0.199	0.199
AKT1S1	MDM2	9606.ENSP00000375711	9606.ENSP00000258149	0	0	0	0	0	0	0	0.317	0.317
AKT1S1	PDGFRB	9606.ENSP00000375711	9606.ENSP00000261799	0	0	0	0	0.061	0	0	0.25	0.265
AKT1S1	AKT3	9606.ENSP00000375711	9606.ENSP00000263826	0	0	0	0	0.062	0	0.9	0.734	0.972
AKT1S1	KDR	9606.ENSP00000375711	9606.ENSP00000263923	0	0	0	0	0	0	0	0.164	0.163
AKT1S1	MAPKAP1	9606.ENSP00000375711	9606.ENSP00000265960	0	0	0	0	0	0	0	0.762	0.762
AKT1S1	CDK2	9606.ENSP00000375711	9606.ENSP00000266970	0	0	0	0	0.061	0	0	0.213	0.229
AKT1S1	IGF1R	9606.ENSP00000375711	9606.ENSP00000268035	0	0	0	0	0	0	0	0.429	0.429
AKT1S1	ERBB2	9606.ENSP00000375711	9606.ENSP00000269571	0	0	0	0	0.062	0	0	0.39	0.403
AKT1S1	EGFR	9606.ENSP00000375711	9606.ENSP00000275493	0	0	0	0	0.057	0	0	0.445	0.454
AKT1S1	ATM	9606.ENSP00000375711	9606.ENSP00000278616	0	0	0	0	0	0	0	0.266	0.266
AKT1S1	PPARG	9606.ENSP00000375711	9606.ENSP00000287820	0	0	0	0	0	0	0.8	0.073	0.806
AKT1S1	KIT	9606.ENSP00000375711	9606.ENSP00000288135	0	0	0	0	0	0	0	0.163	0.163
AKT1S1	BRAF	9606.ENSP00000375711	9606.ENSP00000288602	0	0	0	0	0.063	0	0	0.155	0.174
AKT1S1	PIK3CB	9606.ENSP00000375711	9606.ENSP00000289153	0	0	0	0	0	0.186	0	0.314	0.417
AKT1S1	MAP2K1	9606.ENSP00000375711	9606.ENSP00000302486	0	0	0	0	0	0	0	0.354	0.354
AKT1S1	BCL2L1	9606.ENSP00000375711	9606.ENSP00000302564	0	0	0	0	0.076	0	0	0.293	0.318
AKT1S1	INSR	9606.ENSP00000375711	9606.ENSP00000303830	0	0	0	0	0	0	0	0.209	0.209
AKT1S1	PRKDC	9606.ENSP00000375711	9606.ENSP00000313420	0	0	0	0	0	0.186	0	0.116	0.249
AKT1S1	GSK3B	9606.ENSP00000375711	9606.ENSP00000324806	0	0	0	0	0	0	0	0.416	0.416
AKT1S1	HSP90AA1	9606.ENSP00000375711	9606.ENSP00000335153	0	0	0	0	0	0	0	0.265	0.265
AKT1S1	SGK2	9606.ENSP00000375711	9606.ENSP00000340608	0	0	0	0	0	0	0	0.345	0.345
AKT1S1	PTK2	9606.ENSP00000375711	9606.ENSP00000341189	0	0	0	0	0	0	0	0.186	0.186
AKT1S1	ERBB4	9606.ENSP00000375711	9606.ENSP00000342235	0	0	0	0	0	0	0	0.162	0.162
AKT1S1	PDPK1	9606.ENSP00000375711	9606.ENSP00000344220	0	0	0	0	0.06	0	0.9	0.446	0.943
AKT1S1	PIM3	9606.ENSP00000375711	9606.ENSP00000353824	0	0	0	0	0.089	0	0	0.22	0.259
AKT1S1	MTOR	9606.ENSP00000375711	9606.ENSP00000354558	0	0	0	0	0.061	0.899	0.9	0.867	0.998
AKT1S1	PARP1	9606.ENSP00000375711	9606.ENSP00000355759	0	0	0	0	0	0	0	0.18	0.18
AKT1S1	MCL1	9606.ENSP00000375711	9606.ENSP00000358022	0	0	0	0	0	0	0	0.265	0.265
AKT1S1	JUN	9606.ENSP00000375711	9606.ENSP00000360266	0	0	0	0	0	0	0	0.241	0.24
AKT1S1	PIM1	9606.ENSP00000375711	9606.ENSP00000362608	0	0	0	0	0.049	0	0	0.6	0.604
AKT1S1	SRC	9606.ENSP00000375711	9606.ENSP00000362680	0	0	0	0	0.07	0	0	0.293	0.314
AKT1S1	AR	9606.ENSP00000375711	9606.ENSP00000363822	0	0	0	0	0	0	0	0.162	0.161
AKT1S1	RPS6KA3	9606.ENSP00000375711	9606.ENSP00000368884	0	0	0	0	0	0	0	0.425	0.424
AKT1S1	BTK	9606.ENSP00000375711	9606.ENSP00000483570	0	0	0	0	0	0	0	0.151	0.15
AKT1S1	IL6	9606.ENSP00000375711	9606.ENSP00000385675	0	0	0	0	0	0	0	0.161	0.161
AKT1S1	CHEK1	9606.ENSP00000375711	9606.ENSP00000388648	0	0	0	0	0	0	0	0.164	0.163
AKT1S1	MAP3K2	9606.ENSP00000375711	9606.ENSP00000387246	0	0	0	0	0	0	0	0.164	0.164
AKT1S1	PRKCA	9606.ENSP00000375711	9606.ENSP00000408695	0	0	0	0	0	0	0	0.186	0.186
AKT1S1	MAPK9	9606.ENSP00000375711	9606.ENSP00000394560	0	0	0	0	0	0	0	0.266	0.266
AKT1S1	BAD	9606.ENSP00000375711	9606.ENSP00000378040	0	0	0	0	0.079	0	0	0.241	0.271
AKT1S1	SGK3	9606.ENSP00000375711	9606.ENSP00000379842	0	0	0	0	0	0	0	0.47	0.47
AKT1S1	MAPK8	9606.ENSP00000375711	9606.ENSP00000378974	0	0	0	0	0	0	0	0.593	0.593
AKT1S1	AKT2	9606.ENSP00000375711	9606.ENSP00000375892	0	0	0	0	0.063	0.379	0.9	0.591	0.973
AKT2	PDK4	9606.ENSP00000375892	9606.ENSP00000005178	0	0	0	0	0.064	0.085	0	0.241	0.293
AKT2	MAPK1	9606.ENSP00000375892	9606.ENSP00000215832	0	0	0.336	0.591	0.075	0.146	0.8	0.678	0.89
AKT2	AURKA	9606.ENSP00000375892	9606.ENSP00000216911	0	0	0.37	0.74	0	0.065	0	0.324	0.213
AKT2	GSK3A	9606.ENSP00000375892	9606.ENSP00000222330	0	0	0	0.582	0.074	0.345	0.9	0.515	0.947
AKT2	RPS6KB1	9606.ENSP00000375892	9606.ENSP00000225577	0	0	0.407	0.864	0.183	0.261	0.8	0.755	0.888
AKT2	CCND1	9606.ENSP00000375892	9606.ENSP00000227507	0	0	0	0	0	0	0	0.528	0.528
AKT2	MAPK14	9606.ENSP00000375892	9606.ENSP00000229795	0	0	0.332	0.633	0.109	0.146	0.6	0.454	0.752
AKT2	ATIC	9606.ENSP00000375892	9606.ENSP00000236959	0	0	0	0	0	0.086	0	0.254	0.289
AKT2	FLT3	9606.ENSP00000375892	9606.ENSP00000241453	0	0	0	0.553	0	0.096	0	0.331	0.218
AKT2	RAC2	9606.ENSP00000375892	9606.ENSP00000249071	0	0	0	0	0.08	0.16	0	0.301	0.412
AKT2	SMO	9606.ENSP00000375892	9606.ENSP00000249373	0	0	0	0	0	0.106	0	0.189	0.243
AKT2	BCL2L2	9606.ENSP00000375892	9606.ENSP00000250405	0	0	0	0	0	0	0	0.186	0.186
AKT2	PARP2	9606.ENSP00000375892	9606.ENSP00000250416	0	0	0	0	0.061	0.057	0	0.17	0.201
AKT2	PDGFRA	9606.ENSP00000375892	9606.ENSP00000257290	0	0	0	0.557	0	0.096	0	0.348	0.224
AKT2	CDK4	9606.ENSP00000375892	9606.ENSP00000257904	0	0	0.421	0.61	0.062	0.093	0	0.5	0.39
AKT2	MDM2	9606.ENSP00000375892	9606.ENSP00000258149	0	0	0	0	0	0.05	0.9	0.529	0.951
AKT2	PDGFRB	9606.ENSP00000375892	9606.ENSP00000261799	0	0	0	0.554	0	0.096	0	0.364	0.231
AKT2	FLT4	9606.ENSP00000375892	9606.ENSP00000261937	0	0	0	0.561	0	0.096	0	0.194	0.159
AKT2	MAP2K2	9606.ENSP00000375892	9606.ENSP00000262948	0	0	0.363	0.634	0.08	0.261	0	0.567	0.503
AKT2	IL1B	9606.ENSP00000375892	9606.ENSP00000263341	0	0	0	0	0	0.059	0	0.139	0.156
AKT2	AKT3	9606.ENSP00000375892	9606.ENSP00000263826	0	0	0.444	0.979	0.062	0.084	0.9	0.949	0.909
AKT2	KDR	9606.ENSP00000375892	9606.ENSP00000263923	0	0	0	0.559	0	0.096	0	0.358	0.227
AKT2	CBL	9606.ENSP00000375892	9606.ENSP00000264033	0	0	0	0	0.08	0.261	0	0.173	0.389
AKT2	CDK6	9606.ENSP00000375892	9606.ENSP00000265734	0	0	0.402	0.61	0.062	0.093	0	0.47	0.375
AKT2	MAPKAP1	9606.ENSP00000375892	9606.ENSP00000265960	0	0	0	0	0	0.131	0.9	0.392	0.942
AKT2	CDK2	9606.ENSP00000375892	9606.ENSP00000266970	0	0	0.414	0.673	0.062	0.093	0	0.52	0.352
AKT2	IGF1R	9606.ENSP00000375892	9606.ENSP00000268035	0	0	0	0.557	0.052	0.179	0	0.653	0.417
AKT2	ERBB2	9606.ENSP00000375892	9606.ENSP00000269571	0	0	0	0.556	0	0.102	0	0.793	0.414
AKT2	EGFR	9606.ENSP00000375892	9606.ENSP00000275493	0	0	0	0.556	0	0.159	0	0.813	0.46
AKT2	NTRK2	9606.ENSP00000375892	9606.ENSP00000277120	0	0	0	0.57	0.064	0	0	0.525	0.267
AKT2	PAK1	9606.ENSP00000375892	9606.ENSP00000278568	0	0	0.374	0.651	0.063	0.157	0	0.276	0.338
AKT2	ATM	9606.ENSP00000375892	9606.ENSP00000278616	0	0	0	0	0	0	0	0.418	0.418
AKT2	FLT1	9606.ENSP00000375892	9606.ENSP00000282397	0	0	0	0.563	0	0.096	0	0.259	0.186
AKT2	PPARG	9606.ENSP00000375892	9606.ENSP00000287820	0	0	0	0	0.054	0.085	0	0.426	0.459
AKT2	KIT	9606.ENSP00000375892	9606.ENSP00000288135	0	0	0	0	0	0.096	0	0.357	0.393
AKT2	BRAF	9606.ENSP00000375892	9606.ENSP00000288602	0	0	0	0.591	0	0.076	0	0.347	0.196
AKT2	PIK3CB	9606.ENSP00000375892	9606.ENSP00000289153	0	0	0	0	0.063	0.468	0.8	0.69	0.965
AKT2	FGFR4	9606.ENSP00000375892	9606.ENSP00000292408	0	0	0	0.564	0	0.096	0	0.249	0.181
AKT2	HPGDS	9606.ENSP00000375892	9606.ENSP00000295256	0	0	0	0	0	0.064	0	0.211	0.229
AKT2	ALDH1A1	9606.ENSP00000375892	9606.ENSP00000297785	0	0	0	0	0	0.058	0	0.303	0.315
AKT2	MAP2K1	9606.ENSP00000375892	9606.ENSP00000302486	0	0	0.346	0.636	0.062	0.261	0	0.62	0.501
AKT2	BCL2L1	9606.ENSP00000375892	9606.ENSP00000302564	0	0	0	0	0.05	0	0.8	0.429	0.882
AKT2	AURKC	9606.ENSP00000375892	9606.ENSP00000302898	0	0	0.396	0.805	0	0.065	0	0.153	0.152
AKT2	INSR	9606.ENSP00000375892	9606.ENSP00000303830	0	0	0	0.56	0.052	0.19	0.9	0.628	0.938
AKT2	RAC3	9606.ENSP00000375892	9606.ENSP00000304283	0	0	0	0	0.08	0.16	0	0.123	0.263
AKT2	PRKCE	9606.ENSP00000375892	9606.ENSP00000306124	0	0	0	0.875	0.062	0.099	0	0.324	0.151
AKT2	PPM1D	9606.ENSP00000375892	9606.ENSP00000306682	0	0	0	0	0.064	0.161	0	0.131	0.258
AKT2	PRKDC	9606.ENSP00000375892	9606.ENSP00000313420	0	0	0	0	0.058	0.432	0	0.511	0.716
AKT2	AURKB	9606.ENSP00000375892	9606.ENSP00000313950	0	0	0.386	0.784	0	0.065	0	0.225	0.173
AKT2	CAMK2G	9606.ENSP00000375892	9606.ENSP00000319060	0	0	0.384	0.669	0.062	0.123	0	0.098	0.258
AKT2	GSK3B	9606.ENSP00000375892	9606.ENSP00000324806	0	0	0.201	0.58	0.071	0.575	0.9	0.523	0.968
AKT2	CD86	9606.ENSP00000375892	9606.ENSP00000332049	0	0	0	0	0.055	0	0.9	0.047	0.902
AKT2	HDAC6	9606.ENSP00000375892	9606.ENSP00000334061	0	0	0	0	0	0.085	0	0.184	0.222
AKT2	HSP90AA1	9606.ENSP00000375892	9606.ENSP00000335153	0	0	0	0	0.061	0.713	0.9	0.428	0.982
AKT2	LCK	9606.ENSP00000375892	9606.ENSP00000337825	0	0	0.372	0.561	0.05	0	0.9	0.217	0.922
AKT2	FGFR3	9606.ENSP00000375892	9606.ENSP00000339824	0	0	0	0.571	0	0.096	0	0.38	0.233
AKT2	SGK2	9606.ENSP00000375892	9606.ENSP00000340608	0	0	0.419	0.908	0.154	0.261	0	0.244	0.383
AKT2	PTK2	9606.ENSP00000375892	9606.ENSP00000341189	0	0	0	0.567	0.082	0.125	0	0.365	0.284
AKT2	ERBB4	9606.ENSP00000375892	9606.ENSP00000342235	0	0	0	0.562	0	0.102	0	0.459	0.273
AKT2	PDPK1	9606.ENSP00000375892	9606.ENSP00000344220	0	0	0.328	0.76	0.062	0.996	0.9	0.747	0.999
AKT2	RET	9606.ENSP00000375892	9606.ENSP00000347942	0	0	0	0.58	0	0.096	0	0.349	0.218
AKT2	RAC1	9606.ENSP00000375892	9606.ENSP00000348461	0	0	0	0	0.063	0.16	0	0.186	0.303
AKT2	CASP8	9606.ENSP00000375892	9606.ENSP00000351273	0	0	0	0	0	0.064	0	0.304	0.321
AKT2	MAPK10	9606.ENSP00000375892	9606.ENSP00000352157	0	0	0.394	0.573	0.084	0.073	0	0.48	0.399
AKT2	RXRG	9606.ENSP00000375892	9606.ENSP00000352900	0	0	0	0	0	0.085	0	0.117	0.157
AKT2	PIM3	9606.ENSP00000375892	9606.ENSP00000353824	0	0	0.253	0.665	0.061	0.135	0	0.153	0.246
AKT2	TOP1	9606.ENSP00000375892	9606.ENSP00000354522	0	0	0	0	0	0	0	0.187	0.187
AKT2	MTOR	9606.ENSP00000375892	9606.ENSP00000354558	0	0	0	0	0.061	0.124	0.9	0.712	0.973
AKT2	PARP1	9606.ENSP00000375892	9606.ENSP00000355759	0	0	0	0	0.061	0.057	0	0.267	0.295
AKT2	PTGS2	9606.ENSP00000375892	9606.ENSP00000356438	0	0	0	0	0.061	0.058	0	0.172	0.203
AKT2	MCL1	9606.ENSP00000375892	9606.ENSP00000358022	0	0	0	0	0	0	0	0.358	0.358
AKT2	XIAP	9606.ENSP00000375892	9606.ENSP00000360242	0	0	0	0	0.061	0.422	0	0.325	0.602
AKT2	JUN	9606.ENSP00000375892	9606.ENSP00000360266	0	0	0	0	0	0.072	0	0.456	0.474
AKT2	RBP4	9606.ENSP00000375892	9606.ENSP00000360522	0	0	0	0	0	0	0	0.174	0.174
AKT2	HSP90AB1	9606.ENSP00000375892	9606.ENSP00000360609	0	0	0	0	0.061	0.584	0.6	0.201	0.858
AKT2	PIM1	9606.ENSP00000375892	9606.ENSP00000362608	0	0	0.27	0.643	0.061	0.135	0	0.195	0.269
AKT2	HDAC1	9606.ENSP00000375892	9606.ENSP00000362649	0	0	0	0	0	0.085	0	0.194	0.231
AKT2	SRC	9606.ENSP00000375892	9606.ENSP00000362680	0	0	0.384	0.563	0.063	0.079	0	0.557	0.419
AKT2	AR	9606.ENSP00000375892	9606.ENSP00000363822	0	0	0	0	0	0.085	0	0.267	0.3
AKT2	JAK2	9606.ENSP00000375892	9606.ENSP00000371067	0	0	0	0.573	0.05	0	0	0.392	0.198
AKT2	CHEK2	9606.ENSP00000375892	9606.ENSP00000372023	0	0	0.238	0.645	0	0.066	0	0.226	0.193
AKT2	RXRA	9606.ENSP00000375892	9606.ENSP00000419692	0	0	0	0	0.062	0.085	0	0.09	0.151
AKT2	WEE1	9606.ENSP00000375892	9606.ENSP00000402084	0	0	0	0.557	0	0.123	0	0.162	0.172
AKT2	HDAC2	9606.ENSP00000375892	9606.ENSP00000430432	0	0	0	0	0	0.085	0	0.144	0.183
AKT2	FGF1	9606.ENSP00000375892	9606.ENSP00000480791	0	0	0	0	0	0.05	0	0.192	0.2
AKT2	HCK	9606.ENSP00000375892	9606.ENSP00000444986	0	0	0.399	0.562	0.05	0	0	0.119	0.233
AKT2	FGFR2	9606.ENSP00000375892	9606.ENSP00000410294	0	0	0	0.569	0	0.096	0	0.378	0.233
AKT2	PTK2B	9606.ENSP00000375892	9606.ENSP00000380638	0	0	0	0.572	0.082	0.125	0	0.248	0.24
AKT2	FGFR1	9606.ENSP00000375892	9606.ENSP00000393312	0	0	0	0.568	0.055	0.096	0	0.445	0.271
AKT2	CHEK1	9606.ENSP00000375892	9606.ENSP00000388648	0	0	0.224	0.604	0	0.13	0	0.295	0.28
AKT2	CDK1	9606.ENSP00000375892	9606.ENSP00000378699	0	0	0.385	0.667	0.062	0.093	0	0.43	0.324
AKT2	TNF	9606.ENSP00000375892	9606.ENSP00000398698	0	0	0	0	0	0.05	0	0.341	0.347
AKT2	IL6	9606.ENSP00000375892	9606.ENSP00000385675	0	0	0	0	0	0	0	0.354	0.354
AKT2	MAPK9	9606.ENSP00000375892	9606.ENSP00000394560	0	0	0.408	0.582	0.083	0.073	0	0.53	0.414
AKT2	SGK3	9606.ENSP00000375892	9606.ENSP00000379842	0	0	0.4	0.876	0.154	0.261	0	0.701	0.431
AKT2	MAPK8	9606.ENSP00000375892	9606.ENSP00000378974	0	0	0.42	0.577	0.084	0.073	0	0.673	0.468
AKT2	BCL2	9606.ENSP00000375892	9606.ENSP00000381185	0	0	0	0	0.054	0	0.8	0.197	0.834
AKT2	LYN	9606.ENSP00000375892	9606.ENSP00000428924	0	0	0.385	0.562	0.05	0	0.9	0.179	0.921
AKT2	BAD	9606.ENSP00000375892	9606.ENSP00000378040	0	0	0	0	0.06	0.262	0.9	0.21	0.937
AKT3	PDK4	9606.ENSP00000263826	9606.ENSP00000005178	0	0	0	0	0.064	0.085	0	0.145	0.204
AKT3	MAPK1	9606.ENSP00000263826	9606.ENSP00000215832	0	0	0.313	0.602	0.064	0.146	0.8	0.618	0.882
AKT3	AURKA	9606.ENSP00000263826	9606.ENSP00000216911	0	0	0.362	0.739	0	0.065	0	0.285	0.203
AKT3	GSK3A	9606.ENSP00000263826	9606.ENSP00000222330	0	0	0	0.575	0.05	0.345	0.9	0.626	0.949
AKT3	RPS6KB1	9606.ENSP00000263826	9606.ENSP00000225577	0	0	0.391	0.857	0.183	0.261	0.8	0.697	0.887
AKT3	CCND1	9606.ENSP00000263826	9606.ENSP00000227507	0	0	0	0	0.055	0	0	0.517	0.524
AKT3	MAPK14	9606.ENSP00000263826	9606.ENSP00000229795	0	0	0.343	0.635	0.064	0.146	0.6	0.371	0.73
AKT3	CRBN	9606.ENSP00000263826	9606.ENSP00000231948	0	0	0	0	0.083	0	0	0.204	0.238
AKT3	FLT3	9606.ENSP00000263826	9606.ENSP00000241453	0	0	0	0	0	0.096	0	0.212	0.257
AKT3	RAC2	9606.ENSP00000263826	9606.ENSP00000249071	0	0	0	0	0.08	0.16	0	0.228	0.351
AKT3	SMO	9606.ENSP00000263826	9606.ENSP00000249373	0	0	0	0	0	0.106	0	0.177	0.232
AKT3	BCL2L2	9606.ENSP00000263826	9606.ENSP00000250405	0	0	0	0	0.057	0	0	0.197	0.21
AKT3	PARP2	9606.ENSP00000263826	9606.ENSP00000250416	0	0	0	0	0.061	0.057	0	0.138	0.17
AKT3	PDGFRA	9606.ENSP00000263826	9606.ENSP00000257290	0	0	0	0.555	0.069	0.096	0	0.387	0.263
AKT3	CDK4	9606.ENSP00000263826	9606.ENSP00000257904	0	0	0.406	0.62	0.062	0.093	0	0.521	0.385
AKT3	MDM2	9606.ENSP00000263826	9606.ENSP00000258149	0	0	0	0	0	0.05	0.9	0.523	0.95
AKT3	PDGFRB	9606.ENSP00000263826	9606.ENSP00000261799	0	0	0	0	0.065	0.096	0	0.354	0.406
AKT3	FLT4	9606.ENSP00000263826	9606.ENSP00000261937	0	0	0	0.555	0	0.096	0	0.205	0.165
AKT3	MAP2K2	9606.ENSP00000263826	9606.ENSP00000262948	0	0	0.353	0.63	0.062	0.261	0	0.568	0.493
AKT3	HDAC6	9606.ENSP00000263826	9606.ENSP00000334061	0	0	0	0	0	0.085	0	0.11	0.151
AKT3	NTRK2	9606.ENSP00000263826	9606.ENSP00000277120	0	0	0	0.567	0.098	0	0	0.173	0.152
AKT3	CHEK2	9606.ENSP00000263826	9606.ENSP00000372023	0	0	0.208	0.651	0.041	0.066	0	0.148	0.157
AKT3	TUBA1A	9606.ENSP00000263826	9606.ENSP00000301071	0	0	0	0	0.082	0.067	0	0.096	0.158
AKT3	JAK2	9606.ENSP00000263826	9606.ENSP00000371067	0	0	0	0.574	0.05	0	0	0.3	0.159
AKT3	FGF1	9606.ENSP00000263826	9606.ENSP00000480791	0	0	0	0	0.088	0.05	0	0.112	0.164
AKT3	CSF1R	9606.ENSP00000263826	9606.ENSP00000286301	0	0	0	0	0	0.096	0	0.116	0.166
AKT3	RXRG	9606.ENSP00000263826	9606.ENSP00000352900	0	0	0	0	0	0.085	0	0.127	0.167
AKT3	MAP2	9606.ENSP00000263826	9606.ENSP00000353508	0	0	0	0	0.077	0	0	0.136	0.168
[truncated: 6,031 more rows]

## Sheet: S6 Table
S6 Table. STRING PPI network of CCLE
[truncated: 365 more rows]

## Sheet: S7 Table
S7 Table. Novel Sensitive Predictions
[truncated: 1,844 more rows]

## Sheet: S8 Table
S8 Table. Novel Resistant Predictions
[truncated: 160 more rows]
